# Supplementary material for: Regional protein expression in human Alzheimer’s brain correlates with disease severity
Source: Commun Biol. 2019 Feb 4;2:43. doi: 10.1038/s42003-018-0254-9 (PMC6361956; doi:10.1038/s42003-018-0254-9)
Supplement: Supplementary file 2 — Supplementary Data 1 [file 42003_2018_254_MOESM2_ESM.xlsx]

## Sheet: Sheet1
						HIP	HIP	MCx	MCx	SCx	SCx	CER	CER	ERC	ERC	CG	CG		HIP	MCx	SCx	CER	ERC	CG		HIP	MCx	SCx	CER	ERC	CG		HIP	HIP	HIP	HIP	HIP	MCx	MCx	MCx	MCx	MCx	SCx	SCx	SCx	SCx	SCx	CER	CER
		SwissProt AC	SwissProt ID	Name		ProteinID	N	ProteinID	N	ProteinID	N	ProteinID	N	ProteinID	N	ProteinID	N		Peptides	Peptides	Peptides	Peptides	Peptides	Peptides		Spectra	Spectra	Spectra	Spectra	Spectra	Spectra		mean	lower	upper	localFDR	globalFDR	mean	lower	upper	localFDR	globalFDR	mean	lower	upper	localFDR	globalFDR	mean	lower
		P01777	HV316_HUMAN	Ig heavy chain V-III region TEI				2417	2760	2894	2635	2469	2834	2305	2083	3176	1746			1	1	3	2	1			2	4	10	6	1							0.236013	-0.43688	0.894887	0.2772	0.146228	0.140392	-0.674454	0.905028	0.4142	0.237056	0.246391	0.00533451
A1BG		P04217	A1BG_HUMAN	Alpha-1B-glycoprotein		1843	1934			2231	2747	2434	2563	3272	2311	2502	2262		4		3	6	2	2		13		8	10	2	3		0.532924	0.117674	0.961628	0.0165	0.00754262						0.16265	-0.19466	0.539704	0.3187	0.166838	0.350732	-0.0747711
A2M		P01023	A2MG_HUMAN	Alpha-2-macroglobulin		142	91	369	229	343	215	176	140	180	167	430	228		43	21	28	39	43	22		155	37	76	121	123	49		0.46384	0.163439	0.748849	0.0073	0.00348548	0.380185	0.0563062	0.726367	0.0345	0.0177736	0.347939	0.0814163	0.597467	0.0198	0.00922688	0.290503	-0.061245
AADAT		Q8N5Z0	AADAT_HUMAN	Kynurenine/alpha-aminoadipate aminotransferase, mitochondrial		2859	2923			2344	2559	4779	4160	2766	3065	3003	3632		2		2	1	2	2		5		7	1	4	2		-0.23302	-1.08682	0.70067	0.3184	0.142219						-0.183817	-0.524574	0.120124	0.2246	0.111229	0.771152	-7.64175
AAGAB		Q6PD74	AAGAB_HUMAN	Alpha- and gamma-adaptin-binding protein p34		4270	4261												1							1							0.481672	-10.4405	12.3533	0.4264	0.20868
AAK1		Q2M2I8	AAK1_HUMAN	AP2-associated protein kinase 1		410	480	436	331	334	286	502	435	409	486	550	443		15	12	21	21	18	13		70	31	78	56	65	38		-0.201763	-0.377233	-0.00955058	0.0719	0.027077	-0.118078	-0.257363	0.0142396	0.2332	0.12156	-0.140647	-0.236426	-0.0490551	0.0623	0.0285728	-0.0090692	-0.109939
AAMDC		Q9H7C9	AAMDC_HUMAN	Mth938 domain-containing protein		2944	4079			3031	3779	3053	2829						1		1	4				5		4	6				0.293374	-0.134795	0.727575	0.1406	0.0574753						0.0241625	-0.204858	0.255335	0.655	0.379906	0.126484	-0.0630733
AARS		P49588	SYAC_HUMAN	Alanine--tRNA ligase, cytoplasmic		98	142	196	100	113	105	94	103	213	103	222	122		40	24	36	40	39	26		183	65	168	172	110	86		-0.192583	-0.5145	0.126109	0.1953	0.0806956	-0.142987	-0.3169	0.0230338	0.1796	0.0898397	-0.154501	-0.267918	-0.0398227	0.0634	0.0293069	-0.148387	-0.253403
AARS2		Q5JTZ9	SYAM_HUMAN	Alanine--tRNA ligase, mitochondrial						3652	3669										1							2															0.237075	-0.82572	1.30061	0.3555	0.193161
AARSD1		Q9BTE6	AASD1_HUMAN	Alanyl-tRNA editing protein Aarsd1		2587	2246	1618	1304	2442	1935	2104	2453	2897	2036				2	3	3	5	3			6	5	6	13	3			0.0150256	-0.266597	0.308732	0.6542	0.320552	0.0243008	-0.304903	0.37686	0.6255	0.365026	-0.129288	-0.402644	0.152519	0.3297	0.175531	0.104486	-0.163643
AASDHPPT		Q9NRN7	ADPPT_HUMAN	L-aminoadipate-semialdehyde dehydrogenase-phosphopantetheinyl transferase		812	1214	971	1442	1222	1369	803	1466	866	1033	934	1151		10	6	8	8	11	6		38	13	21	39	32	20		-0.235076	-0.401776	-0.0669425	0.0274	0.0112841	-0.174668	-0.339065	-0.00928472	0.0968	0.0482197	-0.0616859	-0.177831	0.0576772	0.5675	0.340251	-0.164314	-0.243388
AASS		Q9UDR5	AASS_HUMAN	Alpha-aminoadipic semialdehyde synthase, mitochondrial		3930	2651			2500	2486	3385	3744	2487	2375				1		3	3	4			1		6	5	5			0.2063	-4.48788	5.26763	0.4113	0.199623						-0.0533418	-0.385888	0.292683	0.542	0.327638	-1.09e-05	-0.286538
ABAT		P80404	GABT_HUMAN	4-aminobutyrate aminotransferase, mitochondrial		141	144	89	96	72	102	134	161	117	111	84	97		24	22	25	24	29	26		156	108	229	139	158	187		0.0810827	-0.088847	0.254926	0.4432	0.219635	0.115799	-0.0396316	0.270404	0.2645	0.139297	0.0567362	-0.0552958	0.164677	0.6056	0.357561	0.135136	0.0601875
ABCA2		Q9BZC7	ABCA2_HUMAN	ATP-binding cassette sub-family A member 2								4821	4315	4291	4840							1	1						1	1																		-0.104439	-4.62328
ABCA3		Q99758	ABCA3_HUMAN	ATP-binding cassette sub-family A member 3		3470	4027			2253	3495	5063	5044	3119	3795				2		3	1	2			3		8	1	3			0.215231	-0.465359	0.921574	0.3149	0.139198						0.00777584	-0.257257	0.290854	0.6866	0.391075	0.33944	-1.5081
ABCA5		Q8WWZ7	ABCA5_HUMAN	ATP-binding cassette sub-family A member 5								4478	4636									1							2																			-0.430379	-1.32336
ABCA8		O94911	ABCA8_HUMAN	ATP-binding cassette sub-family A member 8						3882	3123	4383	4265	3605	4283						1	2	2					1	2	2													-0.0446118	-3.96957	3.80498	0.5321	0.321646	0.229867	-5.66967
ABCB1		P08183	MDR1_HUMAN	Multidrug resistance protein 1		2771	2280			3158	2738	3428	4510						2		2	1				5		3	5				0.532994	-0.492205	1.49853	0.134	0.0546832						0.0809931	-1.02969	1.02933	0.4737	0.279807	-0.304007	-0.725154
ABCB7		O75027	ABCB7_HUMAN	ATP-binding cassette sub-family B member 7, mitochondrial								2746	2966									4							8																			-0.238535	-0.542804
ABCB8		Q9NUT2	ABCB8_HUMAN	ATP-binding cassette sub-family B member 8, mitochondrial		2763	2196	2608	2113	2462	2162	2985	2255	2757	2990	2606	3042		3	1	4	4	4	3		5	1	6	6	4	3		0.170915	-0.167167	0.540025	0.2767	0.119472	0.00834985	-7.11256	5.75357	0.5247	0.319641	0.204111	-0.0643808	0.466841	0.1464	0.0684302	-0.0709843	-0.370803
ABCC1		P33527	MRP1_HUMAN	Multidrug resistance-associated protein 1		4214	4053							4285	4806				1				1			1				1			-0.0137858	-5.34201	5.4185	0.5369	0.274702
ABCD3		P28288	ABCD3_HUMAN	ATP-binding cassette sub-family D member 3		1561	1970	1849	2106	1349	1352	1598	2095	3296	2549	1883	1659		5	3	7	6	2	4		17	4	18	19	2	6		0.161094	-0.0940394	0.41531	0.2212	0.0911647	0.00483758	-0.604066	0.621217	0.6071	0.357395	0.0338436	-0.159188	0.223925	0.658	0.381471	-0.107916	-0.252577
ABCE1		P61221	ABCE1_HUMAN	ATP-binding cassette sub-family E member 1		1961	1531	2652	2334	1639	1758	2045	1741	1591	821	2499	2228		5	1	5	6	9	3		11	1	14	13	13	3		0.124583	-0.0432887	0.303675	0.2624	0.11144	0.00694425	-4.26567	4.49027	0.5492	0.334556	0.071084	-0.102744	0.277066	0.5252	0.315693	0.0326608	-0.0668539
ABCF1		Q8NE71	ABCF1_HUMAN	ATP-binding cassette sub-family F member 1		3575	2681	2152	3006	3369	4087	2821	2180	4141	4152	2384	4329		2	3	2	3	1	2		2	3	3	7	1	4		0.126216	-0.98107	1.22846	0.4621	0.231464	0.102854	-0.331444	0.522508	0.4318	0.253694	0.126728	-0.196999	0.469923	0.3515	0.190552	-0.0852001	-0.297394
ABCF2		Q9UG63	ABCF2_HUMAN	ATP-binding cassette sub-family F member 2		3520	4413			4255	4430	2844	2518	3196	4668	2861	2605		3		1	4	3	2		3		1	7	3	2		0.265047	-0.443209	1.0303	0.2687	0.114845						0.0731198	-8.53348	8.30636	0.5	0.297499	-0.112149	-0.270488
ABCF3		Q9NUQ8	ABCF3_HUMAN	ATP-binding cassette sub-family F member 3		3703	3607					4798	4226						2			1				2			1				0.243336	-0.467518	0.946724	0.2789	0.120624											-0.138539	-3.40805
ABCG2		Q9UNQ0	ABCG2_HUMAN	ATP-binding cassette sub-family G member 2		3163	3738					4800	4235			3057	4458		2			1		2		4			1		2		0.0298558	-0.298407	0.33891	0.6155	0.307736											-0.124704	-5.69122
ABHD10		Q9NUJ1	ABHDA_HUMAN	Mycophenolic acid acyl-glucuronide esterase, mitochondrial		425	664	556	613	367	584	616	863	666	717	406	646		11	6	9	12	9	9		68	25	73	48	41	52		0.00621951	-0.200929	0.201983	0.7564	0.343437	-0.0088309	-0.122673	0.110288	0.87	0.423537	0.0189859	-0.0994802	0.132349	0.8481	0.43821	0.0290585	-0.0964384
ABHD11		Q8NFV4	ABHDB_HUMAN	Alpha/beta hydrolase domain-containing protein 11		3356	3246			3307	3687	3114	3264	4103	4033	3267	2640		2		1	3	1	1		3		3	6	1	1		0.265845	-0.420503	0.949927	0.2532	0.105885						-0.235821	-0.652934	0.178347	0.1944	0.0939605	-0.351704	-0.846922
ABHD12		Q8N2K0	ABD12_HUMAN	Monoacylglycerol lipase ABHD12		2119	2266	2167	3150	1813	2339	1519	1439	1901	2601	2444	1837		3	2	3	8	3	2		10	3	12	20	10	3		-0.00144565	-0.213154	0.218448	0.7521	0.342866	0.0881248	-3.84745	3.75068	0.5017	0.30039	0.0954782	-0.120909	0.322397	0.4073	0.23226	0.0671293	-0.0711863
ABHD14B		Q96IU4	ABHEB_HUMAN	Alpha/beta hydrolase domain-containing protein 14B		2907	3430			4155	4113	3905	3768	3538	3953	2450	1915		1		1	2	1	1		5		1	3	2	3		0.480352	0.141734	0.837388	0.0112	0.00531778						0.237327	-6.13834	7.72993	0.4515	0.262497	0.0337682	-0.265601
ABHD15		Q6UXT9	ABH15_HUMAN	Abhydrolase domain-containing protein 15						4207	4255	5102	5202	4234	4505	3518	3609				1	1	1	1				1	1	1	1												0.0484386	-4.21787	3.74303	0.5246	0.315458	-0.244968	-6.94703
ABHD16A		O95870	ABHGA_HUMAN	Abhydrolase domain-containing protein 16A		2245	2615	1650	1590	2091	2577	1480	1768	2186	2222	1328	1725		4	3	3	6	3	2		9	5	9	21	7	12		-0.0237252	-0.302278	0.320241	0.6122	0.306638	0.230857	-0.0983112	0.585565	0.1631	0.0797181	0.0451145	-0.213143	0.30967	0.5868	0.349258	-0.0307599	-0.131681
ABHD17B		Q5VST6	AB17B_HUMAN	Alpha/beta hydrolase domain-containing protein 17B		2229	2420			1663	2530	3582	3484						3		2	2				9		14	4				0.00585708	-0.320498	0.33586	0.6465	0.318021						0.0233132	-0.233144	0.283531	0.6579	0.381393	0.0492969	-0.229655
ABHD17C		Q6PCB6	AB17C_HUMAN	Alpha/beta hydrolase domain-containing protein 17C						3008	3511	4861	4450								2	1						4	1														0.0869166	-0.176445	0.362119	0.4393	0.254295	0.886955	-12.6942
ABHD4		Q8TB40	ABHD4_HUMAN	Abhydrolase domain-containing protein 4		3297	2884			4083	3881	4956	4738	4080	3964				3		1	1	1			3		1	1	1			0.312176	-0.401095	1.04044	0.2297	0.094384						0.533046	-10.6048	11.2136	0.4131	0.236459	-0.145843	-2.95102
ABHD6		Q9BV23	ABHD6_HUMAN	Monoacylglycerol lipase ABHD6		3796	4080	2971	3310			3476	2852	2741	2847	3373	2983		1	1		3	2	1		2	1		4	4	1		-0.176226	-4.40622	3.97088	0.4176	0.203547	0.504344	-6.1899	6.92163	0.3514	0.197564						-0.0138587	-0.60675
ABI1		Q8IZP0	ABI1_HUMAN	Abl interactor 1		1480	1055	1971	1444	1482	1770	2173	2126	1462	1834	1849	1385		4	2	3	4	4	2		18	3	16	12	16	6		-0.200484	-0.573751	0.168869	0.2284	0.093698	0.0238429	-0.323618	0.358161	0.6276	0.365973	0.00101613	-0.137687	0.125761	0.865	0.440883	0.0187017	-0.127993
ABI2		Q9NYB9	ABI2_HUMAN	Abl interactor 2		1353	1599	2025	1864	1595	983	1855	1014	1735	1254	1510	891		6	3	5	6	5	5		21	3	14	15	11	9		-0.226093	-0.453836	-0.00861564	0.0771	0.0299259	0.151756	-0.435216	0.729642	0.3734	0.211974	-0.0980256	-0.207408	0.0204952	0.2892	0.145649	0.0063018	-0.10196
ABL2		P42684	ABL2_HUMAN	Abelson tyrosine-protein kinase 2		3736	3809			4085	3892	4133	4837	3968	3581	2353	3112		2		1	3	1	3		2		1	3	1	4		0.0342526	-0.714845	0.907027	0.5593	0.286346						-0.0879475	-2.23336	2.2723	0.4875	0.289501	-0.109832	-1.2201
ABLIM1		O14639	ABLM1_HUMAN	Actin-binding LIM protein 1		981	975	863	976	1005	1104	511	385	1007	1192	1221	1025		10	9	9	19	10	7		31	15	27	55	27	13		0.276575	0.134582	0.41648	0.0056	0.00244891	0.031058	-0.138905	0.190012	0.6937	0.388029	0.0415893	-0.0756582	0.156059	0.7202	0.403713	0.0860413	-0.0429417
ABLIM2		Q6H8Q1	ABLM2_HUMAN	Actin-binding LIM protein 2		2785	2377	1477	1136	1470	1457	2312	2433	1794	2137	2245	1985		2	4	5	5	5	2		5	6	16	11	11	4		0.628405	-0.488025	1.83844	0.1534	0.0628074	-0.130726	-0.580999	0.267609	0.4122	0.238746	-0.156257	-0.386845	0.0661753	0.1997	0.0970064	0.0520851	-0.108111
ABLIM3		O94929	ABLM3_HUMAN	Actin-binding LIM protein 3								3133	3445									2							6																			-0.0924605	-0.310385
ABR		Q12979	ABR_HUMAN	Active breakpoint cluster region-related protein		1056	920	993	589	849	789	1731	1798	930	771	761	817		8	6	10	6	14	9		28	12	32	17	29	26		-0.016403	-0.269955	0.249949	0.6754	0.32726	0.00935289	-0.206747	0.243349	0.7181	0.395063	-0.0440647	-0.203127	0.112626	0.647	0.375916	-0.0823603	-0.267656
ABRACL		Q9P1F3	ABRAL_HUMAN	Costars family protein ABRACL		2568	1956			1362	1686	2870	2921						4		4	3				6		18	7				-0.159998	-0.536723	0.206538	0.2856	0.124366						-0.0484256	-0.258318	0.165711	0.5952	0.353747	-0.0439282	-0.227769
ABTB2		Q8N961	ABTB2_HUMAN	Ankyrin repeat and BTB/POZ domain-containing protein 2		3996	3287					5074	5070						1			1				1			1				-0.550483	-5.51574	5.07097	0.2863	0.124938											0.0792476	-6.11527
ACAA1		P09110	THIK_HUMAN	3-ketoacyl-CoA thiolase, peroxisomal		688	836	708	704	743	780	1175	1187	665	665	738	847		10	5	8	7	13	5		44	19	37	27	41	27		-0.0258569	-0.198649	0.142209	0.7101	0.335404	-0.00829842	-0.151049	0.131316	0.8242	0.419198	0.0378326	-0.055193	0.135326	0.7711	0.419978	0.0462762	-0.0620451
ACAA2		P42765	THIM_HUMAN	3-ketoacyl-CoA thiolase, mitochondrial		369	371	359	391	415	394	415	474	343	368	439	250		17	15	16	17	19	15		77	38	65	65	75	48		0.163642	-0.104417	0.457973	0.2367	0.0979997	0.0930971	-0.0372491	0.215907	0.3363	0.185864	0.0350042	-0.13102	0.201261	0.6755	0.387457	0.160357	0.00112195
ACACA		Q13085	ACACA_HUMAN	Acetyl-CoA carboxylase 1		2178	1748	2272	1884	1845	1423	2268	1985	1760	1712	1775	1869		4	1	7	7	7	5		9	2	11	11	11	7		-0.247291	-0.538508	0.0620748	0.1137	0.0461198	0.0266068	-0.327216	0.357669	0.6184	0.362295	0.0375889	-0.135957	0.202071	0.648	0.376542	-0.0452091	-0.287688
ACAD8		Q9UKU7	ACAD8_HUMAN	Isobutyryl-CoA dehydrogenase, mitochondrial		1439	1243	2032	1912	2816	1513	1880	1698	1929	1323	2045	1570		5	3	4	6	6	3		19	3	4	15	9	5		-0.0285518	-0.231008	0.193057	0.6677	0.324838	-0.082612	-0.372682	0.179838	0.4593	0.271698	0.0733765	-0.461347	0.7604	0.5555	0.334748	0.127166	-0.0133681
ACAD9		Q9H845	ACAD9_HUMAN	Acyl-CoA dehydrogenase family member 9, mitochondrial		1615	1637	1589	833	1298	1184	1179	1290	1744	1411	1387	1369		6	4	6	8	5	5		16	5	19	27	11	11		-0.114191	-0.323603	0.103586	0.3166	0.140997	-0.0277572	-0.801629	0.732291	0.5494	0.334654	-0.0605415	-0.261319	0.153772	0.5423	0.327864	-0.252704	-0.362248
ACADL		P28330	ACADL_HUMAN	Long-chain specific acyl-CoA dehydrogenase, mitochondrial		3464	4011			3972	3540	4054	4434	3509	3762				1		1	1	1			3		1	3	2			0.491091	-0.797381	1.93847	0.2323	0.0959457						0.0820381	-7.05569	8.51259	0.4723	0.27868	0.492827	-0.0451897
ACADM		P11310	ACADM_HUMAN	Medium-chain specific acyl-CoA dehydrogenase, mitochondrial		1379	1235	1128	859	931	597	1288	976	996	974	1532	1275		6	5	9	9	10	5		20	10	29	24	27	9		0.225024	0.027358	0.408565	0.0454	0.0180041	0.13373	-0.118697	0.366712	0.2766	0.145863	0.177635	0.00626605	0.360448	0.1044	0.0499631	-0.00847096	-0.217923
ACADS		P16219	ACADS_HUMAN	Short-chain specific acyl-CoA dehydrogenase, mitochondrial		1717	1027	1740	854	1304	1337	1809	1856	2033	1630	1843	1207		7	4	5	7	6	4		14	4	19	16	8	6		-0.0315042	-0.232809	0.165846	0.6527	0.319815	0.0343111	-0.388172	0.499157	0.5822	0.348376	-0.0175791	-0.231658	0.219175	0.6973	0.396491	-0.160937	-0.684061
ACADSB		P45954	ACDSB_HUMAN	Short/branched chain specific acyl-CoA dehydrogenase, mitochondrial		1574	2259	1670	1826	1538	1424	1314	1467	1681	1822	1979	2769		4	2	5	7	4	1		17	5	15	24	12	6		-0.0719339	-0.313701	0.159698	0.494	0.251317	-0.107699	-0.279981	0.0745205	0.3241	0.177733	-0.0409763	-0.151315	0.0697844	0.7222	0.404461	-0.124846	-0.293096
ACADVL		P49748	ACADV_HUMAN	Very long-chain specific acyl-CoA dehydrogenase, mitochondrial		428	255	396	283	417	271	561	328	390	276	518	300		20	15	20	19	22	14		67	34	64	51	67	41		0.222277	-0.0067128	0.467766	0.0893	0.035779	0.0769448	-0.0449492	0.208317	0.4632	0.274744	0.037238	-0.03621	0.108208	0.8373	0.435688	-0.0936963	-0.231816
ACAN		P16112	PGCA_HUMAN	Aggrecan core protein		1910	1967	1210	996	1226	1503	3152	3640	1314	1584	2751	1882		5	6	8	3	4	2		12	9	21	6	19	2		0.278356	0.00647629	0.541988	0.0559	0.0211761	0.121692	-0.356595	0.572877	0.3925	0.225494	0.24904	0.0763677	0.435788	0.0263	0.0107913	0.35902	0.123541
ACAP2		Q15057	ACAP2_HUMAN	Arf-GAP with coiled-coil, ANK repeat and PH domain-containing protein 2		2931	3764			3021	3672	2799	4016	3477	3599				1		2	3	1			5		4	8	2			-0.302543	-0.690732	0.0492774	0.0995	0.0401156						0.00126881	-0.345868	0.325925	0.6794	0.388497	-0.0190521	-0.238396
ACAP3		Q96P50	ACAP3_HUMAN	Arf-GAP with coiled-coil, ANK repeat and PH domain-containing protein 3						3322	3773	4082	4563								1	1						3	3														0.0557998	-0.899425	1.03934	0.5278	0.317564	-0.0271651	-0.426873
ACAT1		P24752	THIL_HUMAN	Acetyl-CoA acetyltransferase, mitochondrial		138	191	176	210	132	202	257	258	178	202	166	192		23	15	22	19	22	18		158	69	156	94	124	110		0.0752569	-0.104196	0.25473	0.4848	0.245472	0.0428575	-0.0961724	0.18407	0.6683	0.380068	0.000221474	-0.088786	0.0874478	0.9447	0.452964	0.0735142	-0.0461851
ACAT2		Q9BWD1	THIC_HUMAN	Acetyl-CoA acetyltransferase, cytosolic		359	478	453	446	420	513	507	696	360	436	322	327		14	11	12	12	17	14		79	30	64	56	72	62		-0.0941355	-0.236883	0.0540169	0.3587	0.167147	0.00927287	-0.141484	0.150251	0.8236	0.41906	0.0450543	-0.0974451	0.178182	0.6512	0.377793	0.197596	0.091812
ACBD3		Q9H3P7	GCP60_HUMAN	Golgi resident protein GCP60		2900	3336			2578	3393	2630	3328	2378	2980				2		2	2	3			5		6	9	6			0.102851	-0.42897	0.619659	0.4535	0.226061						-0.0800671	-0.345315	0.179951	0.4695	0.276412	-0.0997003	-0.39882
ACBD5		Q5T8D3	ACBD5_HUMAN	Acyl-CoA-binding domain-containing protein 5		4177	3941					3861	3522			3372	2981		1			2		1		1			3		1		-0.0428024	-4.95535	4.47724	0.5027	0.256728											-0.358522	-0.835762
ACBD7		Q8N6N7	ACBD7_HUMAN	Acyl-CoA-binding domain-containing protein 7		1620	1797	920	1585	2198	2309	2294	2213	927	1894	1318	1476		3	6	3	3	6	4		16	14	8	11	30	12		-0.106187	-0.410734	0.201857	0.4007	0.192797	-0.0644732	-0.342122	0.219077	0.5107	0.308239	-0.100146	-0.276953	0.0815543	0.3577	0.19469	-0.183632	-0.430608
ACE		P12821	ACE_HUMAN	Angiotensin-converting enzyme						3718	3990			3557	4065						1		2					2		2													0.178195	-0.676419	1.05374	0.3862	0.217152
ACHE		P22303	ACES_HUMAN	Acetylcholinesterase								3840	3402									2							3																			0.0391398	-0.207725
ACIN1		Q9UKV3	ACINU_HUMAN	Apoptotic chromatin condensation inducer in the nucleus		3981	3191			3849	2791	1206	946	3380	3118				1		1	13	2			1		1	26	2			0.0206009	-5.86141	6.14796	0.5205	0.267269						0.439453	-5.91471	6.88585	0.3499	0.189359	0.108374	0.00784516
ACLY		P53396	ACLY_HUMAN	ATP-citrate synthase		101	131	163	95	111	113	77	67	93	115	146	138		40	29	34	51	46	27		181	71	171	198	172	120		-0.298292	-0.475871	-0.0909006	0.0113	0.00535083	-0.133996	-0.262525	0.00138654	0.1538	0.0750647	-0.0650061	-0.187639	0.0708493	0.5334	0.322636	0.0177113	-0.116827
ACO1		P21399	ACOC_HUMAN	Cytoplasmic aconitate hydratase		351	537	675	633	558	417	529	540	643	604	599	694		20	8	17	22	18	11		80	20	49	54	42	35		0.156398	0.0352672	0.289553	0.0791	0.0310437	0.10807	-0.00973695	0.230871	0.249	0.130937	0.0587202	-0.0227942	0.137403	0.6207	0.364326	0.0856786	0.0104728
ACO2		Q99798	ACON_HUMAN	Aconitate hydratase, mitochondrial		42	41	29	31	30	39	48	37	40	51	35	31		47	38	44	44	48	45		326	218	398	257	294	332		-0.0696991	-0.27644	0.14025	0.5022	0.256576	-0.0359792	-0.202151	0.139169	0.6655	0.379298	-0.0212534	-0.148624	0.104987	0.7958	0.425667	-0.0721167	-0.164832
ACOT1		Q86TX2	ACOT1_HUMAN	Acyl-coenzyme A thioesterase 1		293	420			2815	560								17		1					93		4					-0.00920277	-0.299575	0.257317	0.6839	0.329533						-0.0351547	-1.16207	0.978159	0.5351	0.323776
ACOT13		Q9NPJ3	ACO13_HUMAN	Acyl-coenzyme A thioesterase 13		1598	1340	1254	1614	1413	1567	2278	2067	1224	1572	1445	1187		4	3	4	4	5	4		16	9	17	11	21	10		0.0211802	-0.199235	0.234604	0.6879	0.330385	0.0584905	-0.13273	0.25985	0.5656	0.342348	0.0142688	-0.0992008	0.134072	0.8457	0.43743	0.0570327	-0.086176
ACOT2		P49753	ACOT2_HUMAN	Acyl-coenzyme A thioesterase 2, mitochondrial				633	395	3965	3516	408	534	405	504	549	441			11	1	15	15	12			21	1	66	66	38							-0.112641	-0.412426	0.16647	0.3735	0.212118	0.0508044	-4.51776	4.6279	0.5024	0.299473	-0.141955	-0.531928
ACOT7		O00154	BACH_HUMAN	Cytosolic acyl coenzyme A thioester hydrolase		199	554	195	344	317	594	262	718	208	497	142	287		15	12	12	13	16	16		126	66	82	94	113	123		-0.174549	-0.32973	-0.021364	0.0812	0.0318619	-0.102522	-0.260665	0.0711122	0.3269	0.179829	0.00348143	-0.101823	0.10693	0.9134	0.449777	0.0827529	-0.00569474
ACOT8		O14734	ACOT8_HUMAN	Acyl-coenzyme A thioesterase 8		2724	4169			2413	3949	3732	4568	3091	3453	3319	2829		1		1	1	1	1		6		7	4	3	1		0.0449958	-0.354726	0.416565	0.5492	0.281695						0.0186202	-0.284276	0.328701	0.6508	0.377558	0.0662016	-0.170248
ACOT9		Q9Y305	ACOT9_HUMAN	Acyl-coenzyme A thioesterase 9, mitochondrial		592	719	611	448	533	658	637	588	642	586	693	605		13	12	13	14	12	9		51	22	52	46	42	29		-0.0578428	-0.228826	0.104894	0.5644	0.288752	-0.00171018	-0.17764	0.172302	0.7982	0.414069	0.0704945	-0.0382616	0.179226	0.505	0.301919	0.065436	-0.0965933
ACOX1		Q15067	ACOX1_HUMAN	Peroxisomal acyl-coenzyme A oxidase 1		1459	1649	2236	1701	1536	1408	1341	1074	1663	1387	3216	2295		7	2	6	10	7	1		19	2	15	23	12	1		0.166542	0.0128509	0.316767	0.0948	0.0383454	0.12348	-3.6837	4.28888	0.4593	0.271816	-0.0339449	-0.190907	0.130786	0.689	0.392207	-0.0362737	-0.163399
ACOX3		O15254	ACOX3_HUMAN	Peroxisomal acyl-coenzyme A oxidase 3						3828	2148	4878	4517	2996	2836						1	1	3					1	1	3													0.051992	-5.1969	6.20056	0.5302	0.319807	0.18548	-5.93552
ACP1		P24666	PPAC_HUMAN	Low molecular weight phosphotyrosine protein phosphatase		1218	1498	951	979	1505	2489	1383	1779	894	1498	687	1084		6	3	3	6	7	5		24	13	16	23	31	30		0.0297634	-0.185646	0.260104	0.6587	0.321946	-0.00797239	-0.226059	0.22533	0.7247	0.397306	0.0539564	-0.118557	0.233522	0.5754	0.34448	0.0512587	-0.162779
ACP2		P11117	PPAL_HUMAN	Lysosomal acid phosphatase						3234	3190	3656	3942	3646	4641	2631	3286				3	2	2	2				3	4	2	3												0.201388	-0.35381	0.800623	0.3152	0.163412	0.00221811	-0.289737
ACSBG1		Q96GR2	ACBG1_HUMAN	Long-chain-fatty-acid--CoA ligase ACSBG1						3435	2439	3482	2915	4219	4452						2	4	1					2	4	1													-0.195937	-0.422516	0.038907	0.1049	0.0502582	-0.128806	-0.343369
ACSF2		Q96CM8	ACSF2_HUMAN	Acyl-CoA synthetase family member 2, mitochondrial		3385	3446			3577	3341			3912	3353				1		2		1			3		2		1			0.363194	-0.348577	1.11467	0.1815	0.0736496						-0.276042	-1.99394	1.50323	0.3763	0.20959
ACSF3		Q4G176	ACSF3_HUMAN	Acyl-CoA synthetase family member 3, mitochondrial		3563	2469	2390	2609	2767	3318	2318	2477	2815	3621				2	1	3	6	2			2	2	5	11	4			-0.147495	-0.801631	0.490446	0.3894	0.185247	-0.0329301	-0.555659	0.457077	0.575	0.345449	-0.115703	-0.313935	0.0768325	0.3094	0.160469	-0.279588	-0.553346
ACSL1		P33121	ACSL1_HUMAN	Long-chain-fatty-acid--CoA ligase 1		2846	2790	2877	3050	2640	2045	2224	2798	2906	2193	2246	2003		2	1	2	4	3	1		5	1	5	12	3	4		0.238553	-0.176115	0.624138	0.1878	0.0769843	-0.0592253	-6.92277	5.93073	0.5111	0.308767	0.0705595	-0.210658	0.355208	0.5093	0.305065	0.0278551	-0.235807
ACSL3		O95573	ACSL3_HUMAN	Long-chain-fatty-acid--CoA ligase 3		1660	1309	1305	1366	1757	1293	1703	1394	1512	1744	1383	1334		5	4	5	6	5	4		15	8	12	17	15	11		-0.0127052	-0.208994	0.186287	0.7276	0.338888	-0.0639715	-0.318264	0.190992	0.5322	0.323984	-0.0613455	-0.262391	0.139857	0.5347	0.32332	-0.159666	-0.289218
ACSL4		O60488	ACSL4_HUMAN	Long-chain-fatty-acid--CoA ligase 4		3841	4291	2693	2438										1	1						2	1						0.0974279	-5.37852	4.91747	0.484	0.244698	0.131594	-5.20805	5.92905	0.4628	0.27451
ACSL6		Q9UKU0	ACSL6_HUMAN	Long-chain-fatty-acid--CoA ligase 6		803	848	532	424	391	477	379	290	606	618	527	534		10	10	12	23	12	9		38	26	69	70	44	40		-0.0553686	-0.262421	0.149061	0.5655	0.289279	0.111927	-0.161441	0.381665	0.3645	0.206184	0.0214073	-0.183592	0.236035	0.693	0.393904	-0.108884	-0.218651
ACSS1		Q9NUB1	ACS2L_HUMAN	Acetyl-coenzyme A synthetase 2-like, mitochondrial		1877	1088	1475	1122	1358	1542	1629	1252	1126	982	1257	1789		6	4	5	6	8	3		12	6	18	18	23	13		-0.0913831	-0.359374	0.169064	0.4396	0.217449	-0.351939	-1.06656	0.328894	0.1636	0.0799377	-0.364295	-0.716583	-0.0253908	0.0433	0.0194512	-0.563481	-0.864008
ACSS2		Q9NR19	ACSA_HUMAN	Acetyl-coenzyme A synthetase, cytoplasmic						2589	3618	4981	4817	4150	4182						1	1	1					6	1	1													-0.206631	-4.76778	4.8159	0.4182	0.239337	-0.219108	-3.36956
ACSS3		Q9H6R3	ACSS3_HUMAN	Acyl-CoA synthetase short-chain family member 3, mitochondrial		1614	1627	1616	1293	1695	1570	1736	1851	922	1524	1321	1631		7	3	5	7	10	4		16	5	13	17	30	12		0.0861164	-0.153177	0.344334	0.4468	0.222052	-0.0698808	-0.629757	0.455395	0.5074	0.305261	0.0920891	-0.175773	0.356	0.4241	0.242898	0.062087	-0.155969
ACTA1		P68133	ACTS_HUMAN	Actin, alpha skeletal muscle		2407	645	2202	1351	4344	5091			2418	1601	2189	1109		4	2	1		4	2		7	2	1		5	4		0.373575	-0.195329	0.927823	0.1276	0.0513416	0.754365	-4.70988	7.44795	0.221	0.116075	-0.0419588	-3.09003	2.81222	0.5253	0.315771
ACTA2		P62736	ACTA_HUMAN	Actin, aortic smooth muscle						2264	1187	3205	1575								5	3						7	5														0.0951892	-0.228278	0.440583	0.4314	0.248068	-0.0787944	-1.58785
ACTBL2		Q562R1	ACTBL_HUMAN	Beta-actin-like protein 2		3344	3166			2212	2437			1274	3260	1044	3541		1		1		2	1		3		8		20	17		0.513398	-0.350118	1.36344	0.1152	0.0466831						0.0403655	-0.0986719	0.187346	0.6769	0.387697
ACTG1		P63261	ACTG_HUMAN	Actin, cytoplasmic 2						3824	12	45	19								1	19						1	262														-0.211878	-7.23204	6.08822	0.4487	0.260551	0.0462454	-0.00882043
ACTL6A		O96019	ACL6A_HUMAN	Actin-like protein 6A								4818	4309									1							1																			0.183075	-3.73098
ACTL6B		O94805	ACL6B_HUMAN	Actin-like protein 6B		3066	3012	2099	2328	2543	2872	2072	2046	3955	3545	2737	1658		2	2	2	3	1	1		4	3	6	13	1	2		-0.0858828	-0.463644	0.311962	0.4691	0.236262	0.374578	-0.305149	1.03495	0.1405	0.0687583	0.018548	-0.435748	0.538086	0.6007	0.355878	-0.0227016	-0.21631
ACTN1		P12814	ACTN1_HUMAN	Alpha-actinin-1		91	47	209	26	167	36	360	250	210	44	244	40		33	21	35	23	31	24		192	62	131	72	111	79		-0.121134	-0.526545	0.303202	0.3914	0.186632	-0.0574798	-0.277106	0.157428	0.5525	0.336915	-0.063757	-0.267598	0.136448	0.5291	0.318959	-0.0365299	-0.195294
ACTN2		P35609	ACTN2_HUMAN	Alpha-actinin-2		1154	539	635	429	690	359	1498	2296	589	441	620	427		11	9	15	7	17	13		25	21	39	21	45	33		-0.282943	-0.614397	0.0621069	0.0946	0.0382695	-0.317901	-0.493896	-0.133767	0.0051	0.002875	-0.264565	-0.497911	-0.0314453	0.0455	0.0214348	0.194858	-0.0865356
ACTN4		O43707	ACTN4_HUMAN	Alpha-actinin-4		232	209	380	220	265	175	377	64	275	249	517	263		28	15	23	24	25	14		111	36	98	70	89	41		0.0387873	-0.174722	0.251647	0.6263	0.311603	-0.01168	-0.164793	0.139455	0.7965	0.413007	-0.0317773	-0.116164	0.0462063	0.8483	0.438307	0.0140427	-0.075297
ACTR10		Q9NZ32	ARP10_HUMAN	Actin-related protein 10		1007	1036	1100	1441	1530	1356	1510	1152	939	897	850	635		7	4	4	8	11	6		30	11	15	20	29	22		-0.110622	-0.290873	0.0857164	0.3207	0.143437	0.0508316	-0.083853	0.173744	0.6182	0.362086	0.0262435	-0.0937054	0.147441	0.7763	0.42156	0.0677896	-0.0579992
ACTR1A		P61163	ACTZ_HUMAN	Alpha-centractin		237	213	757	473	287	269	840	414	521	245	618	218		9	5	6	8	8	5		109	17	90	37	51	33		-0.0593506	-0.188447	0.0779145	0.5678	0.289882	0.064	-0.046337	0.163864	0.5537	0.337405	-0.0020003	-0.129307	0.127059	0.8738	0.442702	0.0101432	-0.0706385
ACTR1B		P42025	ACTY_HUMAN	Beta-centractin		751	1028	1503	1370	862	1284	1358	1313	1134	1207	1435	966		6	3	5	5	7	4		41	6	32	23	23	10		-0.0988235	-0.240418	0.0335672	0.3266	0.146806	-0.0159128	-0.208562	0.192603	0.7188	0.395181	-0.00937913	-0.132184	0.113592	0.8552	0.439289	0.0269244	-0.0635346
ACTR2		P61160	ARP2_HUMAN	Actin-related protein 2		297	279	667	350	502	399	406	395	447	315	547	342		15	8	13	12	13	10		92	20	54	66	59	38		-0.0840913	-0.370571	0.2009	0.4606	0.230436	0.0257835	-0.13178	0.191421	0.7293	0.39885	0.0211091	-0.0684748	0.111751	0.8782	0.444127	0.0891641	0.0353437
ACTR3		P61158	ARP3_HUMAN	Actin-related protein 3		563	403	634	421	716	527	694	621	401	358	535	343		10	7	7	12	14	12		53	21	38	43	66	39		-0.00965238	-0.2375	0.215894	0.7175	0.337001	-0.00260114	-0.124111	0.107682	0.8891	0.425664	0.0303039	-0.0490786	0.105334	0.863	0.440382	0.110254	0.0341162
ACTR3B		Q9P1U1	ARP3B_HUMAN	Actin-related protein 3B		1189	1676	1151	1189	1777	1733	1832	2210	1394	1234	1554	1592		6	4	4	6	8	3		25	10	12	16	17	9		-0.0950598	-0.543274	0.341621	0.454	0.2263	-0.0845239	-0.370023	0.201585	0.443	0.261644	-0.0469085	-0.270498	0.155393	0.5998	0.355649	0.110098	-0.0503712
ACY1		Q03154	ACY1_HUMAN	Aminoacylase-1		1198	1083	1338	1972	1270	1571	1878	1691	1173	1327	1541	1456		8	4	5	6	8	3		24	8	20	15	22	9		0.114263	-0.0267482	0.249801	0.2479	0.102524	-0.119429	-0.387241	0.130193	0.3427	0.190405	0.0775028	-0.139312	0.283498	0.4627	0.270919	0.154417	0.0190181
ACY3		Q96HD9	ACY3_HUMAN	Aspartoacylase-2												2905	2922							1							2
ACYP1		P07311	ACYP1_HUMAN	Acylphosphatase-1		1411	1677	1414	1627	1791	1939	1589	1785	1705	2057	1908	1891		5	4	4	6	4	2		20	7	12	19	12	6		0.0570891	-0.0634122	0.189194	0.5916	0.29904	0.110345	-0.156356	0.351141	0.3451	0.192261	0.121501	-0.0418791	0.293707	0.2494	0.122779	0.28564	0.158207
ACYP2		P14621	ACYP2_HUMAN	Acylphosphatase-2		757	1536	544	1389	643	1484	1194	2112	636	1360	480	1068		5	6	7	6	7	5		41	26	43	27	43	45		0.330003	0.0820944	0.575246	0.0196	0.0090386	-0.0232406	-0.198532	0.152225	0.7178	0.394945	0.121455	-0.0380991	0.273506	0.2368	0.116662	0.237769	0.0904761
ADA		P00813	ADA_HUMAN	Adenosine deaminase		3347	3180	2714	2539	2562	3087			2219	2602				2	1	2		2			3	1	6		7			-0.0210033	-0.454837	0.38752	0.6206	0.309781	0.349044	-3.26522	3.99698	0.2883	0.153949	0.0820382	-0.178614	0.366683	0.4739	0.280153
ADAM10		O14672	ADA10_HUMAN	Disintegrin and metalloproteinase domain-containing protein 10		2094	1966			4164	4139	4692	3581	1969	2113	2483	2097		4		1	1	3	2		10		1	1	9	3		0.277258	0.0246635	0.534712	0.0497	0.019288						0.142356	-2.0126	2.81125	0.3978	0.22698	-0.0445906	-2.86808
ADAM11		O75078	ADA11_HUMAN	Disintegrin and metalloproteinase domain-containing protein 11		3376	3394			3539	3194	2867	2876	3530	3917				2		2	3	2			3		2	7	2			-0.20795	-0.477226	0.0647737	0.1453	0.0596834						-0.039814	-2.70999	2.69063	0.5518	0.332255	-0.101368	-0.313227
ADAM22		Q9P0K1	ADA22_HUMAN	Disintegrin and metalloproteinase domain-containing protein 22		1624	1919	804	675	891	1098	932	948	867	1050	1010	872		4	5	10	10	15	6		16	16	31	34	32	17		0.00450105	-0.199495	0.198504	0.7615	0.344297	0.063018	-0.0908731	0.207727	0.5409	0.329697	0.0136142	-0.109778	0.135171	0.8357	0.435208	-0.0749587	-0.200507
ADAM23		O75077	ADA23_HUMAN	Disintegrin and metalloproteinase domain-containing protein 23		1842	1920	1137	1022	1430	1927	3864	3541	1317	1660	1824	3072		5	7	7	1	9	2		13	10	17	3	19	7		-0.0997734	-0.277091	0.0742465	0.3519	0.162382	-0.00816074	-0.168311	0.161265	0.8099	0.416875	0.0256452	-0.08619	0.143417	0.8053	0.427865	-0.0643097	-0.365694
ADAP1		O75689	ADAP1_HUMAN	Arf-GAP with dual PH domain-containing protein 1		1694	1931	1678	1960	1565	1739	2288	2143	1410	1588	1543	1487		6	3	6	6	8	4		15	5	15	11	17	9		-0.268512	-0.457502	-0.0963625	0.0177	0.00830415	-0.144924	-0.378755	0.0954648	0.2292	0.120234	-0.176032	-0.272353	-0.0785086	0.0178	0.00832823	-0.18218	-0.337179
ADAR		P55265	DSRAD_HUMAN	Double-stranded RNA-specific adenosine deaminase		1986	1908			2373	2953	925	648	1474	2538				4		4	13	6			11		7	34	16			-0.0794248	-0.373311	0.21226	0.4844	0.245008						-0.0653287	-0.311423	0.202707	0.4993	0.297169	-0.034409	-0.125359
ADARB1		P78563	RED1_HUMAN	Double-stranded RNA-specific editase 1								2443	2626									4							10																			0.0915318	-0.0696056
ADCK1		Q86TW2	ADCK1_HUMAN	Uncharacterized aarF domain-containing protein kinase 1						3922	3333										1							1															0.0380032	-6.82041	6.07716	0.5153	0.308897
ADCK3		Q8NI60	ADCK3_HUMAN	Chaperone activity of bc1 complex-like, mitochondrial		4075	3611					2840	2460						1			4				1			7				-0.0322208	-5.78637	4.5278	0.5123	0.262465											-0.220335	-0.561048
ADCY1		Q08828	ADCY1_HUMAN	Adenylate cyclase type 1		2730	4427	2327	2200	3421	2006	3912	3791	2109	2585	1535	1362		4	2	2	3	6	7		6	2	2	3	8	9		-0.087489	-0.430792	0.228179	0.4557	0.227734	0.125501	-0.329378	0.596275	0.3817	0.21846	0.0229969	-0.477326	0.52951	0.5891	0.350477	-0.0740845	-0.427418
ADCY2		Q08462	ADCY2_HUMAN	Adenylate cyclase type 2		2720	3942	2724	2574	3230	3173	2637	3574	2541	2780	2898	2854		2	1	2	4	3	2		6	1	3	9	5	2		0.0912616	-0.228061	0.43052	0.4421	0.219069	-0.0626454	-4.14111	3.62618	0.5426	0.33069	0.148179	-0.865648	1.40688	0.4673	0.274479	-0.035502	-0.329434
ADCY3		O60266	ADCY3_HUMAN	Adenylate cyclase type 3						3674	3800	4540	4852								2	1						2	2														-0.0123628	-4.34191	3.63457	0.5342	0.323244	-0.0553798	-5.74354
ADCY5		O95622	ADCY5_HUMAN	Adenylate cyclase type 5						3541	3197	4785	4180	2618	4376						1	1	2					2	1	5													0.32861	-8.49421	9.92485	0.4369	0.251532	0.451665	-8.43847
ADCY6		O43306	ADCY6_HUMAN	Adenylate cyclase type 6		4184	3967			3010	3543	4712	3785	3521	3871				1		1	1	2			1		4	1	2			0.0930044	-6.98866	5.83741	0.4856	0.246014						0.376189	-0.373831	1.10214	0.1738	0.0826593	-0.850221	-6.40092
ADCY8		P40145	ADCY8_HUMAN	Adenylate cyclase type 8		3105	3278					4674	3398						2			1				4			1				0.264969	-0.500875	1.12499	0.2758	0.119088											-0.341773	-4.86261
ADCY9		O60503	ADCY9_HUMAN	Adenylate cyclase type 9						2748	2993	4128	4809								3	2						5	3														0.255754	-0.149833	0.652231	0.1541	0.0719353	0.216089	-0.807395
ADD1		P35611	ADDA_HUMAN	Alpha-adducin		268	84	267	125	201	122	295	137	183	98	223	132		25	15	23	23	28	18		101	50	116	85	120	86		0.0980126	0.0397835	0.156075	0.1528	0.062285	0.0587341	-0.000302136	0.116625	0.6627	0.378532	0.0305531	-0.0242221	0.0915614	0.9185	0.450426	0.121043	0.0351594
ADD2		P35612	ADDB_HUMAN	Beta-adducin		165	136	174	108	129	114	141	112	115	80	136	167		26	23	27	31	35	23		144	69	157	133	160	128		-0.137491	-0.360271	0.0810226	0.2523	0.105197	-0.0475575	-0.148367	0.0499253	0.6973	0.389056	0.0142086	-0.0589996	0.0925797	0.9353	0.4524	0.105831	0.0204424
ADD3		Q9UEY8	ADDG_HUMAN	Gamma-adducin		343	244	218	232	295	225	370	246	279	242	280	282		17	17	15	18	17	13		81	60	86	71	88	70		0.244181	0.118697	0.37859	0.0079	0.00372652	0.0707513	-0.0302011	0.172975	0.481	0.286053	0.0633812	-0.017356	0.147679	0.5821	0.347433	0.134401	0.0380484
ADH1B		P00325	ADH1B_HUMAN	Alcohol dehydrogenase 1B				2967	3298			4776	4155							1		1					1		1									0.655687	-7.32167	8.23199	0.3307	0.18318						-0.51718	-9.96104
ADH5		P11766	ADHX_HUMAN	Alcohol dehydrogenase class-3		474	738	401	431	369	731	664	785	296	382	264	308		11	11	10	10	16	15		63	34	73	45	85	74		0.32091	0.0291781	0.628927	0.0435	0.0175441	0.147685	-0.0843015	0.365579	0.2352	0.123456	0.150232	-0.0164716	0.319562	0.1571	0.0738334	0.134503	-0.00840156
ADHFE1		Q8IWW8	HOT_HUMAN	Hydroxyacid-oxoacid transhydrogenase, mitochondrial						3458	2674										2							2															-0.0399583	-0.74479	0.611439	0.5411	0.327109
ADIRF		Q15847	ADIRF_HUMAN	Adipogenesis regulatory factor		664	1746			980	1940	1278	2742						6		6	5				46		28	25				0.68494	0.358246	1.0317	0.0023	0.00125						0.508593	0.204738	0.804075	0.0047	0.002308	0.116518	-0.169921
ADK		P55263	ADK_HUMAN	Adenosine kinase		1076	1386	1394	1333	1065	1230	1251	1141	1095	933	1291	1142		7	5	7	8	9	4		28	7	25	25	24	12		0.122489	-0.0168784	0.268321	0.228	0.0935023	0.110573	-0.0584314	0.274929	0.305	0.165822	0.106893	-0.0312134	0.251921	0.2876	0.144504	0.0739406	-0.00510929
ADNP		Q9H2P0	ADNP_HUMAN	Activity-dependent neuroprotector homeobox protein								4926	4646									1							1																			0.154518	-5.10247
ADO		Q96SZ5	AEDO_HUMAN	2-aminoethanethiol dioxygenase		1666	1408	1841	2061	1278	1736	1952	1370	1304	1395	1369	1159		5	2	4	7	7	4		15	4	20	14	19	11		0.0721921	-0.128885	0.255966	0.4966	0.25277	0.112385	-0.388345	0.618612	0.4169	0.242903	0.11275	-0.0422595	0.264387	0.2846	0.142777	0.172738	0.0270825
ADPGK		Q9BRR6	ADPGK_HUMAN	ADP-dependent glucokinase		4383	4747			3475	2767								1		2					1		2					-0.244046	-5.82051	6.71548	0.4247	0.207937						0.557935	-0.323472	1.42551	0.104	0.0493688
ADPRHL2		Q9NX46	ARHL2_HUMAN	Poly(ADP-ribose) glycohydrolase ARH3		1410	1674	1611	1278	1401	1287	1760	2344	1746	1427	1854	1445		5	3	7	6	5	2		20	5	17	17	11	6		0.0958399	-0.100386	0.298373	0.3899	0.185421	0.0357179	-0.161541	0.230232	0.6429	0.371491	0.0307353	-0.0795785	0.137507	0.7827	0.423331	0.0796646	-0.0336819
ADRBK1		P25098	ARBK1_HUMAN	Beta-adrenergic receptor kinase 1		1136	1126	866	1007	879	730	923	625	1393	1213	1292	1144		11	7	10	15	7	6		26	15	31	34	17	12		-0.255607	-0.44848	-0.0859487	0.0166	0.00757959	-0.213973	-0.389985	-0.0403594	0.0469	0.0239569	-0.149407	-0.291357	-0.0093314	0.1199	0.0576492	-0.0347603	-0.126012
ADRM1		Q16186	ADRM1_HUMAN	Proteasomal ubiquitin receptor ADRM1		1983	1872	1626	1392	2856	2338	2004	2318	1402	1424	1730	900		3	2	1	3	5	3		11	5	4	14	17	7		0.0799195	-0.129511	0.275382	0.4636	0.232726	0.0294925	-0.330075	0.412558	0.5971	0.353574	0.00675561	-0.395106	0.383669	0.6451	0.375212	0.0330993	-0.122063
ADSL		P30566	PUR8_HUMAN	Adenylosuccinate lyase		1856	2240			3256	3326	3792	2708	2670	2229	3275	2664		5		2	2	3	1		13		3	3	4	1		0.215356	-0.0875263	0.563139	0.165	0.0677022						0.260894	-0.258107	0.736944	0.1939	0.0934998	0.117204	-0.234131
ADSS		P30520	PURA2_HUMAN	Adenylosuccinate synthetase isozyme 2		1179	1304	2190	983	1348	1304	1628	1156	806	724	1118	1122		6	2	6	8	13	6		25	2	18	18	34	15		-0.104491	-0.370121	0.157785	0.3888	0.184987	-0.017816	-2.39144	2.52382	0.5528	0.337013	-0.0785816	-0.213778	0.0470468	0.4587	0.268405	-0.0916485	-0.234749
ADSSL1		Q8N142	PURA1_HUMAN	Adenylosuccinate synthetase isozyme 1		2854	2869	2296	2021	2519	2646	4229	3179	2917	2301	2037	1529		2	1	2	2	3	4		5	2	6	2	3	5		-0.0150582	-0.579028	0.580379	0.5809	0.294893	-0.270988	-1.14817	0.641054	0.297	0.159703	0.0262324	-0.257794	0.349748	0.6217	0.36479	0.270107	-1.06724
AFAP1L2		Q8N4X5	AF1L2_HUMAN	Actin filament-associated protein 1-like 2								4037	4347									1							3																			-0.155961	-0.527178
AFG3L2		Q9Y4W6	AFG32_HUMAN	AFG3-like protein 2		2105	2092	1558	2147	2140	1442	1204	886	2464	2178	2359	3185		5	2	5	14	4	1		10	6	8	26	5	4		-0.0885483	-0.262255	0.0798622	0.4108	0.199372	0.149796	-0.0796707	0.375408	0.2283	0.119667	-0.043657	-0.2265	0.155639	0.6184	0.363632	-0.155124	-0.332499
AGA		P20933	ASPG_HUMAN	N(4)-(beta-N-acetylglucosaminyl)-L-asparaginase										3913	3358								1							1
AGAP1		Q9UPQ3	AGAP1_HUMAN	Arf-GAP with GTPase, ANK repeat and PH domain-containing protein 1		3390	3494			3271	3420	3475	2835	2776	3156	2178	3946		1		2	2	2	2		3		3	4	4	5		-0.190872	-1.21851	0.778929	0.3836	0.182562						-0.103257	-1.27258	1.20545	0.445	0.258409	0.231517	-0.561165
AGAP11		Q8TF27	AGA11_HUMAN	Arf-GAP with GTPase, ANK repeat and PH domain-containing protein 11		4373	4676					3724	4496						1			1				1			4				0.418895	-8.43246	9.11119	0.3849	0.183427											-0.138584	-0.341934
AGAP2		Q99490	AGAP2_HUMAN	Arf-GAP with GTPase, ANK repeat and PH domain-containing protein 2		2991	2337			2947	2985	3447	2106	3051	3168				4		2	4	2			4		4	4	3			0.273308	-0.189739	0.693302	0.1451	0.059513						-0.184841	-0.528995	0.152915	0.2236	0.110491	-0.070463	-0.355154
AGAP3		Q96P47	AGAP3_HUMAN	Arf-GAP with GTPase, ANK repeat and PH domain-containing protein 3		3020	2617	2299	2037	3320	3769	3215	2291	2669	2228				2	2	1	3	2			4	2	3	5	4			-0.00106052	-0.409271	0.390969	0.6613	0.322771	-0.34982	-0.884342	0.127751	0.1082	0.0518746	-0.107242	-0.408083	0.167355	0.3983	0.227183	0.027187	-0.155652
AGFG1		P52594	AGFG1_HUMAN	Arf-GAP domain and FG repeat-containing protein 1		2509	2954	1673	1877	3044	3998	3142	3543	2333	2357	3502	3548		2	2	1	2	3	1		7	5	4	6	6	1		-0.0317377	-0.212627	0.145656	0.6745	0.327009	-0.186126	-0.513612	0.149407	0.2035	0.101905	-0.130273	-0.373351	0.123438	0.3067	0.158594	-0.134993	-0.352884
AGFG2		O95081	AGFG2_HUMAN	Arf-GAP domain and FG repeat-containing protein 2		4306	4342					3610	3671	2564	3008				1			2	4			1			4	5			0.194888	-6.2351	6.55887	0.4606	0.230594											-0.110349	-0.326966
AGK		Q53H12	AGK_HUMAN	Acylglycerol kinase, mitochondrial		3636	3214	2755	2652	3172	2845	2527	1880	2927	2377				2	1	2	5	3			2	1	3	9	3			-0.00822691	-0.518463	0.506034	0.6086	0.305229	-0.0752863	-3.36536	2.67958	0.5459	0.332478	-0.0042155	-0.386788	0.411363	0.6448	0.374822	-0.252277	-0.431369
AGL		P35573	GDE_HUMAN	Glycogen debranching enzyme		395	249	454	478	344	221	304	158	467	289	378	461		26	11	27	27	21	13		72	30	76	82	57	54		0.00616409	-0.15163	0.173043	0.8027	0.34868	-0.0624124	-0.189703	0.0549817	0.562	0.340367	0.0244678	-0.0970173	0.13924	0.7975	0.426304	-0.0234774	-0.179042
AGO1		Q9UL18	AGO1_HUMAN	Protein argonaute-1		3572	2621			3257	3340	1271	1857						1		1	5				2		3	25				0.115507	-0.380577	0.627168	0.4228	0.207028						-0.00165137	-0.700616	0.622742	0.6011	0.356259	0.183061	0.0262254
AGO2		Q9UKV8	AGO2_HUMAN	Protein argonaute-2		2741	1749			3087	1829	1506	1020						1		1	7				5		3	20				0.259505	-0.148522	0.665664	0.1482	0.0604579						-0.0666372	-0.412851	0.273153	0.5202	0.311833	0.106054	-0.019102
AGO3		Q9H9G7	AGO3_HUMAN	Protein argonaute-3						4182	4190	2958	4125								1	3						1	7														0.585589	-5.8671	7.76203	0.3434	0.185148	0.0488443	-0.14107
AGO61		Q8NAT1	AGO61_HUMAN	Uncharacterized glycosyltransferase AGO61				2640	2294					2970	2693	2355	3155			1			1	2			1			3	4							0.0540894	-3.4973	4.07368	0.5482	0.333666
AGPAT1		Q99943	PLCA_HUMAN	1-acyl-sn-glycerol-3-phosphate acyltransferase alpha		1772	2273	2364	2404	2115	3047	2000	2261	2354	2568	1878	1626		5	1	2	5	1	2		14	2	9	14	6	6		-0.0932899	-0.327592	0.137733	0.421	0.206037	-0.325154	-6.06279	5.34947	0.3713	0.210245	-0.0709827	-0.28336	0.146584	0.5049	0.301513	-0.0922297	-0.239743
AGPAT3		Q9NRZ7	PLCC_HUMAN	1-acyl-sn-glycerol-3-phosphate acyltransferase gamma		3847	4318					2084	2165	2530	2695	2173	3411		1			6	3	3		2			13	5	5		-0.0371758	-5.63027	6.43518	0.4911	0.249477											-0.12512	-0.287551
AGPAT5		Q9NUQ2	PLCE_HUMAN	1-acyl-sn-glycerol-3-phosphate acyltransferase epsilon								4208	2840	4108	4049							2	1						2	1																		-0.0538155	-1.00762
AGPAT6		Q86UL3	GPAT4_HUMAN	Glycerol-3-phosphate acyltransferase 4		4121	3757												1							1							0.104616	-3.52566	4.32353	0.4829	0.243999
AGPS		O00116	ADAS_HUMAN	Alkyldihydroxyacetonephosphate synthase, peroxisomal		4265	4244			3461	2683	4431	4432	2698	2491	2589	2936		1		2	1	4	1		1		2	2	4	3		-0.265199	-9.13218	8.09701	0.4418	0.218988						-0.0356781	-3.11589	3.26789	0.5335	0.322864	-0.133507	-0.735133
AGRN		O00468	AGRIN_HUMAN	Agrin		1625	1938	1480	1150	1947	1735	2329	2641	1513	1758	1241	1305		6	4	5	8	7	6		16	6	10	11	15	13		0.397363	0.121494	0.67721	0.0161	0.00724703	0.204324	-0.0989181	0.531468	0.1796	0.0896295	0.229961	0.0268867	0.437778	0.061	0.028277	0.143148	-0.0879432
AGT		P01019	ANGT_HUMAN	Angiotensinogen		733	845	1054	680	744	799	908	1030	859	838	1050	690		9	6	12	12	9	8		42	11	37	35	32	16		0.399245	0.13242	0.653837	0.0094	0.00431	0.204549	-0.116131	0.555092	0.1762	0.0873005	0.229606	-0.0357697	0.476884	0.0991	0.0468	0.419638	0.195746
AGTPBP1		Q9UPW5	CBPC1_HUMAN	Cytosolic carboxypeptidase 1		2678	3117	2722	2569	2727	2809	2727	2707	2512	2560	1712	3150		2	1	4	4	4	4		6	1	5	8	5	8		-0.0784696	-0.479826	0.321217	0.4808	0.242598	0.0606962	-7.39565	6.73308	0.5117	0.309083	0.0529343	-0.323505	0.472242	0.5518	0.33218	-0.202781	-0.373725
AGXT2L1		Q8TBG4	AT2L1_HUMAN	Alanine--glyoxylate aminotransferase 2-like 1										4125	4097	3317	2820						1	1						1	1
AHCTF1		Q8WYP5	ELYS_HUMAN	Protein ELYS								3608	3653									3							4																			-0.106379	-0.677071
AHCY		P23526	SAHH_HUMAN	Adenosylhomocysteinase		363	549	430	690	393	653	579	678	316	565	358	502		15	10	12	15	16	11		78	32	69	50	82	57		0.0875053	-0.0951661	0.283714	0.4244	0.207771	0.110923	-0.0530436	0.270169	0.293	0.157279	0.132617	0.0217513	0.247321	0.1163	0.0561628	0.159762	0.037386
AHCYL1		O43865	SAHH2_HUMAN	Putative adenosylhomocysteinase 2		533	304	565	194	451	288	331	259	337	191	319	119		13	9	12	12	18	13		56	24	59	79	76	62		0.201761	0.0432481	0.357509	0.0479	0.0187916	-0.0376458	-0.148247	0.0840389	0.7272	0.398018	0.0417081	-0.0446719	0.123803	0.7669	0.418487	0.0609952	-0.0335922
AHCYL2		Q96HN2	SAHH3_HUMAN	Putative adenosylhomocysteinase 3		1536	1186	1359	810	1930	1508	2162	1986	1293	1236	1611	831		5	3	2	4	6	4		17	7	10	12	19	8		0.162578	0.0185655	0.2986	0.0828	0.0324648	0.073312	-0.207039	0.355133	0.473	0.280668	0.0262286	-0.0927995	0.1425	0.786	0.424044	0.0644189	-0.123103
AHNAK		Q09666	AHNK_HUMAN	Neuroblast differentiation-associated protein AHNAK		23	11	198	274	288	124	36	18	27	21	276	326		140	32	44	118	118	31		470	65	89	307	339	71		0.681206	0.287286	1.06421	0.0033	0.00166	0.498946	0.105895	0.918121	0.022	0.0121148	0.289147	0.0877941	0.498711	0.0217	0.00948421	0.176552	0.0173392
AHNAK2		Q8IVF2	AHNK2_HUMAN	Protein AHNAK2		1352	1586			2240	2966	1607	2493	923	1539	2243	1975		10		6	10	15	4		21		8	19	30	4		-0.00278097	-0.402636	0.373525	0.6462	0.317777						0.150656	-0.0702415	0.366582	0.2073	0.101542	0.127473	-0.163666
AHRR		A9YTQ3	AHRR_HUMAN	Aryl hydrocarbon receptor repressor										4158	4200	2665	3682						1	2						1	3
AHSA1		O95433	AHSA1_HUMAN	Activator of 90 kDa heat shock protein ATPase homolog 1		1064	1133	791	1554	1177	1201	990	998	1218	1408	963	1245		9	9	8	12	6	5		28	17	22	32	21	19		-0.169992	-0.371297	0.03245	0.1393	0.0569671	-0.128221	-0.472918	0.216739	0.3569	0.200416	-0.0237779	-0.136154	0.0812388	0.8179	0.430752	0.0195157	-0.117825
AHSG		P02765	FETUA_HUMAN	Alpha-2-HS-glycoprotein				2879	3057			4703	3711	2104	2486					1		1	2				1		1	8								-4.09991	-34.8321	22.3122	0.3503	0.19621						0.295275	-10.2598
AIDA		Q96BJ3	AIDA_HUMAN	Axin interactor, dorsalization-associated protein		2419	1824	2531	1430	2480	2292	1721	1664	1966	2034	3184	1919		4	1	3	6	5	1		7	1	6	17	9	1		0.0474878	-0.350559	0.438506	0.5446	0.278619	0.219504	-4.52462	4.70134	0.4167	0.242388	0.120549	-0.299241	0.53539	0.4098	0.234267	-0.134365	-0.292482
AIF1		P55008	AIF1_HUMAN	Allograft inflammatory factor 1		3104	3272			3799	4522			3615	4326				2		1		2			4		2		2			0.337737	-0.063278	0.756781	0.0751	0.0289527						0.0640758	-0.614215	0.684083	0.5098	0.305865
AIF1L		Q9BQI0	AIF1L_HUMAN	Allograft inflammatory factor 1-like		2234	2506			2128	4194	2794	3852	1376	2567				3		2	4	5			9		9	8	18			0.0991841	-0.359893	0.507206	0.4395	0.217368						0.169141	-0.0739197	0.428815	0.1988	0.0963969	0.0891546	-0.0756702
AIFM1		O95831	AIFM1_HUMAN	Apoptosis-inducing factor 1, mitochondrial		1478	994	992	581	1449	987	977	503	1284	984	1311	1370		9	8	7	13	8	5		18	12	16	32	19	12		0.0981195	-0.105466	0.313038	0.3751	0.176712	0.0777849	-0.109734	0.276305	0.4714	0.279278	0.110765	0.00423011	0.219772	0.2138	0.10455	-0.00878327	-0.174612
AIFM3		Q96NN9	AIFM3_HUMAN	Apoptosis-inducing factor 3						3876	3081	3834	3350	3446	3422	2714	6085				1	1	2	2				1	3	2	3												-0.0998783	-3.53361	3.16912	0.4866	0.288996	0.244608	-0.318955
AIMP1		Q12904	AIMP1_HUMAN	Aminoacyl tRNA synthase complex-interacting multifunctional protein 1		1575	2358	1350	2925	1580	2146	2271	2007	1515	1784	993	1308		3	4	3	4	5	4		17	8	15	11	15	18		-0.12798	-0.345855	0.0801839	0.2847	0.123698	-0.124904	-0.323692	0.0842856	0.2829	0.150222	0.0305284	-0.162615	0.232822	0.6739	0.387218	-0.251821	-0.389012
AIMP2		Q13155	AIMP2_HUMAN	Aminoacyl tRNA synthase complex-interacting multifunctional protein 2		3681	3463			3218	3120	2705	2474	2790	3341	2268	2185		2		1	3	3	2		2		3	8	4	4		0.161543	-0.731785	1.20388	0.4008	0.192967						0.15224	-0.203612	0.481574	0.2987	0.153719	-0.0837171	-0.389466
AIP		O00170	AIP_HUMAN	AH receptor-interacting protein		2596	2343	1531	1671	2508	2542	2075	2080	2078	2139	2079	1901		2	3	2	5	4	2		6	6	6	13	8	5		0.031713	-0.289855	0.378891	0.5999	0.302436	0.114812	-0.0674502	0.30991	0.3098	0.16866	0.0476773	-0.123496	0.209875	0.628	0.367426	-0.0709015	-0.175286
AK1		P00568	KAD1_HUMAN	Adenylate kinase isoenzyme 1		438	668	416	650	479	620	822	821	446	654	333	543		11	7	9	9	12	9		67	33	57	38	60	61		0.249222	-0.082536	0.594708	0.1313	0.0536842	0.00191362	-0.20556	0.222868	0.7576	0.404116	0.00523972	-0.118999	0.127598	0.8708	0.441993	0.041795	-0.078426
AK2		P54819	KAD2_HUMAN	Adenylate kinase 2, mitochondrial		864	1315	1934	868	1225	1502	1064	1263	1032	1035	1301	1278		7	3	5	8	8	7		36	3	21	30	26	12		0.298639	0.108158	0.484799	0.0096	0.00437829	0.480098	-0.296279	1.25626	0.1432	0.0706903	0.207664	0.00869722	0.393337	0.0691	0.0321274	0.129254	-0.00799057
AK4		P27144	KAD4_HUMAN	Adenylate kinase 4, mitochondrial		3079	3108	2511	3311	2559	3065	1336	893	1976	2160	1926	2118		1	1	1	10	3	2		4	2	6	23	9	6		0.274031	-0.421735	0.9711	0.2475	0.102227	-0.179737	-1.08211	0.707614	0.3836	0.219575	0.408875	0.0198686	0.833436	0.0455	0.0212989	-0.330636	-0.700438
AK5		Q9Y6K8	KAD5_HUMAN	Adenylate kinase isoenzyme 5		1062	1035	949	930	918	1182	1976	1915	1031	1029	1056	940		7	5	6	5	9	5		28	13	30	14	26	16		0.107879	-0.338942	0.559208	0.4306	0.211646	0.116999	-0.270898	0.513438	0.3903	0.224124	0.0734584	-0.14363	0.313305	0.4864	0.288744	-0.0425387	-0.260642
AKAP1		Q92667	AKAP1_HUMAN	A-kinase anchor protein 1, mitochondrial								4430	4431									1							2																			-0.0854421	-0.681151
AKAP12		Q02952	AKA12_HUMAN	A-kinase anchor protein 12		261	101	268	126	214	55	136	69	240	108	415	243		35	25	40	39	41	17		103	50	112	136	98	50		0.111335	-0.144247	0.383536	0.3729	0.175394	0.130349	0.0141779	0.240599	0.1279	0.0610566	0.111752	-0.00475186	0.226415	0.2236	0.110343	0.308786	0.210648
AKAP5		P24588	AKAP5_HUMAN	A-kinase anchor protein 5		1069	1257	1950	1251	1258	1296	2222	2728	1612	1407	1518	1063		6	2	5	5	6	5		28	3	20	12	13	9		-0.425584	-0.987483	0.116243	0.0908	0.036678	-0.00866603	-0.498617	0.531134	0.6149	0.360411	-0.171612	-0.408795	0.050167	0.1735	0.0823461	0.00525789	-0.45585
AKAP7		Q9P0M2	AKA7G_HUMAN	A-kinase anchor protein 7 isoform gamma						4007	3659			2839	4094						1		1					1		4													0.106193	-4.20855	3.97623	0.4516	0.262589
AKAP8		O43823	AKAP8_HUMAN	A-kinase anchor protein 8		3608	2944			2932	2879	2599	2867	3899	3285	3296	2738		1		2	3	1	1		2		4	9	1	1		-0.10706	-0.910897	0.675796	0.4664	0.234302						0.32649	-0.204234	0.882535	0.1465	0.0685883	0.0693295	-0.157657
AKAP8L		Q9ULX6	AKP8L_HUMAN	A-kinase anchor protein 8-like								4723	3865									1							1																			0.333958	-3.11454
AKR1A1		P14550	AK1A1_HUMAN	Alcohol dehydrogenase [NADP(+)]		407	565	455	498	447	591	387	524	488	371	433	484		15	12	14	16	17	9		71	30	60	69	55	49		-0.248971	-0.615504	0.0874038	0.14	0.0572209	-0.21492	-0.436546	0.0358	0.1056	0.0509948	-0.273652	-0.498479	-0.0544379	0.0342	0.0148144	-0.194495	-0.415663
AKR1B1		P15121	ALDR_HUMAN	Aldose reductase		305	402	458	636	330	405	269	452	312	462	461	391		14	12	12	15	17	12		90	30	79	92	83	46		0.165972	0.0133394	0.312357	0.0897	0.0360799	0.0245522	-0.1615	0.215449	0.7007	0.390545	0.152616	0.0352292	0.268887	0.0721	0.0328895	0.166565	0.0218854
AKR1B10		O60218	AK1BA_HUMAN	Aldo-keto reductase family 1 member B10						3762	4192										1							2															0.315105	-6.26512	5.84399	0.3947	0.225255
AKR1C1		Q04828	AK1C1_HUMAN	Aldo-keto reductase family 1 member C1		4151	3868			1834	874	2363	921						1		3	5				1		11	10				0.250545	-6.6018	7.5376	0.4413	0.21826						0.0985507	-0.335851	0.533903	0.4658	0.273237	-0.122333	-0.408594
AKR1C2		P52895	AK1C2_HUMAN	Aldo-keto reductase family 1 member C2										3094	3494								2							3
AKR1C3		P42330	AK1C3_HUMAN	Aldo-keto reductase family 1 member C3		2287	892	1945	1161	2218	2490	3641	3842	2018	1202	2410	1121		4	1	3	2	4	2		8	3	8	4	8	3		0.19374	-0.0930212	0.502523	0.1811	0.0733714	0.138736	-0.262717	0.593003	0.3606	0.20295	-0.00962814	-0.173493	0.157621	0.7865	0.424133	-0.162998	-0.521224
AKR7A2		O43488	ARK72_HUMAN	Aflatoxin B1 aldehyde reductase member 2		818	676	557	617	790	856	1239	836	699	646	694	617		9	8	7	9	11	6		37	25	35	25	39	29		0.19545	0.0223526	0.375478	0.073	0.0278311	0.0891018	-0.0321601	0.211825	0.3777	0.215809	0.0757472	-0.0481166	0.201049	0.4624	0.270739	0.100482	-0.055758
AKR7A3		O95154	ARK73_HUMAN	Aflatoxin B1 aldehyde reductase member 3		3245	2413	2946	3252	2459	2143	4088	4577	3407	3240	2564	2706		3	1	3	1	2	2		3	1	6	3	2	3		0.113709	-0.313542	0.518536	0.4062	0.196771	0.237286	-5.82134	5.9724	0.4004	0.231295	0.139149	-0.120009	0.396734	0.2819	0.141188	-0.143687	-0.520999
AKT1		P31749	AKT1_HUMAN	RAC-alpha serine/threonine-protein kinase		4280	4277					4330	4001	3587	4188				1			2	2			1			2	2			0.0500333	-5.61389	6.77029	0.5209	0.267569											-0.0391745	-0.507193
AKT1S1		Q96B36	AKTS1_HUMAN	Proline-rich AKT1 substrate 1		3145	3542	2885	3078			3034	2721	2733	2799	2463	1961		1	1		2	1	2		4	1		6	4	3		-0.00440522	-0.312013	0.321616	0.6797	0.328687	-0.10215	-3.61647	3.23391	0.4858	0.289671						-0.00495244	-0.204401
AKT3		Q9Y243	AKT3_HUMAN	RAC-gamma serine/threonine-protein kinase		2445	2257	1581	3166	2323	2316	2413	2304	3244	1627	2497	2201		3	2	3	6	2	2		7	6	7	10	2	3		-0.327297	-0.660829	-0.000947575	0.0543	0.0206447	-0.0858569	-0.260045	0.123308	0.4253	0.250216	-0.107797	-0.297402	0.0671084	0.3352	0.179024	-0.162582	-0.484723
AKTIP		Q9H8T0	AKTIP_HUMAN	AKT-interacting protein		3140	3526			3330	3811	3729	4551	4105	4040	3505	3553		2		1	1	1	1		4		3	4	1	1		-0.147825	-0.48609	0.181581	0.3128	0.13796						-0.145233	-0.659233	0.395085	0.362	0.198298	-0.0199683	-0.191839
ALAD		P13716	HEM2_HUMAN	Delta-aminolevulinic acid dehydratase		235	359	307	403	298	445	433	671	247	392	281	296		15	10	12	11	14	12		110	44	86	63	96	70		0.363428	0.0889068	0.624871	0.0174	0.00798164	0.129615	-0.0101794	0.272316	0.1819	0.0908977	0.174657	0.0113097	0.329558	0.0885	0.0409372	0.229582	0.073396
ALB		P02768	ALBU_HUMAN	Serum albumin		21	37	11	14	19	38	21	35	9	17	8	18		52	57	46	46	73	49		503	383	498	387	625	639		0.29072	-0.152274	0.761272	0.1529	0.0624594	0.209566	-0.419117	0.857769	0.317	0.172803	0.128754	-0.177937	0.455044	0.3364	0.180383	0.0689191	-0.393734
ALCAM		Q13740	CD166_HUMAN	CD166 antigen		879	931	764	638	937	958	1385	1852	641	582	839	799		11	7	8	7	15	7		35	17	29	23	42	23		0.197358	0.0107409	0.387294	0.082	0.032163	0.225551	-0.00169419	0.44831	0.0797	0.0366242	0.144054	-0.00688311	0.287622	0.1405	0.0668886	0.337837	0.167829
ALDH16A1		Q8IZ83	A16A1_HUMAN	Aldehyde dehydrogenase family 16 member A1		3107	3281	2643	2301			2666	2039	2419	1633	3206	2225		2	1		5	4	1		4	1		8	5	1		0.057911	-0.246777	0.350739	0.5478	0.280647	0.105634	-1.98841	3.05825	0.4207	0.246213						0.158235	-0.0927956
ALDH18A1		P54886	P5CS_HUMAN	Delta-1-pyrroline-5-carboxylate synthase		2828	2637	2871	3021	2760	3218	2822	2186						2	1	2	3				5	1	5	7				-0.172123	-0.623494	0.32096	0.3021	0.13249	0.260381	-5.5578	6.64619	0.407	0.2345	-0.27228	-0.734466	0.178506	0.1859	0.0896479	-0.231734	-0.722271
ALDH1A1		P00352	AL1A1_HUMAN	Retinal dehydrogenase 1		552	358	468	457	694	541	161	169	359	406	702	756		16	11	10	21	17	8		54	29	39	125	72	29		0.371474	0.0631413	0.685892	0.0276	0.0113792	0.0791805	-0.145476	0.325115	0.4679	0.277306	0.0591003	-0.156792	0.279285	0.5412	0.32726	-0.0287881	-0.225583
ALDH1A3		P47895	AL1A3_HUMAN	Aldehyde dehydrogenase family 1 member A3						3555	3265	3831	3332								1	2						2	3														0.132034	-0.655781	0.872389	0.427	0.244664	0.171392	-0.150089
ALDH1B1		P30837	AL1B1_HUMAN	Aldehyde dehydrogenase X, mitochondrial		1549	1616	1010	975	1210	1123	1582	1617	2277	1705	1252	1635		5	6	7	7	4	4		17	12	21	19	6	13		-0.0204462	-0.256723	0.206443	0.6781	0.328099	-0.0596469	-0.24076	0.115135	0.5637	0.341457	-0.169386	-0.378323	0.034554	0.1549	0.0731992	-0.0355117	-0.208726
ALDH1L1		O75891	AL1L1_HUMAN	Cytosolic 10-formyltetrahydrofolate dehydrogenase		173	125	125	93	193	154	117	75	145	99	188	88		33	29	27	41	39	30		136	83	120	152	136	100		0.220612	-0.00226923	0.457507	0.0853	0.0337493	0.229641	0.0477072	0.417287	0.0455	0.0226172	0.194116	-0.0107882	0.391206	0.0979	0.0465012	-0.136234	-0.363355
ALDH2		P05091	ALDH2_HUMAN	Aldehyde dehydrogenase, mitochondrial		111	116	96	124	142	173	158	118	134	113	121	143		22	18	19	21	26	18		173	102	148	125	144	145		0.18946	0.00278592	0.374197	0.0886	0.0356291	0.0336253	-0.117134	0.181158	0.7045	0.392037	0.0755748	-0.0710895	0.222489	0.4698	0.2765	0.11607	-0.0509903
ALDH3A1		P30838	AL3A1_HUMAN	Aldehyde dehydrogenase, dimeric NADP-preferring						2977	3167	5212	5893								1	1						4	1														-0.225156	-0.582454	0.130942	0.1647	0.0777866	0.119743	-4.45033
ALDH3A2		P51648	AL3A2_HUMAN	Fatty aldehyde dehydrogenase		2203	2078	2326	2190	2303	2127	1797	1672	1778	1907	2109	2242		5	2	3	7	6	3		9	2	7	16	11	5		-0.0562708	-0.272448	0.1603	0.5576	0.28552	0.279292	-4.98001	4.8473	0.3727	0.210823	0.0654962	-0.0968687	0.245994	0.5287	0.318417	-0.105722	-0.244098
ALDH4A1		P30038	AL4A1_HUMAN	Delta-1-pyrroline-5-carboxylate dehydrogenase, mitochondrial		184	257	177	275	159	318	260	286	212	236	192	208		24	18	22	25	27	19		130	69	139	94	111	98		0.148464	-0.0311268	0.322954	0.1733	0.0702196	0.00626566	-0.19524	0.186201	0.7665	0.40626	0.0660169	-0.0721522	0.210951	0.5275	0.31733	0.0581942	-0.106927
ALDH5A1		P51649	SSDH_HUMAN	Succinate-semialdehyde dehydrogenase, mitochondrial		100	127	148	160	102	101	148	117	129	140	144	96		28	21	24	29	31	26		181	76	183	131	148	121		0.00394068	-0.213783	0.216202	0.7501	0.342394	0.0565391	-0.100922	0.210081	0.5745	0.345248	0.0305554	-0.0773698	0.142096	0.7759	0.421295	0.0576063	-0.0534736
ALDH6A1		Q02252	MMSA_HUMAN	Methylmalonate-semialdehyde dehydrogenase [acylating], mitochondrial		154	157	131	149	137	157	160	165	113	142	148	95		30	24	29	30	33	27		148	81	152	125	161	119		-0.0187471	-0.254578	0.198107	0.6893	0.330726	-0.144847	-0.477629	0.173075	0.3092	0.168326	-0.174931	-0.437682	0.0861151	0.1873	0.0901103	-0.214941	-0.537472
ALDH7A1		P49419	AL7A1_HUMAN	Alpha-aminoadipic semialdehyde dehydrogenase		132	149	180	144	165	148	239	242	91	100	170	163		31	23	29	27	39	21		160	68	133	98	176	108		0.289977	0.0453246	0.521306	0.0356	0.0141705	0.114997	-0.178687	0.423951	0.3803	0.217904	0.0658287	-0.159035	0.293079	0.5166	0.309693	0.127951	-0.0584252
ALDH9A1		P49189	AL9A1_HUMAN	4-trimethylaminobutyraldehyde dehydrogenase		179	221	191	185	169	334	151	329	160	152	133	172		24	21	20	18	28	24		131	66	131	129	129	131		0.367782	0.171667	0.5467	0.0031	0.00153	0.136156	-0.0306029	0.320287	0.2135	0.109097	0.106416	-0.025475	0.243857	0.2792	0.140031	0.128045	-0.0105928
ALDOA		P04075	ALDOA_HUMAN	Fructose-bisphosphate aldolase A		25	29	25	76	21	81	53	180	31	27	31	72		25	22	24	24	32	23		438	229	479	245	331	345		0.00546648	-0.131769	0.144233	0.8455	0.351694	0.040664	-0.106088	0.175688	0.6807	0.383613	0.0899762	-0.0551595	0.227118	0.3772	0.210358	0.112592	0.0323439
ALDOC		P09972	ALDOC_HUMAN	Fructose-bisphosphate aldolase C		48	72	46	20	42	31	24	24	81	77	42	33		26	22	24	25	26	19		301	169	327	366	196	292		0.0629725	-0.0989352	0.23338	0.5381	0.275455	-0.014672	-0.149086	0.127724	0.8039	0.415133	0.0513113	-0.149668	0.257924	0.5858	0.348497	0.0961976	-0.0187547
ALG1		Q9BT22	ALG1_HUMAN	Chitobiosyldiphosphodolichol beta-mannosyltransferase						4213	4272	4775	4153								1	1						1	1														0.384291	-7.19526	8.77418	0.4005	0.227896	-0.276827	-6.68098
ALG5		Q9Y673	ALG5_HUMAN	Dolichyl-phosphate beta-glucosyltransferase								4845	4394									1							1																			-0.120427	-5.04429
ALG9		Q9H6U8	ALG9_HUMAN	Alpha-1,2-mannosyltransferase ALG9								5073	5066	4149	4178							1	1						1	1																		0.0326794	-3.7672
ALKBH5		Q6P6C2	ALKB5_HUMAN	RNA demethylase ALKBH5								3783	2004									3							3																			0.140706	-0.0771388
ALKBH6		Q3KRA9	ALKB6_HUMAN	Alpha-ketoglutarate-dependent dioxygenase alkB homolog 6		4062	3565												1							1							-0.0411779	-5.08727	5.27899	0.5009	0.255742
ALOX5		P09917	LOX5_HUMAN	Arachidonate 5-lipoxygenase		4284	4281					2147	1730						1			7				1			12				0.22433	-5.70478	7.4649	0.4387	0.216963											0.188409	-0.0358167
ALOX5AP		P20292	AL5AP_HUMAN	Arachidonate 5-lipoxygenase-activating protein		2962	4387			4137	4053	3741	4696	4339	5206	3484	3447		1		1	1	1	1		5		1	4	1	1		0.100891	-0.370909	0.532203	0.4393	0.217287						0.32131	-6.66836	6.9134	0.4056	0.231248	0.269601	-0.0965404
ALPL		P05186	PPBT_HUMAN	Alkaline phosphatase, tissue-nonspecific isozyme		3741	3831			4216	4286	4702	3707			3447	3268		1		1	1		1		2		1	1		1		0.190552	-0.332436	0.806018	0.3127	0.137769						0.0829889	-3.79817	4.03454	0.4569	0.267324	-0.244886	-4.95975
ALS2		Q96Q42	ALS2_HUMAN	Alsin		2432	2107			2154	1809	1219	1373	3781	2393	3426	3174		4		5	10	1	1		7		8	26	1	1		0.0916422	-0.203382	0.378375	0.4413	0.218179						-0.00215592	-0.155908	0.176147	0.8033	0.427128	-0.0617155	-0.183361
ALYREF		Q86V81	THOC4_HUMAN	THO complex subunit 4		1084	1707			1103	1613	880	1654						5		5	7				28		24	36				0.0984536	-0.0961411	0.289419	0.3703	0.17354						-0.0226263	-0.158236	0.12419	0.7692	0.419013	0.205339	0.0616721
AMACR		Q9UHK6	AMACR_HUMAN	Alpha-methylacyl-CoA racemase								4141	4877	3947	3515	3450	3281					1	1	1					3	1	1																	0.285125	-0.424952
AMBP		P02760	AMBP_HUMAN	Protein AMBP				2792	2775			4837	4372	3903	3307					1		1	1				1		1	1								-0.101829	-4.81518	3.66701	0.4786	0.284456						0.606338	-4.27584
AMDHD2		Q9Y303	NAGA_HUMAN	Putative N-acetylglucosamine-6-phosphate deacetylase										3261	2240								2							2
AMER2		Q8N7J2	AMER2_HUMAN	APC membrane recruitment protein 2		1475	846			1946	1724	763	780						10		7	14				18		10	40				0.272767	-0.0352885	0.537969	0.0729	0.027606						0.202473	-0.00738727	0.398411	0.082	0.0375502	0.231678	0.114825
AMN1		Q8IY45	AMN1_HUMAN	Protein AMN1 homolog										3122	3806								1							3
AMPD2		Q01433	AMPD2_HUMAN	AMP deaminase 2		927	704	781	977	1169	977	526	469	840	905	1434	963		14	9	7	15	14	5		33	17	22	54	33	10		0.0829769	-0.0924428	0.261062	0.4388	0.217044	0.112855	-0.120181	0.328958	0.3403	0.188848	0.192459	0.0686965	0.324629	0.0269	0.0112346	0.323845	0.214047
AMPD3		Q01432	AMPD3_HUMAN	AMP deaminase 3		1869	2690			2685	2471	3160	3753	2379	2988	3377	2991		5		3	2	4	1		13		5	6	6	1		0.140445	-0.180233	0.45307	0.3195	0.143062						-0.0221959	-0.277759	0.257773	0.6431	0.37404	0.17781	-0.0913552
AMPH		P49418	AMPH_HUMAN	Amphiphysin		54	94	98	116	54	94	57	132	59	120	92	103		29	25	28	27	32	26		264	101	271	237	233	174		-0.17712	-0.491076	0.124903	0.2293	0.0939921	-0.0225914	-0.110261	0.0644629	0.874	0.424593	0.0241452	-0.076232	0.131209	0.8334	0.434632	0.0857561	0.0033284
AMT		P48728	GCST_HUMAN	Aminomethyltransferase, mitochondrial		2696	3377			2779	3549	2937	3638	3085	3419	3019	3791		1		2	4	3	2		6		5	7	3	2		0.0360031	-0.612812	0.65177	0.5583	0.285896						0.00129155	-0.406818	0.460969	0.6449	0.3749	-0.005911	-0.250707
ANAPC13		Q9BS18	APC13_HUMAN	Anaphase-promoting complex subunit 13						4133	4041										1							1															-0.0527233	-4.03253	4.4359	0.4962	0.295181
ANAPC16		Q96DE5	APC16_HUMAN	Anaphase-promoting complex subunit 16		4246	4181					3746	4727						1			1				1			4				-3.35438	-34.7543	20.3124	0.3671	0.172124											0.304264	-0.319503
ANAPC7		Q9UJX3	APC7_HUMAN	Anaphase-promoting complex subunit 7		3822	4204												2							2							0.520758	-0.772962	1.94654	0.209	0.0854854
ANK1		P16157	ANK1_HUMAN	Ankyrin-1		2896	3273	1745	982	2062	1990	321	151	2130	3088	2338	2881		2	2	3	31	6	2		5	4	9	80	8	4		0.296321	-0.202611	0.771012	0.16	0.0657731	0.15691	-0.0659697	0.382061	0.2106	0.106864	-0.0648068	-0.366821	0.222477	0.5304	0.320038	-0.134894	-0.260348
ANK2		Q01484	ANK2_HUMAN	Ankyrin-2		31	16	37	12	37	8	27	11	24	13	63	19		103	72	100	108	108	67		382	193	362	344	352	225		-0.0981826	-0.256563	0.0544257	0.3402	0.155372	0.0216213	-0.10438	0.143539	0.8059	0.415802	-0.0421363	-0.18199	0.0890495	0.6734	0.38698	-0.0396443	-0.101227
ANK3		Q12955	ANK3_HUMAN	Ankyrin-3		721	386	827	1110	755	398	330	205	835	696	1121	1156		13	9	18	31	20	7		42	16	36	79	33	15		-0.0804551	-0.257347	0.102654	0.4519	0.22494	0.0315714	-0.148094	0.198525	0.6934	0.387801	-0.05958	-0.177278	0.0460455	0.5997	0.355573	0.0492619	-0.0507372
ANKFY1		Q9P2R3	ANFY1_HUMAN	Ankyrin repeat and FYVE domain-containing protein 1		1370	1067	1559	2151	1184	1349	1080	838	2025	1469	1373	1224		11	4	7	12	4	6		20	6	22	29	8	11		0.225219	-0.155351	0.67613	0.2088	0.0851979	0.164052	-0.123317	0.433728	0.2382	0.125705	-0.0779952	-0.280261	0.130582	0.4711	0.277897	-0.114907	-0.218423
ANKH		Q9HCJ1	ANKH_HUMAN	Progressive ankylosis protein homolog		2863	2979	2695	2455	2676	2389	4075	4529	3862	3078	2915	2974		2	1	3	1	1	1		5	1	5	3	1	2		0.22406	-0.107613	0.583431	0.1772	0.0715152	0.105831	-3.96244	4.28068	0.4815	0.286621	0.00222938	-0.497636	0.509255	0.6229	0.365253	0.0221966	-0.224867
ANKIB1		Q9P2G1	AKIB1_HUMAN	Ankyrin repeat and IBR domain-containing protein 1						4017	3685	5004	4896								1	1						1	1														0.166646	-6.42449	7.62541	0.4611	0.270023	0.362815	-7.47139
ANKMY2		Q8IV38	ANKY2_HUMAN	Ankyrin repeat and MYND domain-containing protein 2		2639	2818			1993	2500	3622	3736						2		3	2				6		10	4				-0.136745	-0.637252	0.347599	0.3794	0.179513						-0.017132	-0.231064	0.210225	0.7034	0.398276	-0.268312	-0.647088
ANKRD13A		Q8IZ07	AN13A_HUMAN	Ankyrin repeat domain-containing protein 13A		3055	2922			2734	2860	2631	3410	3816	2837	2570	2782		2		2	2	1	2		4		5	9	1	3		0.170841	-0.272893	0.660159	0.317	0.141279						0.146422	-0.369318	0.666997	0.3681	0.202661	-0.115789	-0.33541
ANKRD28		O15084	ANR28_HUMAN	Serine/threonine-protein phosphatase 6 regulatory ankyrin repeat subunit A										4145	4167	3235	2420						1	1						1	1
ANKRD29		Q8N6D5	ANR29_HUMAN	Ankyrin repeat domain-containing protein 29		4034	3457					5050	5002	3591	4215				1			1	1			1			1	2			0.0916558	-4.00261	4.28718	0.4533	0.225821											-0.0622062	-3.04396
ANKS1B		Q7Z6G8	ANS1B_HUMAN	Ankyrin repeat and sterile alpha motif domain-containing protein 1B		1762	2096	2880	3059	1737	2717	2462	2802	2126	2985	1957	2465		7	1	4	4	4	2		14	1	13	10	8	6		-0.21712	-0.56818	0.184732	0.2035	0.0837657	0.0967786	-5.0381	5.54461	0.4869	0.290344	0.0143069	-0.143404	0.173426	0.7778	0.422089	-0.107021	-0.329361
ANLN		Q9NQW6	ANLN_HUMAN	Actin-binding protein anillin		518	732	768	674	678	581	825	906	596	761	1054	801		12	8	11	12	13	5		58	17	40	38	45	16		0.169047	-0.410806	0.760208	0.3568	0.16554	-0.0238962	-0.314824	0.262068	0.6319	0.367869	0.0139592	-0.193497	0.228299	0.716	0.402554	0.271037	-0.0369954
ANO10		Q9NW15	ANO10_HUMAN	Anoctamin-10						4152	4105	3944	3927								1	3						1	3														-0.105927	-8.97334	8.01196	0.4731	0.279201	0.00852795	-3.23603
ANO6		Q4KMQ2	ANO6_HUMAN	Anoctamin-6		3860	4378					3703	4255	2617	4364				1			3	3			2			4	5			0.549974	-0.0985803	1.12512	0.0619	0.0231454											0.072738	-0.4269
ANO8		Q9HCE9	ANO8_HUMAN	Anoctamin-8								4538	4848									2							2																			0.421182	-1.98577
ANP32A		P39687	AN32A_HUMAN	Acidic leucine-rich nuclear phosphoprotein 32 family member A		1087	817	966	1234	1395	1165	487	765	1484	1066	1438	996		5	6	4	6	6	2		27	13	17	58	15	10		0.00130476	-0.18248	0.180211	0.7933	0.347756	0.0663585	-0.0803182	0.207676	0.5331	0.324287	-0.0264396	-0.16585	0.102964	0.7622	0.416478	-0.0227668	-0.111659
ANP32B		Q92688	AN32B_HUMAN	Acidic leucine-rich nuclear phosphoprotein 32 family member B		2037	2966	1919	3178	2365	2801	2355	3211	2233	2826	2862	2607		2	2	2	3	2	1		11	4	7	11	7	2		0.129356	-0.125772	0.402395	0.3219	0.144279	0.10889	-0.0524372	0.25708	0.2952	0.159011	0.0381862	-0.123897	0.21026	0.6646	0.384062	0.0585272	-0.0636947
ANP32E		Q9BTT0	AN32E_HUMAN	Acidic leucine-rich nuclear phosphoprotein 32 family member E		2199	2018	2529	1417	1803	2132	749	1173	3270	2304	2021	1263		3	1	3	8	2	4		9	1	12	41	2	5		0.020957	-0.28445	0.34604	0.6341	0.314071	0.157316	-6.1062	6.26969	0.4856	0.289446	0.220438	-0.0343436	0.496534	0.1119	0.0538109	-0.0777618	-0.31533
ANTXR1		Q9H6X2	ANTR1_HUMAN	Anthrax toxin receptor 1		3820	4197	2436	2867	3893	3212	2895	3115			2391	5141		2	2	1	4		2		2	2	1	7		4		0.265659	-5.51955	5.16848	0.4065	0.197191	-0.123813	-0.636056	0.390341	0.4046	0.233432	-0.595617	-6.57099	4.14678	0.2609	0.129836	0.0215199	-0.260253
ANXA1		P04083	ANXA1_HUMAN	Annexin A1		377	425	577	661	587	1005	823	852	396	496	602	843		18	8	8	10	15	6		76	24	47	38	67	35		0.894974	0.251223	1.57961	0.0114	0.00548108	0.354833	-0.0632251	0.732128	0.0709	0.033652	0.164403	-0.0303822	0.365235	0.16	0.0750963	-0.173877	-0.489045
ANXA11		P50995	ANX11_HUMAN	Annexin A11		704	723	512	712	848	708	1048	809	604	555	757	659		14	9	12	11	16	7		43	27	32	30	44	26		0.104611	-0.0589448	0.27228	0.3236	0.145121	0.0761323	-0.0949469	0.245331	0.4786	0.28457	-9.57e-05	-0.0917084	0.0856105	0.9438	0.452851	-0.00308403	-0.174888
ANXA2		P07355	ANXA2_HUMAN	Annexin A2		168	164	290	250	363	290	405	357	221	243	328	310		27	17	20	20	25	15		142	46	73	66	107	61		0.774583	0.356906	1.20122	0.0021	0.00113953	0.509986	0.0607086	1.02274	0.0321	0.0160305	0.202263	-0.027338	0.433574	0.1109	0.05307	-0.0834178	-0.366389
ANXA3		P12429	ANXA3_HUMAN	Annexin A3		1797	1232	1955	1311	1687	1270	1413	1401	1561	1622	1380	1283		7	2	7	11	8	5		13	3	13	22	14	11		0.134149	-0.172094	0.418843	0.3077	0.13441	0.0620196	-0.291999	0.461851	0.5156	0.311814	0.070667	-0.0906463	0.238213	0.5016	0.299063	0.138879	-0.0992
ANXA4		P09525	ANXA4_HUMAN	Annexin A4		1538	1230	1064	792	1294	1049	2521	1628	1097	1006	1286	1038		8	7	8	5	7	4		17	11	19	9	24	12		0.310328	0.0760953	0.526814	0.0199	0.00911394	0.195665	-0.250344	0.593668	0.2197	0.114746	0.188224	0.0118139	0.365267	0.0818	0.0372386	-0.0554855	-0.283466
ANXA5		P08758	ANXA5_HUMAN	Annexin A5		57	88	87	129	78	127	81	120	109	114	100	147		30	20	28	28	27	21		262	110	216	191	162	165		0.418255	0.0584157	0.75916	0.0248	0.0107305	0.246799	0.0497748	0.469757	0.0437	0.0216108	0.212825	0.0539362	0.381702	0.0397	0.0178647	0.103307	-0.0583021
ANXA6		P08133	ANXA6_HUMAN	Annexin A6		30	39	42	24	32	32	50	43	37	38	47	34		52	45	52	48	61	42		396	179	383	255	299	281		-0.0964769	-0.263888	0.0595423	0.3664	0.171593	0.0187348	-0.19195	0.211262	0.7108	0.393193	0.0267211	-0.120193	0.173341	0.7458	0.411202	0.0797607	-0.123502
ANXA7		P20073	ANXA7_HUMAN	Annexin A7		591	705	363	600	886	961	843	624	443	516	357	490		9	12	9	12	15	10		51	38	31	37	60	57		0.0798377	-0.0304057	0.182929	0.423	0.207193	-0.0647933	-0.149171	0.00865007	0.565	0.342249	-0.00167012	-0.0695137	0.0653502	0.9756	0.454595	0.0573457	-0.0455775
AOC3		Q16853	AOC3_HUMAN	Membrane primary amine oxidase		3479	4086	2741	2622			4700	3667						2	1		1				3	1		1				0.475444	-6.52971	7.66065	0.3753	0.176888	-0.725351	-6.22261	5.01067	0.2346	0.122702						-0.589183	-9.56858
AP1B1		Q10567	AP1B1_HUMAN	AP-1 complex subunit beta-1		758	517	753	396	592	418	459	371	558	429	828	375		15	12	15	21	19	13		40	17	46	60	48	23		-0.240596	-0.383471	-0.100063	0.0105	0.00491845	-0.0237151	-0.166918	0.128183	0.7583	0.404492	-0.0791566	-0.218194	0.0631394	0.4405	0.255984	-0.0741795	-0.132372
AP1G1		O43747	AP1G1_HUMAN	AP-1 complex subunit gamma-1		807	952	643	545	702	763	782	611	645	643	914	668		10	11	14	14	16	8		38	21	39	39	42	20		-0.290694	-0.501781	-0.0857809	0.0193	0.00888968	-0.214281	-0.362673	-0.0467514	0.036	0.0181505	-0.121537	-0.205515	-0.035018	0.1023	0.0481641	-0.133612	-0.211381
AP1M1		Q9BXS5	AP1M1_HUMAN	AP-1 complex subunit mu-1		1020	678	1247	1534	1289	922	1113	803	1595	1062	1839	984		10	5	6	10	7	3		29	9	19	28	13	6		-0.175661	-0.29897	-0.0525141	0.0441	0.0178295	-0.232246	-0.40323	-0.0626521	0.031	0.0154291	-0.0889017	-0.235675	0.0407457	0.3877	0.219158	-0.0888435	-0.193942
AP1S1		P61966	AP1S1_HUMAN	AP-1 complex subunit sigma-1A		1526	2434	2883	3068	1582	2388	2929	3514	1985	2413	1862	1491		3	1	3	2	3	3		18	1	15	7	9	6		-0.284835	-0.521775	-0.0584779	0.0316	0.012458	-0.0236622	-5.66511	4.02322	0.5391	0.328301	-0.154235	-0.328933	0.00875103	0.1483	0.0692237	0.109047	-0.303862
AP1S2		P56377	AP1S2_HUMAN	AP-1 complex subunit sigma-2		2010	2243	1789	1584	1632	1605	2342	2892	2063	2033				4	2	4	3	5			11	4	14	11	8			-0.17361	-0.361137	0.0105717	0.1195	0.0485408	-0.313596	-0.559259	-0.0792408	0.0237	0.0126313	-0.157698	-0.31078	-0.00521938	0.1144	0.0549861	-0.161725	-0.294132
AP2A1		O95782	AP2A1_HUMAN	AP-2 complex subunit alpha-1		103	57	108	37	134	96	165	65	71	36	112	44		31	31	33	31	43	29		180	93	154	124	206	154		-0.229873	-0.487131	0.015933	0.0951	0.0385725	-0.150301	-0.247456	-0.0557647	0.0423	0.0212128	-0.0949079	-0.194672	0.00332449	0.2966	0.151935	-0.0687039	-0.150557
AP2A2		O94973	AP2A2_HUMAN	AP-2 complex subunit alpha-2		110	126	121	91	112	51	138	177	118	137	103	106		25	24	29	25	33	24		175	85	168	136	158	161		-0.0932375	-0.31133	0.124752	0.4142	0.20163	-0.110433	-0.21854	-0.00735919	0.2069	0.105018	0.0119942	-0.0968342	0.113827	0.8752	0.443109	0.0480469	-0.0342845
AP2B1		P63010	AP2B1_HUMAN	AP-2 complex subunit beta		65	52	95	48	65	42	89	47	78	39	78	32		33	25	31	31	37	30		244	102	244	177	200	192		-0.13105	-0.390179	0.119257	0.3123	0.137386	-0.056961	-0.161772	0.0441336	0.6079	0.358225	-0.0425626	-0.159707	0.0879835	0.6892	0.392368	-0.00404582	-0.0666207
AP2M1		Q96CW1	AP2M1_HUMAN	AP-2 complex subunit mu		189	211	137	168	135	168	191	271	154	185	131	108		26	21	28	26	31	25		128	80	153	114	131	132		-0.216032	-0.481399	0.0113992	0.1099	0.0441987	-0.0774719	-0.14884	0.000735039	0.417	0.243287	-0.0728663	-0.170212	0.0205287	0.4762	0.281873	-0.03962	-0.0972289
AP2S1		P53680	AP2S1_HUMAN	AP-2 complex subunit sigma		719	1557	589	1655	461	1580	776	1854	751	1735	374	965		7	5	6	7	6	7		43	24	59	40	37	55		-0.100993	-0.350296	0.14402	0.3935	0.188011	-0.134932	-0.326581	0.0475037	0.234	0.121942	-0.0930399	-0.313957	0.11905	0.4166	0.238544	-0.0455023	-0.131013
AP3B1		O00203	AP3B1_HUMAN	AP-3 complex subunit beta-1		2011	2245	2851	2949	2235	2800	2585	2685	2563	2983	2090	2000		3	1	2	4	2	2		11	1	8	9	5	5		0.0369495	-0.217446	0.294451	0.5974	0.3012	0.254344	-6.23758	6.67915	0.4224	0.24785	0.0503473	-0.217351	0.289498	0.5619	0.338065	-0.0194381	-0.223814
AP3B2		Q13367	AP3B2_HUMAN	AP-3 complex subunit beta-2		574	440	595	494	556	255	369	227	799	437	772	424		20	11	18	25	18	12		52	23	49	71	34	25		-0.370376	-0.641101	-0.0941498	0.0168	0.00779801	-0.172811	-0.317942	-0.01061	0.081	0.0375463	-0.13036	-0.239703	-0.0226007	0.1191	0.0569062	-0.103603	-0.175975
AP3D1		O14617	AP3D1_HUMAN	AP-3 complex subunit delta-1		548	470	624	872	670	727	495	488	493	583	585	660		17	9	12	18	15	9		55	22	41	57	55	36		-0.390619	-0.650761	-0.139023	0.0101	0.00468509	-0.166955	-0.281187	-0.0514164	0.0453	0.0222167	-0.152491	-0.30286	-0.00285601	0.1191	0.0570554	-0.0815593	-0.144463
AP3M1		Q9Y2T2	AP3M1_HUMAN	AP-3 complex subunit mu-1		3313	2976			3166	2811	2634	3497			3212	2269		2		2	2		1		3		3	9		1		-0.0813202	-3.88079	3.52695	0.4599	0.230039						-0.393998	-1.59598	0.656307	0.2784	0.139743	-0.0588879	-0.399444
AP3M2		P53677	AP3M2_HUMAN	AP-3 complex subunit mu-2		2048	1125	1512	1466	2137	1322	2245	1341	2630	1369	2724	1218		5	3	4	5	3	2		10	6	8	11	4	2		-0.246413	-0.584942	0.0472786	0.1165	0.0471666	-0.147969	-0.345074	0.040559	0.1987	0.0980942	-0.0455081	-0.333133	0.243229	0.5705	0.341914	-0.0979529	-0.250396
AP3S1		Q92572	AP3S1_HUMAN	AP-3 complex subunit sigma-1		2653	2933	2775	2726	2571	3236	2620	3227	2817	3637	3258	2591		2	1	1	3	2	1		6	1	6	9	4	1		-0.279228	-0.599398	0.0162216	0.0795	0.0313402	-0.199008	-3.60376	2.89857	0.3957	0.22807	-0.237604	-0.514689	0.0172847	0.0905	0.042463	-0.141879	-0.26471
AP3S2		P59780	AP3S2_HUMAN	AP-3 complex subunit sigma-2								4285	3722									2							2																			-0.25932	-3.65535
AP4S1		Q9Y587	AP4S1_HUMAN	AP-4 complex subunit sigma-1								3979	4076									1							3																			-0.13536	-0.367857
APAF1		O14727	APAF_HUMAN	Apoptotic protease-activating factor 1								4835	4361									1							1																			0.257826	-8.28789
APBA1		Q02410	APBA1_HUMAN	Amyloid beta A4 precursor protein-binding family A member 1		2442	2239			2205	2366			3808	2770				4		4		1			7		8		1			0.0781239	-0.325215	0.454326	0.4955	0.252082						-0.0981858	-0.269392	0.0857071	0.366	0.200836
APBA2		Q99767	APBA2_HUMAN	Amyloid beta A4 precursor protein-binding family A member 2						3225	3160	3302	3173			2588	2918				2	2		1				3	5		3												0.291261	-2.26166	3.33191	0.2545	0.126615	-0.110979	-0.454133
APBB1		O00213	APBB1_HUMAN	Amyloid beta A4 precursor protein-binding family B member 1		2223	2347			2475	2254	1843	2618	2192	2302	2886	2762		3		3	6	5	1		9		6	16	7	2		-0.215781	-0.487344	0.0698486	0.1323	0.0540168						0.0304464	-0.159524	0.230594	0.672	0.386583	-0.00446996	-0.157352
APC		P25054	APC_HUMAN	Adenomatous polyposis coli protein		3077	3095	2833	2887	3050	4068	2754	3037	3136	3914				4	1	3	5	3			4	1	4	8	3			-0.085085	-0.463706	0.333174	0.4453	0.220764	0.284258	-7.19646	7.4825	0.4151	0.241093	0.0449754	-0.251075	0.343113	0.5727	0.343047	0.104074	-0.146216
APCS		P02743	SAMP_HUMAN	Serum amyloid P-component		1946	3243			2606	4164	2966	5041	2009	3091	1714	3203		2		2	2	2	3		12		6	7	9	8		0.931546	0.465787	1.36947	0.0013	0.000744						0.544839	0.144853	0.984955	0.0138	0.00674429	0.673076	0.053534
APEH		P13798	ACPH_HUMAN	Acylamino-acid-releasing enzyme		466	439	647	590	735	482	889	662	593	640	1109	983		19	12	14	17	18	7		63	21	37	35	45	15		0.0872064	-0.078138	0.249557	0.4083	0.198114	0.0316415	-0.0779841	0.141901	0.7725	0.407533	0.0587486	-0.0518252	0.169967	0.5935	0.352912	0.131214	0.0200257
APEX1		P27695	APEX1_HUMAN	DNA-(apurinic or apyrimidinic site) lyase		1657	1245	892	744	2038	1730	1408	1271	845	1034	1224	1083		5	5	2	6	11	5		15	14	9	22	33	13		0.188087	0.0368873	0.336487	0.0603	0.0224355	0.050115	-0.0867831	0.185853	0.6229	0.36408	0.00745276	-0.17164	0.193531	0.7644	0.417176	0.030447	-0.179856
API5		Q9BZZ5	API5_HUMAN	Apoptosis inhibitor 5		1414	1699	907	1061	1795	1969	575	483	1386	1112	1465	1479		4	6	5	15	7	3		20	14	12	50	17	10		0.122536	-0.0728827	0.310939	0.2847	0.123602	0.210222	-0.163672	0.649994	0.2271	0.119101	0.125894	-0.076189	0.317679	0.2779	0.139456	0.118261	0.0134054
APIP		Q96GX9	MTNB_HUMAN	Methylthioribulose-1-phosphate dehydratase		3807	4122			3925	3350	4763	4105	2665	2156	3239	2467		1		1	1	3	1		2		1	1	4	1		0.230807	-0.460717	0.952756	0.2936	0.128469						-0.0140925	-6.75452	6.4401	0.5304	0.320115	0.275392	-5.20021
APLP1		P51693	APLP1_HUMAN	Amyloid-like protein 1		1396	1455	1774	1449	2161	1901	2554	2376	1337	1168	1385	1345		6	2	3	4	6	3		20	4	8	9	18	11		0.0447047	-0.166888	0.252906	0.6008	0.3029	0.149446	-0.319465	0.644043	0.3746	0.212691	0.177358	-0.117758	0.459073	0.215	0.105451	0.316095	0.017833
APLP2		Q06481	APLP2_HUMAN	Amyloid-like protein 2		3296	2883	2587	2018	3516	3079	1819	1942	3304	2590	3295	2736		3	1	1	7	1	1		3	1	2	16	2	1		0.32661	-0.267958	0.921151	0.1597	0.0655101	0.110716	-4.26923	3.42541	0.4905	0.293139	0.00947133	-0.812382	0.823791	0.5617	0.33799	0.0976299	-0.0341972
APM2		Q15847	APM2_HUMAN	Adipose most abundant gene transcript 2 protein				1238	1384					768	1873	945	1470			4			5	5			9			36	20							0.548804	0.18573	0.886089	0.0064	0.00379091
APMAP		Q9HDC9	APMAP_HUMAN	Adipocyte plasma membrane-associated protein		1022	864	1201	838	981	617	673	525	983	627	999	609		9	4	10	13	11	8		29	9	27	44	27	17		0.0270865	-0.147302	0.203231	0.6986	0.332875	0.116213	-0.0424839	0.288562	0.2811	0.148415	0.0518665	-0.0940974	0.1969	0.6142	0.361788	0.0223653	-0.0730463
APOA1		P02647	APOA1_HUMAN	Apolipoprotein A-I		392	522	339	372	358	487	556	704	501	693	501	503		14	11	13	13	13	11		73	40	74	52	54	43		0.0332619	-0.320648	0.410344	0.5896	0.297808	0.0339691	-0.615961	0.685221	0.5458	0.332379	-0.0550422	-0.411633	0.258975	0.5399	0.326428	-0.154578	-0.844531
APOA1BP		Q8NCW5	NNRE_HUMAN	NAD(P)H-hydrate epimerase		581	901	625	1070	469	991	773	1418	389	971	360	652		9	6	8	8	10	8		52	22	58	40	68	57		0.161259	-0.0067415	0.333513	0.1201	0.0489462	0.168114	-0.0191654	0.363528	0.1393	0.0678884	0.127047	0.00491063	0.255741	0.168	0.0796816	0.20546	0.050118
APOA2		P02652	APOA2_HUMAN	Apolipoprotein A-II		2073	1733	1646	1550	1856	1658	1319	1548	1934	1484	1885	1677		5	3	6	8	4	3		10	5	11	24	9	6		0.366534	-0.690683	1.4511	0.2351	0.0972176	0.230055	-0.740876	1.18306	0.3397	0.188692	-0.0874578	-0.403279	0.239627	0.454	0.264969	-0.0913403	-0.930831
APOB		P04114	APOB_HUMAN	Apolipoprotein B-100		1444	1393	2514	3346	2185	2142	897	875	2165	1923				10	2	4	22	5			19	2	8	35	7			0.371413	-0.241587	0.978292	0.1298	0.0526004	0.323076	-0.733534	1.38761	0.283	0.15058	0.151515	-0.215756	0.540982	0.3221	0.169951	0.0768378	-0.258199
APOC1		P02654	APOC1_HUMAN	Apolipoprotein C-I								4139	4874									1							3																			-0.21418	-0.787688
APOC2		P02655	APOC2_HUMAN	Apolipoprotein C-II						4359	5239	4495	4697								1	1						1	2														0.690788	-9.78222	11.4028	0.3742	0.207378	0.515645	-1.24083
APOC3		P02656	APOC3_HUMAN	Apolipoprotein C-III		2876	3083	2418	2762	3365	4043	3595	3564	3489	3647	3335	2877		2	1	1	2	1	1		5	2	3	4	2	1		0.116403	-0.379849	0.596576	0.4049	0.195675	0.170798	-0.358254	0.686915	0.3245	0.178058	0.0872705	-0.390161	0.549734	0.4594	0.268766	-0.0551223	-0.467665
APOD		P05090	APOD_HUMAN	Apolipoprotein D		2303	1864	979	1928	1487	1868	3366	3585	1222	1515	1304	1316		3	3	2	3	5	2		8	13	16	5	21	12		0.100771	-0.153233	0.328114	0.3816	0.180648	0.113766	-0.111902	0.336933	0.3333	0.184596	0.0584276	-0.208471	0.331853	0.5361	0.324534	0.299434	-0.167791
APOE		P02649	APOE_HUMAN	Apolipoprotein E		402	355	262	291	302	447	357	337	348	302	342	299		19	14	16	20	18	13		71	51	85	73	73	59		0.0883451	-0.250192	0.44346	0.4505	0.224218	0.107774	-0.131461	0.344866	0.3631	0.204571	0.1296	-0.13011	0.400321	0.3209	0.168401	0.318816	0.155312
APOH		P02749	APOH_HUMAN	Beta-2-glycoprotein 1		3951	2934	2645	2311					2989	2804				1	1			1			1	1			3			0.00717384	-3.96767	3.66524	0.5577	0.285671	0.194378	-4.8739	4.77569	0.4336	0.254561
APOL2		Q9BQE5	APOL2_HUMAN	Apolipoprotein L2		2440	2204	1948	1209	1182	1309	1820	1970	2885	1779	2416	1422		3	2	4	5	3	2		7	3	22	16	3	3		-0.0593971	-0.228887	0.0873727	0.5541	0.284097	0.0127172	-0.376743	0.359859	0.6298	0.367131	0.124633	-0.0414146	0.308619	0.2587	0.128812	0.0914505	-0.0316138
APOM		O95445	APOM_HUMAN	Apolipoprotein M		3172	3795					5038	4978						1			1				4			1				0.203995	-0.215394	0.63386	0.2569	0.108526											-0.23942	-8.07428
APOO		Q9BUR5	APOO_HUMAN	Apolipoprotein O		1935	2325	1927	3264	1491	1978	1430	1783	2232	2812	2096	2069		3	2	4	6	2	2		12	4	16	22	7	5		0.0861373	-0.104846	0.282335	0.4343	0.213454	0.132828	-0.297715	0.554768	0.364	0.20516	0.117756	-0.0201169	0.243263	0.2211	0.10901	-0.0701045	-0.315138
APOOL		Q6UXV4	APOOL_HUMAN	Apolipoprotein O-like								4250	3409									2							2																			0.0376926	-0.456027
APP		P05067	A4_HUMAN	Amyloid beta A4 protein		707	824	628	1320	692	505	874	1004	582	668	646	934		11	8	10	12	13	6		43	22	39	36	46	32		0.0337219	-0.104107	0.170694	0.7106	0.33558	-0.0571336	-0.219324	0.0937053	0.5794	0.347163	0.00693824	-0.107208	0.132182	0.8711	0.442094	0.14567	0.0187042
APP		P05067	A4_HUMAN	Amyloid beta A4 protein		9000	9000	9000	9000	9000	9000	9000	9000	9000	9000	9000	9000		10	7	9	11	12	5		38	13	27	31	38	22		0.0306716	-0.109146	0.167179	0.7249	0.36875	-0.07252	-0.240071	0.090414	0.4975	0.25035	0.00239927	-0.115227	0.113696	0.8923	0.44715	0.112497	-0.00173901
APP-2		P05067a	A4_HUMAN	Amyloid beta peptide (Abeta 1-40 plus 1-42)		9001	9001	9001	9001	9001	9001	9001	9001	9001	9001	9001	9001		1	1	1	1	1	1		5	9	12	5	8	10		3.35712	0.580297	6.54237	0.0126	0.0126	3.19575	1.27055	5.33538	0.0032	0.0032	1.78271	0.863662	2.60069	0.002	0.002	1.98834	-0.295824
APPL1		Q9UKG1	DP13A_HUMAN	DCC-interacting protein 13-alpha		1306	740	1809	1719	1672	895	862	557	1924	1100	3276	2670		5	3	9	12	4	1		21	4	13	36	9	1		-0.128838	-0.255707	-0.00652699	0.1648	0.0676136	0.146472	-0.291681	0.566364	0.3466	0.193942	-0.167287	-0.296361	-0.0375504	0.0625	0.028721	-0.0634357	-0.179998
APPL2		Q8NEU8	DP13B_HUMAN	DCC-interacting protein 13-beta		2064	1624	2160	3072	2301	2115	1303	1224	1644	2176	2454	1930		3	2	3	10	4	3		10	3	7	24	13	3		0.0106527	-0.217268	0.24142	0.7045	0.33444	-0.226217	-0.795826	0.326377	0.2538	0.132986	-0.245139	-0.396085	-0.0795968	0.0194	0.0089956	-0.0642521	-0.196375
APRT		P07741	APT_HUMAN	Adenine phosphoribosyltransferase		940	1206	622	803	1208	1119	1247	1090	691	1317	861	942		7	7	6	7	7	5		33	22	21	25	40	22		0.117569	-0.153845	0.378907	0.3473	0.16021	0.0178007	-0.135577	0.181984	0.7656	0.405879	0.0314292	-0.153907	0.206047	0.6782	0.388097	0.0615563	-0.049333
AQP1		P29972	AQP1_HUMAN	Aquaporin-1		2167	1589	2561	1843	2698	2610	2686	2300	1325	1927	1411	1914		1	1	2	2	3	2		9	1	5	8	19	11		0.445365	0.10975	0.769458	0.0161	0.00728439	0.314226	-4.82053	6.36471	0.4019	0.231963	-0.15866	-0.670787	0.337273	0.3296	0.175406	0.441933	0.113501
AQP4		P55087	AQP4_HUMAN	Aquaporin-4		135	300	564	1225	309	670	298	610	293	560	435	526		11	7	9	10	12	8		159	25	84	85	86	49		0.545717	0.280139	0.811807	0.0019	0.001	0.277243	-0.145656	0.656887	0.137	0.0645064	0.306233	0.0620941	0.546068	0.0274	0.011809	0.354834	0.16606
ARAF		P10398	ARAF_HUMAN	Serine/threonine-protein kinase A-Raf		4078	3619												1							1							0.732115	-8.75063	10.9496	0.3527	0.162833
ARAP1		Q96P48	ARAP1_HUMAN	Arf-GAP with Rho-GAP domain, ANK repeat and PH domain-containing protein 1		3570	2602							3181	4351				2				3			2				3			0.543045	-6.2388	6.74252	0.3278	0.147553
ARCN1		P48444	COPD_HUMAN	Coatomer subunit delta		1853	2143	1539	1868	1950	1787	1893	1877	2043	1812	1860	1486		5	3	4	6	5	4		13	6	10	15	8	6		-0.127506	-0.386281	0.123853	0.3158	0.140336	-0.101654	-0.441538	0.215047	0.4417	0.260679	-0.188457	-0.383608	0.00518338	0.1067	0.0508539	-0.113651	-0.290851
ARF1		P84077	ARF1_HUMAN	ADP-ribosylation factor 1		3998	3296	2108	2408	3825	407	806	450	3020	2975	419	344		1	1	1	9	1	8		1	3	1	38	3	50		0.182919	-3.54334	4.20452	0.4402	0.217773	-0.12647	-0.56645	0.287041	0.3782	0.21609	0.279283	-4.98183	6.2055	0.4068	0.231755	0.0359969	-0.037887
ARF3		P61204	ARF3_HUMAN	ADP-ribosylation factor 3		2157	362	2518	415	2225	2576	4550	4929	1727	459	2364	3276		2	1	2	2	2	1		9	1	8	2	11	4		-0.032776	-0.285375	0.209429	0.6288	0.312557	0.00022916	-6.29817	6.00468	0.5198	0.315246	-0.11415	-0.369435	0.128003	0.3532	0.19162	0.178677	-0.346317
ARF4		P18085	ARF4_HUMAN	ADP-ribosylation factor 4		1253	1480	730	1918	1360	1581	1440	2025	1504	1569	871	1289		5	4	5	6	6	5		23	19	18	22	15	22		-0.00145514	-0.221131	0.211383	0.7577	0.343723	-0.0868425	-0.251918	0.0914977	0.4109	0.237297	-0.0298285	-0.178191	0.114472	0.7274	0.406458	-0.0512373	-0.140913
ARF5		P84085	ARF5_HUMAN	ADP-ribosylation factor 5		1710	2405	1725	2999	1576	2086	1523	1557	1670	1580	1982	2880		3	3	3	7	5	2		15	5	15	20	12	6		-0.231815	-0.455046	-0.00117219	0.0704	0.02602	-0.210689	-0.462334	0.037835	0.1023	0.0496972	-0.0975316	-0.205518	0.00825244	0.277	0.138591	-0.0585093	-0.152209
ARF6		P62330	ARF6_HUMAN	ADP-ribosylation factor 6		2120	2292			1998	2679	1543	2271	2134	3295	1814	2577		3		3	5	2	2		10		10	20	8	7		-0.0350216	-0.317373	0.242188	0.6153	0.307658						-0.0655034	-0.222326	0.102313	0.5238	0.31436	-0.103835	-0.177324
ARFGAP1		Q8N6T3	ARFG1_HUMAN	ADP-ribosylation factor GTPase-activating protein 1		2055	1460	2140	2876	1619	1418	2131	1262	2022	1353	2052	1630		5	2	6	6	6	3		10	3	14	12	8	5		-0.109606	-0.363564	0.150283	0.3714	0.174247	0.037461	-0.459751	0.563055	0.5927	0.351928	-0.0972996	-0.213107	0.0210085	0.3149	0.16301	-0.0275418	-0.179111
ARFGAP2		Q8N6H7	ARFG2_HUMAN	ADP-ribosylation factor GTPase-activating protein 2		3510	4356					2916	3322	4194	4347	3315	2818		1			3	1	1		3			7	1	1		0.156351	-0.263386	0.537937	0.2991	0.13067											-0.0225514	-0.240597
ARFGEF1		Q9Y6D6	BIG1_HUMAN	Brefeldin A-inhibited guanine nucleotide-exchange protein 1		3209	4505			2560	3068	3374	3646	4208	4390				1		2	2	1			4		6	5	1			-0.138994	-0.488855	0.236365	0.3491	0.160842						-0.0580053	-0.358255	0.223101	0.5257	0.316083	-0.0259286	-0.530554
ARFGEF2		Q9Y6D5	BIG2_HUMAN	Brefeldin A-inhibited guanine nucleotide-exchange protein 2		1767	2209	1859	2192	1299	1229	1817	1931	1568	1719	1809	2389		8	3	7	6	8	3		14	4	19	16	14	7		-0.151252	-0.42869	0.105108	0.261	0.110761	0.0885172	-0.388995	0.558075	0.4725	0.28009	0.0976053	-0.107385	0.295093	0.3848	0.216512	-0.085896	-0.260469
ARFGEF3		Q5TH69	BIG3_HUMAN	Brefeldin A-inhibited guanine nucleotide-exchange protein 3		1436	1111	1941	1134	1205	1063	870	851	1198	1043	1553	1591		9	2	11	14	12	3		19	3	21	36	21	9		0.00566977	-0.179505	0.183636	0.7825	0.346745	0.0466864	-0.568219	0.641198	0.5492	0.334457	0.00812147	-0.0877025	0.103043	0.908	0.448813	0.0642235	-0.0684083
ARFIP1		P53367	ARFP1_HUMAN	Arfaptin-1		4025	3419					3221	2451						1			5				1			5				0.310602	-4.73517	4.75995	0.3431	0.156471											0.0667416	-0.327562
ARFIP2		P53365	ARFP2_HUMAN	Arfaptin-2		1865	2554	2632	2257	2197	2296	2826	2239	2310	2172				3	1	3	4	4			13	1	8	7	6			-0.00475623	-0.255509	0.247604	0.7201	0.337448	-0.202809	-2.75595	2.3698	0.3355	0.185072	0.203389	0.00953237	0.397734	0.0856	0.039701	0.0480509	-0.106707
ARG2		P78540	ARGI2_HUMAN	Arginase-2, mitochondrial								4970	4776									1							1																			0.305201	-7.57067
ARGLU1		Q9NWB6	ARGL1_HUMAN	Arginine and glutamate-rich protein 1		4354	4557			3858	2918	4574	5067	4370	5472				1		1	2	1			1		1	2	1			-0.838893	-15.2597	12.5986	0.3991	0.192031						0.00954535	-5.00557	4.9255	0.5309	0.320958	-0.127136	-0.503393
ARHGAP1		Q07960	RHG01_HUMAN	Rho GTPase-activating protein 1		577	661	852	853	623	745	899	909	648	729	777	580		9	7	10	10	12	8		52	15	44	35	42	25		-0.0847508	-0.324665	0.143919	0.4544	0.226699	-0.105834	-0.372181	0.144276	0.3893	0.223301	-0.115068	-0.24559	0.0116045	0.2254	0.111963	-0.0500162	-0.163023
ARHGAP21		Q5T5U3	RHG21_HUMAN	Rho GTPase-activating protein 21						3795	4469	2102	2449								2	9						2	13														-0.0627233	-3.78995	3.32932	0.4746	0.280498	0.143952	-0.0151025
ARHGAP23		Q9P227	RHG23_HUMAN	Rho GTPase-activating protein 23						2859	2365	3196	4758	3216	5373	2337	2860				3	3	3	3				4	6	3	4												-0.0178098	-0.404762	0.392983	0.6327	0.369602	-0.119963	-0.284517
ARHGAP26		Q9UNA1	RHG26_HUMAN	Rho GTPase-activating protein 26		2685	3193	1661	1716	1793	1954	1451	1092	2949	2545	1930	2149		3	2	5	11	2	5		6	5	12	21	3	6		-0.0169171	-0.281086	0.234201	0.6704	0.325671	0.0210912	-0.337276	0.366229	0.6314	0.367658	-0.0578202	-0.208399	0.0947686	0.5792	0.345918	-0.178143	-0.319689
ARHGAP32		A7KAX9	RHG32_HUMAN	Rho GTPase-activating protein 32						3716	3985										1							2															0.0766657	-0.397681	0.505676	0.49	0.291014
ARHGAP35		Q9NRY4	RHG35_HUMAN	Rho GTPase-activating protein 35		2103	2082			2242	3013	2654	1348						7		5	7				10		8	8				0.0690035	-0.28502	0.426323	0.5018	0.256349						-0.005802	-0.224791	0.196368	0.7396	0.409492	0.0122387	-0.228068
ARHGAP4		P98171	RHG04_HUMAN	Rho GTPase-activating protein 4		3835	4268												2							2							0.003798	-0.538615	0.510106	0.6299	0.313113
ARHGAP44		Q17R89	RHG44_HUMAN	Rho GTPase-activating protein 44		1743	1758	2483	3106	1628	1559	1955	1438	2919	2313	1572	1768		5	1	5	8	2	3		14	2	14	14	3	9		-0.140659	-0.557794	0.276651	0.3566	0.16536	0.115285	-7.69963	6.86215	0.4499	0.26562	0.0615121	-0.134857	0.25616	0.5308	0.320499	-0.124829	-0.356199
ARHGAP5		Q13017	RHG05_HUMAN	Rho GTPase-activating protein 5		3473	4036			3949	3457	1986	2101						2		1	7				3		1	14				-0.0861446	-0.704926	0.460585	0.4826	0.243688						0.056327	-7.79403	9.23876	0.4978	0.296176	-0.150859	-0.321262
ARHGDIA		P52565	GDIR1_HUMAN	Rho GDP-dissociation inhibitor 1		376	405	351	702	622	706	638	636	257	457	187	409		12	10	9	10	13	12		76	39	44	46	94	102		-0.211913	-0.357349	-0.0665623	0.03	0.0122033	-0.120194	-0.283743	0.0454747	0.2549	0.133733	-0.056181	-0.209828	0.100596	0.5843	0.348116	-0.0145736	-0.136656
ARHGDIB		P52566	GDIR2_HUMAN	Rho GDP-dissociation inhibitor 2		2387	3235	2670	2377	3759	4180	3320	3278	1704	2042	3399	3088		2	1	1	3	4	1		8	1	2	5	12	1		0.124948	-0.2106	0.457495	0.3559	0.164821	-0.295007	-4.47677	4.65891	0.3753	0.213547	0.187973	-0.265118	0.595235	0.2599	0.12925	0.0720847	-0.11671
ARHGEF10		O15013	ARHGA_HUMAN	Rho guanine nucleotide exchange factor 10		3204	4292			3028	3761								1		2					4		4					-0.153638	-0.802212	0.437393	0.3965	0.190241						-0.13859	-0.480818	0.186541	0.3336	0.178279
ARHGEF10L		Q9HCE6	ARGAL_HUMAN	Rho guanine nucleotide exchange factor 10-like protein		3325	3035			3310	3711	2295	2249						1		1	5				3		3	11				-0.0100437	-1.14111	1.15402	0.5559	0.285071						-0.0673832	-0.497222	0.376672	0.494	0.293771	-0.0655973	-0.266143
ARHGEF11		O15085	ARHGB_HUMAN	Rho guanine nucleotide exchange factor 11		2614	2529			2532	2755	3025	2689	3071	3299				2		2	5	3			6		6	6	3			0.328845	-0.23184	0.864908	0.1419	0.0584055						0.0059746	-0.615748	0.676752	0.5989	0.355345	-0.196077	-0.449302
ARHGEF12		Q9NZN5	ARHGC_HUMAN	Rho guanine nucleotide exchange factor 12		3519	4398			3116	2343	2179	2211	2860	5038				2		2	7	3			3		3	12	4			-0.0568343	-0.639402	0.535551	0.5244	0.269514						0.107115	-0.427898	0.621555	0.4236	0.242603	-0.191077	-0.388293
ARHGEF16		Q5VV41	ARHGG_HUMAN	Rho guanine nucleotide exchange factor 16						3670	3787	4416	4376								2	2						2	2														0.114828	-0.611458	0.886089	0.4373	0.251916	0.059951	-0.884149
ARHGEF2		Q92974	ARHG2_HUMAN	Rho guanine nucleotide exchange factor 2		1430	856	1597	1071	847	641	1166	988	1351	1372	1627	1161		12	4	11	11	10	5		19	5	32	27	18	8		-0.136696	-0.32653	0.0555906	0.2174	0.0893316	0.094739	-0.562581	0.776018	0.4674	0.27719	-0.050562	-0.229292	0.108276	0.6054	0.357484	-0.131876	-0.287677
ARHGEF33		A8MVX0	ARG33_HUMAN	Rho guanine nucleotide exchange factor 33								1495	2237									8							21																			-0.226858	-0.47153
ARHGEF37		A1IGU5	ARH37_HUMAN	Rho guanine nucleotide exchange factor 37		4329	4445			3572	3327								1		1					1		2					0.39793	-20.5065	22.3629	0.4741	0.238605						-0.0306249	-0.58786	0.552728	0.5727	0.343122
ARHGEF6		Q15052	ARHG6_HUMAN	Rho guanine nucleotide exchange factor 6		2910	3456												1							5							-0.0400183	-0.408621	0.326999	0.5693	0.290335
ARHGEF7		Q14155	ARHG7_HUMAN	Rho guanine nucleotide exchange factor 7		1653	996	1606	1223	1746	1067	1293	1072	1831	1228	2042	1559		6	4	6	11	7	2		15	5	12	24	10	5		-0.209926	-0.435531	0.028415	0.1074	0.0432379	0.0621295	-0.217367	0.314733	0.5263	0.320753	-0.0992327	-0.260735	0.060436	0.3559	0.193397	-0.170561	-0.266824
ARHGEF9		O43307	ARHG9_HUMAN	Rho guanine nucleotide exchange factor 9		3361	3280												2							3							-0.131521	-0.672914	0.401901	0.4033	0.19483
ARIH1		Q9Y4X5	ARI1_HUMAN	E3 ubiquitin-protein ligase ARIH1								3954	3981	3425	3330							1	1						3	2																		-0.216931	-0.398784
ARL1		P40616	ARL1_HUMAN	ADP-ribosylation factor-like protein 1		2018	2417	2061	2114	1957	1873	1836	2421	1898	2353	1674	2054		3	1	4	4	2	2		11	3	10	16	10	8		0.20686	-0.145655	0.5341	0.1877	0.0768919	0.0863495	-0.324233	0.491886	0.4599	0.272522	0.0362959	-0.216478	0.299449	0.6149	0.362172	-0.123321	-0.281686
ARL15		Q9NXU5	ARL15_HUMAN	ADP-ribosylation factor-like protein 15		2602	2386			3037	3868	4744	4014	2712	2593	2437	1764		2		1	1	3	2		6		4	1	4	3		-0.390221	-0.797347	0.0363421	0.0535	0.0204455						-0.00723007	-0.420892	0.410596	0.6242	0.365718	0.337789	-5.62129
ARL2		P36404	ARL2_HUMAN	ADP-ribosylation factor-like protein 2		2759	2159	1691	2076	2850	2300	2695	2380	2962	2630	2191	1195		3	2	2	3	1	2		5	5	4	8	3	4		-0.158642	-0.512626	0.161766	0.2896	0.126363	-0.0617597	-0.311155	0.184588	0.536	0.326198	-0.127196	-0.30095	0.0581397	0.2509	0.123967	-0.08068	-0.211765
ARL3		P36405	ARL3_HUMAN	ADP-ribosylation factor-like protein 3		752	1030	476	651	521	819	720	1049	689	1052	641	692		8	9	11	10	9	7		41	29	53	42	40	32		-0.0528718	-0.240214	0.124878	0.589	0.297422	-0.0306983	-0.173766	0.116393	0.7204	0.395653	-0.0271962	-0.111762	0.0536072	0.8685	0.441487	-0.000922615	-0.124583
ARL5A		Q9Y689	ARL5A_HUMAN	ADP-ribosylation factor-like protein 5A								5017	4932									1							1																			-0.0679757	-2.47123
ARL6		Q9H0F7	ARL6_HUMAN	ADP-ribosylation factor-like protein 6								3304	3184	4074	3941	3508	3569					3	1	1					5	1	1																	-0.00477384	-0.304623
ARL6IP1		Q15041	AR6P1_HUMAN	ADP-ribosylation factor-like protein 6-interacting protein 1		1858	2348			1508	3192	2112	2649	1533	2918	3436	3217		3		2	4	5	1		13		16	13	15	1		-0.00318729	-0.269371	0.284605	0.6932	0.33184						0.0810896	-0.0764948	0.236116	0.4348	0.250283	0.0882438	-0.0301622
ARL6IP4		Q66PJ3	AR6P4_HUMAN	ADP-ribosylation factor-like protein 6-interacting protein 4		3437	3829	2153	3024	3653	3674	2959	4158	3496	3679				2	1	1	2	1			3	3	2	7	2			-0.0543341	-0.471614	0.369612	0.5351	0.273647	0.663154	-0.0728531	1.36002	0.0465	0.0237689	0.398081	-0.224118	1.00052	0.1162	0.0560161	0.251584	0.00879679
ARL6IP5		O75915	PRAF3_HUMAN	PRA1 family protein 3		1036	1321	1409	1549	777	1311	1478	1687	1310	1527	941	1342		5	3	5	4	5	4		29	7	36	21	19	20		-0.0430884	-0.182219	0.0944988	0.6624	0.323266	0.0460765	-0.228074	0.318575	0.5775	0.346254	0.0133581	-0.113873	0.146244	0.828	0.433393	0.0335621	-0.0749149
ARL8A		Q96BM9	ARL8A_HUMAN	ADP-ribosylation factor-like protein 8A		2116	2228	2031	1910	1716	2102	2513	904	1528	2204				3	2	4	3	4			10	3	13	9	15			-0.205735	-0.426379	0.0333726	0.1117	0.0452389	0.0579124	-0.293266	0.436995	0.5353	0.325897	0.0324961	-0.128539	0.18137	0.7039	0.398358	0.0928826	-0.0847237
ARL8B		Q9NVJ2	ARL8B_HUMAN	ADP-ribosylation factor-like protein 8B		1793	872	1734	764	1286	778	2442	2601	1158	800	1732	955		4	3	4	4	4	3		13	4	19	10	22	7		0.0398912	-0.147484	0.224455	0.6364	0.315033	0.212588	-0.312321	0.732783	0.2562	0.134477	0.136508	-0.0396385	0.318344	0.2073	0.101392	-0.0329169	-0.148023
ARMC1		Q9NVT9	ARMC1_HUMAN	Armadillo repeat-containing protein 1		3224	1501	2297	2026	2266	1269	2032	1365	1961	1999	2745	1796		3	1	6	7	2	1		3	2	7	13	9	2		-0.17763	-0.424975	0.0803625	0.17	0.0691311	-0.0896241	-0.367923	0.22109	0.4228	0.24835	-0.187053	-0.401307	0.0239509	0.1194	0.0573525	-0.181096	-0.332405
ARMC10		Q8N2F6	ARM10_HUMAN	Armadillo repeat-containing protein 10		2710	3707	2647	2315	2584	3538	2409	2224	3964	3570	2446	1857		1	1	1	5	1	2		6	1	6	10	1	3		-0.0253303	-0.617386	0.521309	0.5725	0.291623	-0.107148	-6.21123	6.14879	0.4924	0.294471	0.0554652	-0.298617	0.427401	0.5354	0.324004	-0.180287	-0.383902
ARMC6		Q6NXE6	ARMC6_HUMAN	Armadillo repeat-containing protein 6								3956	3989									3							3																			0.402838	-0.241468
ARMC8		Q8IUR7	ARMC8_HUMAN	Armadillo repeat-containing protein 8		3604	2909	1990	1636	2361	2761	2829	2323	2672	2259	1474	1583		2	1	2	4	2	2		2	3	7	7	4	10		0.129414	-0.425646	0.690657	0.393	0.187925	-0.097911	-3.72017	3.47033	0.4739	0.28113	0.0427117	-0.270069	0.357085	0.5748	0.344254	-0.0494773	-0.330066
ARMCX3		Q9UH62	ARMX3_HUMAN	Armadillo repeat-containing X-linked protein 3		3698	3579			3193	2944	3098	3166	3870	3146	3304	2768		2		2	3	1	1		2		3	6	1	1		-0.267587	-0.923969	0.435407	0.2192	0.0900061						-0.0628848	-0.453747	0.33605	0.5308	0.320575	-0.0225338	-0.347792
ARPC1A		Q92747	ARC1A_HUMAN	Actin-related protein 2/3 complex subunit 1A		796	387	576	645	936	940	1117	970	638	446	637	618		10	8	9	10	14	9		38	24	29	28	42	32		-0.0989214	-0.383114	0.187949	0.4201	0.205458	-0.0636076	-0.228309	0.0987506	0.5387	0.327902	-0.00774787	-0.103963	0.0939086	0.9069	0.4486	0.0839373	-0.00627986
ARPC2		O15144	ARPC2_HUMAN	Actin-related protein 2/3 complex subunit 2		279	427	394	714	303	478	388	623	364	544	350	471		18	11	14	15	17	13		99	35	85	69	72	58		-0.0745644	-0.367868	0.204374	0.4874	0.247478	0.0925989	-0.040647	0.220679	0.3584	0.201015	0.0622247	-0.050119	0.1726	0.564	0.339118	0.0745835	0.000996377
ARPC3		O15145	ARPC3_HUMAN	Actin-related protein 2/3 complex subunit 3		1066	1210	1041	1900	841	1466	1226	1601	819	1180	559	945		6	4	6	6	10	7		28	12	33	26	34	38		-0.0833267	-0.367706	0.19186	0.4611	0.231148	-0.103194	-0.242596	0.0338855	0.3067	0.166993	-0.0390065	-0.12912	0.0553299	0.7655	0.417788	0.0684363	-0.00673349
ARPC4		P59998	ARPC4_HUMAN	Actin-related protein 2/3 complex subunit 4		588	599	541	968	749	969	1027	1140	597	839	568	713		11	6	8	8	10	8		51	26	37	31	45	37		-0.0562398	-0.324912	0.215585	0.5427	0.277791	0.0212841	-0.104828	0.140983	0.7969	0.413273	-0.0316962	-0.2384	0.167791	0.6719	0.386504	0.0956637	-0.0231698
ARPC5		O15511	ARPC5_HUMAN	Actin-related protein 2/3 complex subunit 5		1440	1249	1445	2280	2251	3264	2732	2750	2131	3142	1602	2634		7	2	3	3	2	1		19	7	8	8	8	9		0.0094425	-0.314245	0.337629	0.6631	0.323514	-0.0207494	-0.173067	0.119458	0.7672	0.406514	0.0264095	-0.165183	0.220479	0.6957	0.395441	0.187601	0.0124091
ARPC5L		Q9BPX5	ARP5L_HUMAN	Actin-related protein 2/3 complex subunit 5-like protein		473	642	716	891	549	710	765	892	990	861	811	783		11	9	10	11	10	6		63	19	50	40	27	24		-0.113995	-0.393874	0.177631	0.3667	0.171947	0.0173584	-0.168218	0.207827	0.7285	0.398612	0.0290936	-0.0590172	0.111863	0.8496	0.438503	0.123472	0.00578804
ARPIN		Q7Z6K5	ARPIN_HUMAN	Arpin		3327	3051			4138	4054	4119	4779						1		1	2				3		1	3				-0.223955	-1.18922	0.664996	0.3548	0.163919						-0.54496	-21.1513	21.636	0.4534	0.264605	0.00507933	-0.309839
ARPP19		P56211	ARP19_HUMAN	cAMP-regulated phosphoprotein 19		1296	1680	2446	2946	1814	2347	2122	3114	1407	1540	1796	2184		7	2	5	5	7	3		22	2	12	13	17	7		0.0580858	-0.0865243	0.215669	0.5713	0.290941	0.0607126	-0.950066	1.17923	0.5131	0.309926	-0.0337397	-0.176098	0.0977094	0.715	0.402142	0.162002	0.0471551
ARPP21		Q9UBL0	ARP21_HUMAN	cAMP-regulated phosphoprotein 21						4088	3905										1							1															-0.0591748	-3.45152	3.46467	0.4672	0.274302
ARRB1		P49407	ARRB1_HUMAN	Beta-arrestin-1		746	735	1062	755	1115	786	532	666	661	622	834	724		11	5	6	13	12	6		41	11	23	54	41	23		0.196421	0.0514604	0.347025	0.0428	0.0172018	0.159137	-0.0541694	0.395798	0.2004	0.0995937	0.182695	-0.0123282	0.379275	0.1081	0.051888	0.162067	0.053788
ARRB2		P32121	ARRB2_HUMAN	Beta-arrestin-2						4044	3770										1							1															0.256247	-8.50378	8.87306	0.4477	0.259434
ARRDC1		Q8N5I2	ARRD1_HUMAN	Arrestin domain-containing protein 1								4803	4249									1							1																			0.50528	-4.93902
ARSA		P15289	ARSA_HUMAN	Arylsulfatase A		2140	2686	1704	2229	2757	3121	3076	3000	1944	1714	2203	1540		3	3	2	2	3	2		10	5	5	6	9	4		0.305747	0.064024	0.570759	0.0329	0.0130448	0.187206	-0.143142	0.564908	0.2166	0.112637	0.241664	-0.0107206	0.498534	0.0867	0.0401632	0.189443	-0.171613
ARSB		P15848	ARSB_HUMAN	Arylsulfatase B		2523	3123					3161	3764	3088	3432	2688	4693		3			4	2	2		7			6	3	3		-0.123997	-0.479989	0.237539	0.3764	0.177764											0.0968095	-0.0590452
ART3		Q13508	NAR3_HUMAN	Ecto-ADP-ribosyltransferase 3		3262	2612			3894	3214	4193	5958	3235	7468				2		1	2	2			3		1	3	3			0.311365	-0.383152	0.971064	0.1942	0.0797675						0.436417	-7.92377	8.36095	0.3894	0.220414	0.0433277	-0.247985
ARVCF		O00192	ARVC_HUMAN	Armadillo repeat protein deleted in velo-cardio-facial syndrome		2636	2786	2008	1763	2845	2232	1459	1328	3255	2194	1667	1954		3	2	2	9	1	4		6	3	4	21	2	8		0.189296	-0.130666	0.498896	0.2152	0.0881756	-0.0052619	-4.46591	5.05636	0.5447	0.331385	0.214162	-0.0863851	0.523332	0.163	0.0769967	-0.0577871	-0.184578
ASAH1		Q13510	ASAH1_HUMAN	Acid ceramidase		325	322	685	931	464	387	494	486	379	566	851	645		18	9	15	13	17	8		86	20	58	57	69	22		0.307412	0.100378	0.525363	0.0167	0.0077257	0.262916	0.0403177	0.48558	0.0399	0.0200631	0.233049	0.0469972	0.408049	0.0377	0.0168507	0.201459	-0.00770851
ASAP1		Q9ULH1	ASAP1_HUMAN	Arf-GAP with SH3 domain, ANK repeat and PH domain-containing protein 1		2561	1751	1824	1883	1969	2001	2609	3009	2694	2457	1559	1639		2	4	5	3	4	4		6	4	10	9	4	9		-0.237974	-0.596394	0.121427	0.1664	0.0682348	-0.002493	-0.228741	0.2319	0.7506	0.40262	-0.0659194	-0.268122	0.131344	0.5299	0.319422	0.11431	-0.151043
ASAP2		O43150	ASAP2_HUMAN	Arf-GAP with SH3 domain, ANK repeat and PH domain-containing protein 2		3295	2876			2332	2422	2390	2006	3773	2135	2929	3075		1		3	5	1	2		3		7	10	1	2		-0.2482	-0.890563	0.4059	0.247	0.101928						-0.160426	-0.371796	0.0553434	0.1881	0.090878	-0.153528	-0.372734
ASB7		Q9H672	ASB7_HUMAN	Ankyrin repeat and SOCS box protein 7		2964	4411			3068	4490								1		1					5		4					0.656927	-0.183744	1.52794	0.0752	0.0290272						0.880571	-0.727008	2.66056	0.1361	0.0653729
ASCC1		Q8N9N2	ASCC1_HUMAN	Activating signal cointegrator 1 complex subunit 1		3637	3223												1							2							0.516328	-5.08452	6.70136	0.3021	0.132586
ASCC3		Q8N3C0	ASCC3_HUMAN	Activating signal cointegrator 1 complex subunit 3								3436	4899			2376	3745					2		3					5		4																	-0.043678	-0.687678
ASL		P04424	ARLY_HUMAN	Argininosuccinate lyase		2427	2035	1782	1513	2881	2579	2813	1936	2054	1919	1548	1526		2	3	2	4	5	4		7	4	4	7	8	9		0.153357	-0.116507	0.407065	0.2443	0.101137	0.165343	-0.269231	0.621536	0.2989	0.161592	0.111577	-0.163123	0.383029	0.3716	0.205479	0.232239	0.0120323
ASMTL		O95671	ASML_HUMAN	N-acetylserotonin O-methyltransferase-like protein		1498	1638	1747	1059	1892	2284	1485	1929	1653	939	1628	1186		4	4	3	6	7	4		18	4	11	21	12	8		-0.101417	-0.372257	0.167596	0.393	0.187839	-0.208471	-0.549967	0.13708	0.1933	0.0957252	-0.0813728	-0.326576	0.164508	0.4539	0.264787	-0.0686353	-0.309624
ASNA1		O43681	ASNA_HUMAN	ATPase ASNA1		686	778	782	1000	701	686	683	972	912	915	890	857		10	5	10	10	9	6		44	17	39	44	30	21		-0.0128148	-0.133693	0.100057	0.8554	0.352482	0.0059942	-0.154968	0.159183	0.8075	0.416472	-0.0177014	-0.0780184	0.0396316	0.9619	0.454004	0.0520114	-0.0715979
ASNS		P08243	ASNS_HUMAN	Asparagine synthetase [glutamine-hydrolyzing]		3756	3896	2557	1817	2510	2552	3808	3023			3209	2255		1	1	2	2		1		2	1	6	3		1		-0.35965	-2.14082	1.21445	0.3505	0.161476	0.0996091	-6.21292	6.05766	0.4484	0.264298	-0.0373662	-0.278158	0.202038	0.6177	0.363402	-0.430556	-1.14085
ASPA		P45381	ACY2_HUMAN	Aspartoacylase		1445	1409			1571	1941	2062	1921	1165	1000	2098	2110		6		4	5	9	2		19		15	13	22	5		0.0874417	-0.364405	0.55955	0.4694	0.236575						-0.0723849	-0.281249	0.14768	0.4924	0.292605	0.00322399	-0.336714
ASPH		Q12797	ASPH_HUMAN	Aspartyl/asparaginyl beta-hydroxylase		1848	2064	2445	2943	1956	1849	1759	2283	2156	1798				5	2	4	8	4			13	2	10	17	7			0.25545	-0.119913	0.608265	0.1406	0.0573905	0.405046	-0.336378	1.12846	0.151	0.0730766	0.226181	0.0642855	0.387639	0.0285	0.0122386	-0.0327601	-0.142137
ASPHD1		Q5U4P2	ASPH1_HUMAN	Aspartate beta-hydroxylase domain-containing protein 1		4287	4296	2665	2362	3864	3005	4838	4374			3242	2485		1	1	1	1		1		1	1	1	1		1		0.534106	-7.16187	9.77313	0.3961	0.189813	-0.0797098	-4.98983	5.25506	0.4885	0.291353	-0.00584592	-4.42672	4.43242	0.5292	0.319036	-0.306008	-6.08575
ASPHD2		Q6ICH7	ASPH2_HUMAN	Aspartate beta-hydroxylase domain-containing protein 2		4268	4257			2957	3027	3839	3384						1		2	1				1		4	3				0.0366166	-6.89422	6.78658	0.515	0.264045						0.165343	-0.210074	0.575801	0.3157	0.164475	0.0973999	-0.201284
ASPRV1		Q53RT3	APRV1_HUMAN	Retroviral-like aspartic protease 1										3561	4087								2							2
ASPSCR1		Q9BZE9	ASPC1_HUMAN	Tether containing UBX domain for GLUT4		2065	1629	1134	955	1861	1706	1730	1794	2283	1748	1633	1300		4	4	5	4	4	5		10	10	11	17	6	8		0.180759	-0.0223904	0.373047	0.1254	0.050757	0.0671051	-0.0982672	0.224994	0.5177	0.312963	0.0419726	-0.144566	0.214985	0.6323	0.369291	0.0190209	-0.12837
ASRGL1		Q7L266	ASGL1_HUMAN	Isoaspartyl peptidase/L-asparaginase		863	1132	492	710	653	915	1094	1207	704	885	653	742		6	6	6	7	9	7		36	28	42	29	39	31		0.14999	-0.12253	0.404743	0.2572	0.108817	0.136544	-0.0994083	0.383294	0.2839	0.151115	0.111572	-0.029968	0.257637	0.263	0.130718	0.0599808	-0.108133
ASS1		P00966	ASSY_HUMAN	Argininosuccinate synthase		545	822	1012	1027	1043	1470	743	1011	607	652	732	595		12	7	6	13	15	8		56	12	26	41	44	27		0.0630263	-0.138887	0.279934	0.5224	0.268317	-0.0486087	-0.348705	0.228577	0.568	0.342646	-0.0241941	-0.204316	0.167868	0.707	0.399092	0.0638101	-0.0569246
ASTN1		O14525	ASTN1_HUMAN	Astrotactin-1		1288	1459	1753	1152	1148	1642	2681	2257	1636	2046	1647	1520		8	3	6	3	5	3		22	4	23	8	13	8		-0.0940752	-0.313665	0.113992	0.4094	0.198785	-0.0148242	-0.413779	0.387576	0.6199	0.362819	-0.0619397	-0.179744	0.0663448	0.5538	0.333692	0.0121316	-0.23973
ASTN2		O75129	ASTN2_HUMAN	Astrotactin-2						3717	3987	3500	3069	2995	2822						2	2	3					2	4	3													0.167982	-0.410839	0.697832	0.3199	0.16775	0.158467	-0.155028
ATAD1		Q8NBU5	ATAD1_HUMAN	ATPase family AAA domain-containing protein 1		2663	2999	2370	2453	2921	2822	2615	3103	2547	2831	1984	2967		2	1	2	3	3	1		6	2	4	9	5	6		0.350631	-0.0486358	0.772542	0.0759	0.0292521	0.558527	-7.16189	7.44603	0.3241	0.177895	0.133752	-0.344764	0.626942	0.3703	0.204468	-0.098523	-0.394023
ATAD3A		Q9NVI7	ATD3A_HUMAN	ATPase family AAA domain-containing protein 3A		2109	2149	2629	2248	1894	2295	2515	1489	2935	2429				4	1	3	4	3			10	1	11	9	3			0.00397138	-0.252722	0.258548	0.7322	0.339706	0.169751	-3.23354	3.8821	0.3981	0.229553	-0.0337614	-0.279933	0.238985	0.6103	0.359638	-0.0925203	-0.435382
ATAD3B		Q5T9A4	ATD3B_HUMAN	ATPase family AAA domain-containing protein 3B								4026	4298									1							3																			-0.230852	-5.4901
ATAD3C		Q5T2N8	ATD3C_HUMAN	ATPase family AAA domain-containing protein 3C												2267	2177							2							4
ATAT1		Q5SQI0	ATAT_HUMAN	Alpha-tubulin N-acetyltransferase 1		2184	1883			1816	2409	1426	1639	2684	2378	2521	2403		5		3	6	3	1		9		12	22	4	3		0.0334363	-0.294941	0.333277	0.5979	0.301663						-0.0225355	-0.230484	0.176705	0.6965	0.395926	0.0641253	-0.0262535
ATCAY		Q86WG3	ATCAY_HUMAN	Caytaxin		2745	1798	1478	1144	1676	996	2401	2184	1763	1729	1922	2092		3	4	9	5	6	3		5	6	13	10	11	6		-0.236755	-0.648483	0.211764	0.1803	0.0729997	-0.160151	-0.347898	0.0325758	0.1579	0.0763907	-0.0639184	-0.1935	0.0736363	0.5404	0.32673	0.046865	-0.0941713
ATE1		O95260	ATE1_HUMAN	Arginyl-tRNA--protein transferase 1		2715	3804			2406	3666	2946	3775	2255	3641				2		2	2	2			6		7	7	7			-0.0351779	-0.538121	0.473585	0.5558	0.284996						0.00186172	-0.321919	0.311709	0.6845	0.390105	0.0407039	-0.269016
ATF2		P15336	ATF2_HUMAN	Cyclic AMP-dependent transcription factor ATF-2								3360	3544									2							5																			0.284199	0.0046809
ATG101		Q9BSB4	ATGA1_HUMAN	Autophagy-related protein 101								4487	4665									1							2																			-0.130147	-1.14482
ATG14		Q6ZNE5	BAKOR_HUMAN	Beclin 1-associated autophagy-related key regulator						3636	3616	4417	4377								1	1						2	2														0.55284	-0.246423	1.375	0.1011	0.0477073	0.530172	-0.356839
ATG2B		Q96BY7	ATG2B_HUMAN	Autophagy-related protein 2 homolog B		2448	2295			2452	2043	2639	3603	2852	4440				2		4	5	3			7		6	9	4			-0.232073	-0.522998	0.0863741	0.1341	0.0547669						0.185291	-0.223658	0.607895	0.2897	0.146642	0.00706015	-0.2124
ATG3		Q9NT62	ATG3_HUMAN	Ubiquitin-like-conjugating enzyme ATG3		2522	3101	1721	2809	2405	3660	2439	2586	2348	2463	2855	2589		2	2	1	4	2	1		7	5	7	10	6	2		-0.0292451	-0.392594	0.348881	0.5917	0.299117	-0.00518272	-0.313231	0.30988	0.6865	0.385639	-0.06268	-0.303433	0.164111	0.5237	0.313967	0.028048	-0.204822
ATG4B		Q9Y4P1	ATG4B_HUMAN	Cysteine protease ATG4B		2564	1882	2623	2209	1610	1314	2429	2498	2429	1783	1909	1911		2	1	5	5	2	3		6	1	14	10	5	6		-0.081143	-0.413409	0.253088	0.4718	0.237824	-0.0526095	-3.51046	3.22267	0.5645	0.341754	-0.0459474	-0.194153	0.102459	0.6366	0.371548	0.063797	-0.198088
ATG4C		Q96DT6	ATG4C_HUMAN	Cysteine protease ATG4C										4126	4098								1							1
ATG5		Q9H1Y0	ATG5_HUMAN	Autophagy protein 5		3319	3016			4073	3853								2		1					3		1					-0.0584915	-3.2127	3.17752	0.5095	0.26111						-0.163252	-4.58534	4.07341	0.4502	0.261294
ATG7		O95352	ATG7_HUMAN	Ubiquitin-like modifier-activating enzyme ATG7		846	596	1074	925	989	831	1077	723	732	578	1154	693		11	6	9	11	14	6		36	11	27	29	37	14		0.0620882	-0.0819579	0.206077	0.5485	0.281471	0.0955177	-0.125989	0.323064	0.4168	0.242517	0.0711783	-0.0318725	0.174884	0.5023	0.299391	0.0830036	-0.0472482
ATG9A		Q7Z3C6	ATG9A_HUMAN	Autophagy-related protein 9A		3191	4064			3324	3780	3336	3400			3409	3111		1		2	2		1		4		3	5		1		0.0268645	-0.413203	0.435755	0.6074	0.304916						-0.0329595	-1.78265	1.74947	0.632	0.369135	0.0784172	-0.361629
ATIC		P31939	PUR9_HUMAN	Bifunctional purine biosynthesis protein PURH		190	237	358	335	218	190	258	281	229	241	321	223		20	12	21	19	25	17		128	38	111	94	104	62		-0.233713	-0.548168	0.0972969	0.1449	0.0593424	-0.145053	-0.300166	-0.000718571	0.1432	0.0709029	-0.177131	-0.367516	0.0205071	0.126	0.0604739	-0.133791	-0.376695
ATL1		Q8WXF7	ATLA1_HUMAN	Atlastin-1		324	318	426	364	335	354	440	370	508	433	338	316		22	15	18	18	16	15		86	32	78	62	53	60		-0.184756	-0.449035	0.0971175	0.1819	0.0739275	-0.0828985	-0.392535	0.222967	0.4589	0.271462	-0.0617345	-0.303781	0.167028	0.5322	0.321798	-0.0790354	-0.191254
ATL2		Q8NHH9	ATLA2_HUMAN	Atlastin-2		3832	4249			3968	3526	2151	1844	3044	3112				1		1	6	3			2		1	12	3			-0.230146	-0.852973	0.369255	0.2696	0.115425						-0.133266	-5.37891	4.76556	0.4699	0.276675	-0.137118	-0.386685
ATL3		Q6DD88	ATLA3_HUMAN	Atlastin-3		2197	2014	1787	1569	1643	1811	3040	2763	2295	1954	1187	1561		4	2	4	3	3	3		9	4	14	6	6	14		0.203522	-0.02764	0.473239	0.1281	0.0516777	0.0633779	-0.196124	0.334514	0.5326	0.324085	0.0120265	-0.139816	0.171642	0.7934	0.425212	0.0285669	-0.197371
ATOX1		O00244	ATOX1_HUMAN	Copper transport protein ATOX1		1874	3124	1731	3194	1587	3145	2644	3803	1587	2559	1506	2544		3	3	2	3	4	2		13	5	15	9	14	10		0.0422085	-0.0801137	0.164531	0.6865	0.329958	-0.167704	-0.457699	0.160781	0.2296	0.120423	0.00238296	-0.13172	0.125113	0.8729	0.442499	0.120355	-0.0120195
ATP13A1		Q9HD20	AT131_HUMAN	Manganese-transporting ATPase 13A1		3612	2977			3240	3206	4224	3086	3370	3019	1924	2100		1		2	1	2	2		2		3	2	2	6		0.0125211	-0.478446	0.531784	0.6187	0.309151						0.151989	-0.241411	0.562815	0.3071	0.159131	0.185892	-0.30574
ATP13A2		Q9NQ11	AT132_HUMAN	Probable cation-transporting ATPase 13A2		4241	4161			4049	3786			3528	3904				1		1		2			1		1		2			-0.0817023	-5.31046	5.50603	0.4942	0.251623						0.348671	-14.0237	15.9783	0.4458	0.258874
ATP1A1		P05023	AT1A1_HUMAN	Sodium/potassium-transporting ATPase subunit alpha-1		70	22	39	82	43	19	40	21	65	88	53	70		41	31	40	35	34	26		237	190	323	280	220	253		-0.121797	-0.357101	0.134575	0.3153	0.139674	0.0722045	-0.0976481	0.244092	0.4974	0.298421	0.0155394	-0.166113	0.186503	0.7421	0.409919	-0.0534273	-0.186278
ATP1A2		P50993	AT1A2_HUMAN	Sodium/potassium-transporting ATPase subunit alpha-2		143	98	73	59	91	79	114	93	80	190	73	84		31	32	33	31	37	28		154	122	200	154	197	200		0.0877113	-0.0284598	0.207071	0.3763	0.177677	0.0521642	-0.0861209	0.191971	0.615	0.36062	0.0643965	-0.0425054	0.174639	0.5519	0.332483	-0.0259415	-0.180835
ATP1A3		P13637	AT1A3_HUMAN	Sodium/potassium-transporting ATPase subunit alpha-3		120	158	45	10	55	166	52	170	51	15	43	11		25	29	23	26	44	32		166	169	267	249	246	291		-0.142675	-0.444263	0.159109	0.2956	0.129136	-0.00912867	-0.167569	0.157138	0.7906	0.412216	0.00441024	-0.150239	0.147422	0.8394	0.436074	-0.0554899	-0.20744
ATP1B1		P05026	AT1B1_HUMAN	Sodium/potassium-transporting ATPase subunit beta-1		273	607	97	508	227	475	396	928	297	592	152	337		14	14	11	12	13	13		101	102	109	68	85	118		-0.124009	-0.424438	0.165389	0.3468	0.159304	0.0539164	-0.147469	0.261283	0.5684	0.342746	0.0207841	-0.0979638	0.132699	0.8115	0.429164	-0.0289503	-0.159104
ATP1B2		P14415	AT1B2_HUMAN	Sodium/potassium-transporting ATPase subunit beta-2		647	835	379	762	488	733	661	695	484	763	312	577		6	8	8	8	11	9		47	37	56	45	56	64		0.0644708	-0.12401	0.261499	0.5243	0.26944	0.00664349	-0.152566	0.157201	0.8062	0.41607	0.034699	-0.0989125	0.154391	0.727	0.406208	-0.0317805	-0.1958
ATP1B3		P54709	AT1B3_HUMAN	Sodium/potassium-transporting ATPase subunit beta-3		2695	3361	2154	3039	3624	3563	2534	1979	3426	3335	2904	2921		1	2	1	4	1	1		6	3	2	9	2	2		0.0492611	-0.369884	0.454892	0.5448	0.278769	0.131316	-0.425826	0.631347	0.3799	0.217487	0.231014	-0.282496	0.708433	0.2223	0.109899	-0.13402	-0.36938
ATP2A2		P16615	AT2A2_HUMAN	Sarcoplasmic/endoplasmic reticulum calcium ATPase 2		329	364	238	154	229	232	305	183	219	207	213	145		22	22	25	22	30	28		85	56	108	82	108	89		-0.133665	-0.359739	0.120775	0.2781	0.120048	0.00270536	-0.258048	0.277647	0.7126	0.393774	0.00709059	-0.244604	0.27898	0.703	0.398113	-0.178874	-0.308875
ATP2A3		Q93084	AT2A3_HUMAN	Sarcoplasmic/endoplasmic reticulum calcium ATPase 3								1576	1567									7							19																			-0.299184	-0.740537
ATP2B1		P20020	AT2B1_HUMAN	Plasma membrane calcium-transporting ATPase 1		310	119	337	249	438	503	602	313	327	124	444	386		15	13	13	14	15	13		89	40	61	48	79	48		-0.262836	-0.692057	0.150337	0.1722	0.0699456	-0.0264883	-0.167064	0.113621	0.7521	0.402992	-0.0600737	-0.26394	0.124534	0.5489	0.330891	-0.105857	-0.186372
ATP2B2		Q01814	AT2B2_HUMAN	Plasma membrane calcium-transporting ATPase 2		326	291	179	85	225	87	197	90	332	329	291	335		19	21	20	24	23	16		85	68	109	111	78	68		-0.240807	-0.534809	0.0679989	0.1138	0.0461999	-0.00797496	-0.20012	0.178535	0.767	0.406387	-0.0502029	-0.228268	0.125998	0.5933	0.352836	0.00898965	-0.107411
ATP2B3		Q16720	AT2B3_HUMAN	Plasma membrane calcium-transporting ATPase 3		1309	766	933	667	1117	817	1407	1260	1118	820	787	888		8	6	7	7	11	4		21	13	23	22	23	25		0.00507733	-0.317781	0.296452	0.6845	0.329618	0.216604	-0.105711	0.541022	0.1339	0.0633524	0.00642964	-0.128184	0.13404	0.8471	0.437917	0.0112605	-0.109492
ATP2B4		P23634	AT2B4_HUMAN	Plasma membrane calcium-transporting ATPase 4		652	407	452	378	870	330	781	579	292	435	314	81		15	8	14	13	19	18		46	30	31	39	86	63		0.0220632	-0.326163	0.355167	0.6227	0.310334	0.110276	-0.107484	0.315171	0.3432	0.19087	0.0586762	-0.124762	0.239315	0.5543	0.333994	0.00514685	-0.172799
ATP2C1		P98194	AT2C1_HUMAN	Calcium-transporting ATPase type 2C member 1		3002	2481			2719	2750	2110	2571	2994	2821	2840	2521		2		2	3	2	1		4		5	13	3	2		-0.103531	-0.793651	0.543096	0.4677	0.235323						-0.00670048	-0.434113	0.450003	0.6518	0.378185	-0.0146324	-0.282728
ATP5A1		P25705	ATPA_HUMAN	ATP synthase subunit alpha, mitochondrial		18	27	20	33	16	21	14	23	35	32	27	28		54	42	54	51	46	42		556	266	568	495	318	383		-0.0449272	-0.485459	0.393264	0.5504	0.28207	0.0162044	-0.284648	0.293307	0.6598	0.377443	-0.0263667	-0.238766	0.191851	0.6712	0.386345	0.0338056	-0.0603099
ATP5B		P06576	ATPB_HUMAN	ATP synthase subunit beta, mitochondrial		10	23	24	28	8	25	13	29	32	33	30	43		43	30	42	40	41	34		685	230	751	545	327	348		0.0329352	-0.382053	0.415139	0.5859	0.2965	0.00610835	-0.275226	0.287674	0.6871	0.385865	-0.00132583	-0.235832	0.247811	0.7488	0.412488	0.0516306	-0.0544111
ATP5C1		P36542	ATPG_HUMAN	ATP synthase subunit gamma, mitochondrial		252	449	362	511	179	372	270	541	418	512	446	406		18	13	18	19	18	14		106	38	128	92	64	48		0.0519901	-0.148659	0.237657	0.5818	0.295198	0.0136657	-0.252387	0.253916	0.6845	0.384963	-0.000822827	-0.125204	0.13538	0.8733	0.442601	0.00209643	-0.150749
ATP5D		P30049	ATPD_HUMAN	ATP synthase subunit delta, mitochondrial		684	672	894	836	717	529	819	805	929	765	983	765		6	5	6	6	7	6		44	14	38	38	29	18		0.0814371	-0.252031	0.412865	0.4701	0.237043	0.0544878	-0.298983	0.388626	0.541	0.329995	-0.0116912	-0.199799	0.178788	0.7478	0.412231	0.026545	-0.170513
ATP5E		P56381	ATP5E_HUMAN	ATP synthase subunit epsilon, mitochondrial				1573	2888	1438	3708	1942	3741	1724	3021	1198	1909			2	2	4	3	3			6	17	15	12	14							-0.220226	-0.44915	-0.00804699	0.0812	0.0377749	-0.0802509	-0.356557	0.211196	0.4806	0.285365	0.0713764	-0.153913
ATP5EP2		Q5VTU8	AT5EL_HUMAN	ATP synthase subunit epsilon-like protein, mitochondrial		2543	3808												2							7							0.0609338	-0.237653	0.355864	0.5237	0.268841
ATP5F1		P24539	AT5F1_HUMAN	ATP synthase F(0) complex subunit B1, mitochondrial		1175	1254	665	2881	944	1323	536	961	1009	1255	946	1481		6	5	6	12	9	5		25	21	29	54	27	20		0.166577	0.0405581	0.28832	0.0579	0.0216616	0.0930883	-0.114418	0.311037	0.4049	0.233566	0.0930877	-0.0122471	0.192714	0.3153	0.163812	0.0174835	-0.151812
ATP5G2		Q06055	AT5G2_HUMAN	ATP synthase F(0) complex subunit C2, mitochondrial								5056	5010	3972	3587							1	1						1	1																		-0.548967	-8.79722
ATP5G3		P48201	AT5G3_HUMAN	ATP synthase F(0) complex subunit C3, mitochondrial		3744	3838			2808	4275					2950	3178		2		1			2		2		5			2		0.356418	-0.0142198	0.723986	0.0509	0.0196707						0.225283	-0.364358	0.781008	0.2749	0.137577
ATP5H		O75947	ATP5H_HUMAN	ATP synthase subunit d, mitochondrial		569	947	385	739	382	852	481	1419	537	1187	507	633		11	9	11	10	11	10		53	36	71	59	51	43		0.20463	0.0350358	0.354776	0.047	0.0184268	0.157402	-0.180097	0.490297	0.2814	0.148597	0.130161	-0.083661	0.33134	0.2689	0.133802	0.0093205	-0.206824
ATP5I		P56385	ATP5I_HUMAN	ATP synthase subunit e, mitochondrial		1555	1835	1032	1483	949	1726	1331	2121	1772	1801	2118	2327		4	3	5	5	5	2		17	12	29	24	11	5		0.138302	-0.0204958	0.314579	0.1879	0.0770767	0.182716	-0.267361	0.627511	0.2696	0.142588	0.143302	-0.0289197	0.304196	0.1752	0.0840574	-0.0420536	-0.211329
ATP5J		P18859	ATP5J_HUMAN	ATP synthase-coupling factor 6, mitochondrial		1548	1605	1871	2323	1433	1968	1233	2123	1519	1849	2104	2169		7	2	6	7	7	3		17	4	17	26	15	5		0.262401	0.0825141	0.444874	0.0233	0.0103941	0.301142	-0.0731545	0.655309	0.0801	0.0370856	0.117798	-0.0811234	0.299199	0.2927	0.149165	0.0888616	-0.114833
ATP5J2		P56134	ATPK_HUMAN	ATP synthase subunit f, mitochondrial		1650	3052	1038	1854	1506	2874	1500	2445	1328	2566	799	2073		2	2	2	2	2	2		16	12	16	21	19	25		0.184996	-0.0867562	0.445661	0.1803	0.0729069	-0.0268464	-0.324811	0.30046	0.6312	0.367553	0.125828	-0.0582114	0.318296	0.2718	0.135983	0.0576534	-0.113636
ATP5L		O75964	ATP5L_HUMAN	ATP synthase subunit g, mitochondrial		1018	1813	692	1690	497	1472	569	1199	953	1556	841	960		5	6	5	8	6	5		30	20	55	51	29	23		0.123536	-0.05945	0.321	0.275	0.118513	0.0532926	-0.129814	0.248616	0.5927	0.352031	0.0998429	-0.0455713	0.231762	0.3188	0.16723	0.0216399	-0.166632
ATP5O		P48047	ATPO_HUMAN	ATP synthase subunit O, mitochondrial		675	915	405	611	386	741	409	849	599	951	414	717		10	8	11	12	8	9		45	34	70	66	45	51		0.132843	-0.0180428	0.282771	0.1886	0.0775372	0.102999	-0.0709359	0.291213	0.3564	0.199967	0.0576676	-0.0584795	0.170511	0.6014	0.356412	0.00731883	-0.166063
ATP5S		Q99766	ATP5S_HUMAN	ATP synthase subunit s, mitochondrial		4067	3581	2379	2548	3563	3299	3836	3377						1	1	1	2				1	2	2	3				-0.114288	-3.98446	3.9954	0.4602	0.230198	-0.178614	-0.804275	0.477219	0.3416	0.189627	-0.286592	-0.789446	0.270814	0.1645	0.0774705	-0.205583	-0.641011
ATP6AP1		Q15904	VAS1_HUMAN	V-type proton ATPase subunit S1		790	1349	479	3097	656	1602	1062	1196	1018	1752	663	1172		9	7	8	11	7	7		39	29	42	30	27	31		-0.0955929	-0.430891	0.217238	0.4367	0.215418	-0.12986	-0.328455	0.0681991	0.2667	0.140582	-0.0500689	-0.197877	0.0884532	0.6257	0.366338	-0.00993936	-0.12461
ATP6AP2		O75787	RENR_HUMAN	Renin receptor		4187	3977			4076	3858	2427	2464	3931	3438				1		1	4	1			1		1	10	1			-0.116511	-5.53508	5.20589	0.4644	0.23312						0.185019	-9.11607	9.06194	0.4517	0.262682	-0.0848697	-0.303919
ATP6V0A1		Q93050	VPP1_HUMAN	V-type proton ATPase 116 kDa subunit a isoform 1		95	150	74	83	84	107	91	122	70	132	66	87		31	29	33	34	37	33		187	122	208	176	209	215		-0.179801	-0.571252	0.224139	0.2696	0.115521	-0.0166125	-0.18293	0.156785	0.7534	0.403241	-0.0322068	-0.143831	0.0850769	0.761	0.415868	0.0262107	-0.0772241
ATP6V0C		P27449	VATL_HUMAN	V-type proton ATPase 16 kDa proteolipid subunit		3272	2707	2294	2016	2700	2616	3868	3554	2681	2335	2481	2083		2	1	1	1	1	1		3	2	5	3	4	3		0.442661	-0.0424173	0.986837	0.0465	0.0182453	1.29651	-2.46141	5.5732	0.2022	0.101486	0.445015	-0.338933	1.25596	0.1383	0.0661272	0.227052	-0.424791
ATP6V0D1		P61421	VA0D1_HUMAN	V-type proton ATPase subunit d 1		443	509	271	493	296	401	597	814	273	386	245	271		13	13	14	11	16	14		66	50	86	49	90	79		-0.175936	-0.583815	0.289927	0.2997	0.130958	-0.0860559	-0.245278	0.0736618	0.4132	0.239791	-0.0679671	-0.225069	0.0902314	0.5136	0.307942	0.0149949	-0.101979
ATP6V1A		P38606	VATA_HUMAN	V-type proton ATPase catalytic subunit A		14	36	27	30	22	35	30	36	28	37	23	36		47	38	47	45	49	43		583	225	475	320	338	420		-0.0940003	-0.290119	0.094985	0.3909	0.186459	-0.0197336	-0.0975808	0.0576221	0.9153	0.426308	0.0046775	-0.0931741	0.105292	0.9191	0.450643	0.0443364	-0.0472846
ATP6V1B2		P21281	VATB2_HUMAN	V-type proton ATPase subunit B, brain isoform		49	76	56	61	41	66	46	114	44	69	40	54		25	26	28	26	34	28		300	145	342	262	279	299		-0.0539148	-0.220774	0.113788	0.5934	0.299656	-0.0478557	-0.136527	0.0484821	0.7027	0.391463	-0.0169013	-0.100577	0.074718	0.8977	0.447542	0.0509083	-0.0426504
ATP6V1C1		P21283	VATC1_HUMAN	V-type proton ATPase subunit C 1		140	143	165	157	145	133	211	232	185	176	145	136		28	22	27	27	29	22		157	71	146	105	120	120		-0.162929	-0.331488	0.00389659	0.1243	0.0502602	-0.110483	-0.212077	-0.00943121	0.2013	0.101068	-0.0197211	-0.130721	0.0880038	0.8345	0.43492	-0.0148948	-0.0891814
ATP6V1D		Q9Y5K8	VATD_HUMAN	V-type proton ATPase subunit D		254	214	331	526	212	313	351	644	376	411	294	407		21	11	18	17	15	12		105	41	113	75	69	67		-0.0908308	-0.298435	0.11771	0.4207	0.205871	-0.0474031	-0.16533	0.0692274	0.6687	0.380399	-0.0334815	-0.10219	0.0394286	0.8681	0.441285	0.0905004	-0.00363286
ATP6V1E1		P36543	VATE1_HUMAN	V-type proton ATPase subunit E 1		197	254	203	278	136	241	236	444	216	381	118	238		21	17	20	21	18	19		126	64	153	99	109	151		-0.127919	-0.337217	0.0839268	0.2818	0.121777	-0.0735804	-0.191009	0.0414217	0.482	0.287187	0.00282739	-0.117114	0.114103	0.8947	0.4466	0.0681631	-0.0164556
ATP6V1F		Q16864	VATF_HUMAN	V-type proton ATPase subunit F		411	958	621	781	325	1131	648	1333	841	913	458	658		8	6	7	9	7	7		70	22	80	46	33	47		-0.115732	-0.293772	0.0475217	0.2863	0.125033	-0.0141775	-0.162643	0.136457	0.7847	0.410385	-0.0186253	-0.128812	0.0912978	0.8436	0.436944	0.0701057	0.000332355
ATP6V1G1		O75348	VATG1_HUMAN	V-type proton ATPase subunit G 1		2127	2414	1946	1174	1882	2096	3602	3622	2036	1677	1675	2064		3	3	3	2	4	2		10	3	11	4	8	8		0.0910029	-0.242244	0.413975	0.4481	0.222775	-0.0407862	-2.66412	2.09654	0.5191	0.314522	-0.0409898	-0.252778	0.189494	0.6069	0.358099	-0.114796	-0.570582
ATP6V1G2		O95670	VATG2_HUMAN	V-type proton ATPase subunit G 2		1380	1237	1285	748	1224	1429	1380	1697	1444	1298	530	702		5	3	4	5	5	6		20	8	21	23	16	40		-0.0100576	-0.214952	0.183173	0.7398	0.340901	-0.0484906	-0.241918	0.129041	0.6031	0.356151	0.0120222	-0.109461	0.144346	0.8466	0.437819	0.0931591	-0.0471825
ATP6V1H		Q9UI12	VATH_HUMAN	V-type proton ATPase subunit H		275	288	261	270	176	233	282	322	283	248	233	264		21	18	22	19	25	18		100	51	128	89	87	83		-0.193784	-0.44126	0.0617639	0.1442	0.0590017	-0.0884694	-0.201604	0.0240338	0.3606	0.203097	-0.0508311	-0.132231	0.0372725	0.6897	0.392449	0.0156588	-0.053944
ATP8A1		Q9Y2Q0	AT8A1_HUMAN	Phospholipid-transporting ATPase IA		380	376	491	691	784	609	728	489	524	400	638	634		19	11	12	17	21	13		75	28	35	41	51	32		-0.22726	-0.698606	0.23861	0.2368	0.0980974	0.0605373	-0.112016	0.245642	0.5441	0.331186	0.114997	-0.0276382	0.251846	0.2457	0.120372	0.293084	0.122518
ATP8A2		Q9NTI2	AT8A2_HUMAN	Phospholipid-transporting ATPase IB		2660	2978			3666	3756	2438	2581	3001	2888				2		1	6	2			6		2	10	3			-0.136957	-0.431974	0.170242	0.3154	0.139769						0.18667	-0.189482	0.554913	0.2337	0.116069	0.062764	-0.0953005
ATP9A		O75110	ATP9A_HUMAN	Probable phospholipid-transporting ATPase IIA		1350	1584	1542	1908	1567	1834	1718	1624	1359	1522	1756	1531		8	2	4	9	8	3		21	6	15	17	18	7		0.0595489	-0.12396	0.255414	0.5484	0.281246	0.0207756	-0.272226	0.327665	0.6382	0.369782	0.042806	-0.111179	0.179796	0.6578	0.381315	0.0351425	-0.0646003
ATPAF1		Q5TC12	ATPF1_HUMAN	ATP synthase mitochondrial F1 complex assembly factor 1		3379	3420	1538	1822	2512	2571	3462	2716	3331	2764	1670	1981		2	2	2	3	1	2		3	6	6	4	2	8		0.129757	-0.179892	0.466837	0.3589	0.167503	-0.209606	-0.568154	0.164314	0.1826	0.091735	-0.094716	-0.322582	0.142672	0.4117	0.235763	-0.028122	-0.379156
ATPAF2		Q8N5M1	ATPF2_HUMAN	ATP synthase mitochondrial F1 complex assembly factor 2		2895	3263			3316	3753	2992	2379	3838	2946				3		1	3	1			5		3	6	1			0.136125	-0.41293	0.653903	0.3923	0.187408						-0.080334	-0.51667	0.336941	0.4844	0.287393	0.0337106	-0.250485
ATPIF1		Q9UII2	ATIF1_HUMAN	ATPase inhibitor, mitochondrial		2339	2269	1271	2914	1500	2298	2747	2975	1993	2642	1089	1943		3	2	3	3	2	2		8	9	16	8	9	16		-0.0883065	-0.494659	0.327204	0.4516	0.224699	-0.0140054	-0.240585	0.23669	0.6984	0.389399	-0.017385	-0.191908	0.146645	0.7502	0.412746	0.290075	0.0357379
ATRN		O75882	ATRN_HUMAN	Attractin		2716	3845												3							6							0.0761367	-0.245535	0.396341	0.4901	0.248862
ATRNL1		Q5VV63	ATRN1_HUMAN	Attractin-like protein 1						4167	4144			4261	4652	3138	5919				1		1	2				1		1	2												0.227179	-4.00899	3.58717	0.3932	0.223928
ATRX		P46100	ATRX_HUMAN	Transcriptional regulator ATRX								2939	3663									4							7																			0.0742095	-0.187008
ATXN10		Q9UBB4	ATX10_HUMAN	Ataxin-10		1269	918	1370	1054	1124	992	1399	900	1296	1282	1362	1042		6	5	7	10	8	5		22	7	23	22	19	11		-0.190517	-0.361559	-0.0163171	0.0703	0.0259434	-0.040784	-0.268984	0.156637	0.6368	0.369249	-0.0473493	-0.165655	0.0786252	0.6542	0.379515	-0.096018	-0.221333
ATXN3		P54252	ATX3_HUMAN	Ataxin-3		3891	4866					4875	4511						1			1				2			1				-0.288507	-0.903259	0.300505	0.2065	0.0844316											0.208447	-5.67069
AUH		Q13825	AUHM_HUMAN	Methylglutaconyl-CoA hydratase, mitochondrial		603	696	522	1092	535	833	1115	873	746	1072	511	515		9	6	8	7	8	8		50	27	52	28	37	42		-0.0770029	-0.36868	0.211962	0.483	0.244077	-0.0599277	-0.249553	0.117378	0.5544	0.337896	0.00704339	-0.10262	0.115815	0.8972	0.447332	0.0259227	-0.0824183
AUP1		Q9Y679	AUP1_HUMAN	Ancient ubiquitous protein 1								4885	4532									1							1																			0.00738565	-4.08546
AVEN		Q9NQS1	AVEN_HUMAN	Cell death regulator Aven						4163	4137	4805	4256			3705	4921				1	1		1				1	1		1												0.217497	-4.82725	4.8709	0.414	0.236857	0.307627	-8.19699
AVL9		Q8NBF6	AVL9_HUMAN	Late secretory pathway protein AVL9 homolog		1798	1253	1640	1512	2271	1557	2696	2383	2266	1473	1653	1662		7	3	5	3	3	3		13	5	7	8	6	8		-0.198154	-0.564299	0.182054	0.2308	0.095264	-0.0147374	-0.324488	0.306076	0.6484	0.37332	-0.0801096	-0.2594	0.0870898	0.4402	0.25533	-0.123523	-0.326801
AZGP1		P25311	ZA2G_HUMAN	Zinc-alpha-2-glycoprotein		2999	2432	2268	1836	3518	3083	2843	2516	1943	1708				3	1	2	4	4			4	2	2	7	9			0.460206	-0.448089	1.36244	0.1561	0.0640288	0.466827	-0.353837	1.3843	0.1447	0.0711187	0.72572	-1.51803	3.46097	0.2307	0.114606	0.51429	0.178986
B2M		P61769	B2MG_HUMAN	Beta-2-microglobulin		2829	2642	2471	3040	3386	4292	3613	3682	2555	2926				2	1	1	3	3			5	2	3	4	5			0.126401	-0.0542375	0.304771	0.2649	0.112415	0.201593	-0.417615	0.867512	0.3052	0.166157	0.107025	-0.183187	0.372363	0.3767	0.209919	0.181007	-0.0781334
B3GALTL		Q6Y288	B3GLT_HUMAN	Beta-1,3-glucosyltransferase		3854	4350			3994	3603								2		1					2		1					-0.0226968	-1.11192	1.00493	0.5521	0.282596						0.0357335	-5.69466	5.28981	0.5303	0.319961
B3GAT3		O94766	B3GA3_HUMAN	Galactosylgalactosylxylosylprotein 3-beta-glucuronosyltransferase 3		2624	2666			2558	3058	2785	3649	3413	3269	2835	2503		3		2	2	2	2		6		6	8	2	2		0.129925	-0.226265	0.480547	0.3411	0.155921						-0.0236923	-0.447869	0.425101	0.5888	0.350325	-0.120756	-0.35961
B3GNT1		O43505	B3GN1_HUMAN	N-acetyllactosaminide beta-1,3-N-acetylglucosaminyltransferase		2619	2587			3851	2825	3110	3229	2315	2216	1698	2462		4		1	5	6	2		6		1	6	6	8		-0.0296592	-0.337795	0.267438	0.6285	0.312477						0.383167	-5.53551	6.19568	0.3752	0.208378	0.0983451	-0.105488
BABAM1		Q9NWV8	BABA1_HUMAN	BRISC and BRCA1-A complex member 1		2825	2631			3133	2523	3508	3091						2		1	3				5		3	4				0.14632	-0.498391	0.786957	0.394	0.188183						-0.0732087	-0.527684	0.404127	0.4851	0.287647	-0.0182078	-0.312361
BAD		Q92934	BAD_HUMAN	Bcl2 antagonist of cell death				2802	2807			4690	3551							1		1					1		1									0.0341408	-2.39199	2.86953	0.5185	0.314212						0.134006	-3.5958
BAG1		Q99933	BAG1_HUMAN	BAG family molecular chaperone regulator 1						2784	3638	3665	3998			3252	2556				1	1		1				5	4		1												2.88e-05	-0.456973	0.465015	0.6318	0.368824	-0.0942771	-0.4132
BAG2		O95816	BAG2_HUMAN	BAG family molecular chaperone regulator 2		3449	3894			3272	3435					3422	3163		1		1			1		3		3			1		0.142225	-0.339507	0.623596	0.3664	0.171681						0.147175	-0.347547	0.720905	0.3905	0.221351
BAG3		O95817	BAG3_HUMAN	BAG family molecular chaperone regulator 3		692	906	1547	1944	1399	1215	1209	1070	1004	1120	1180	1286		10	1	7	9	10	5		44	6	17	26	27	14		0.535361	0.285287	0.787861	0.0009	0.000582353	0.407073	-0.140661	0.913826	0.0834	0.0391381	0.331435	0.143318	0.519658	0.007	0.00347838	0.266119	0.122005
BAG4		O95429	BAG4_HUMAN	BAG family molecular chaperone regulator 4		2122	2364			2106	2843	2464	2814	2685	2379	2468	1972		3		2	3	3	2		10		9	10	4	3		-0.0278909	-0.220613	0.172363	0.6726	0.326256						0.0335565	-0.167177	0.225533	0.663	0.383119	0.0658092	-0.116041
BAG5		Q9UL15	BAG5_HUMAN	BAG family molecular chaperone regulator 5		1316	1053	1461	861	1260	1328	996	1066	1826	1118	2199	1431		8	4	7	11	7	4		21	6	20	32	10	4		-0.0330888	-0.406215	0.346973	0.5608	0.286948	0.137599	-0.161754	0.452584	0.3262	0.179668	-0.101339	-0.249878	0.0399578	0.3262	0.172881	-0.0434547	-0.154881
BAG6		P46379	BAG6_HUMAN	Large proline-rich protein BAG6		1197	1040	1632	1473	1198	917	1082	899	2267	1510	1519	1104		9	4	9	12	5	4		24	5	21	29	6	9		-0.0187616	-0.145305	0.113051	0.8036	0.348887	-0.0565594	-0.309813	0.20184	0.5442	0.331286	0.0215579	-0.11463	0.160231	0.7772	0.422001	0.0458449	-0.0506915
BAI1		O14514	BAI1_HUMAN	Brain-specific angiogenesis inhibitor 1				2476	3058	3163	2787					2891	2794			2	2			2			2	3			2							0.174389	-3.60531	5.07532	0.4207	0.246087	0.340677	-0.365499	1.13084	0.2051	0.10034
BAIAP2		Q9UQB8	BAIP2_HUMAN	Brain-specific angiogenesis inhibitor 1-associated protein 2		623	520	850	823	767	867	1347	1164	667	751	840	852		19	8	10	10	13	9		48	15	36	23	41	23		-0.158265	-0.423619	0.114827	0.2354	0.0975106	-0.0659579	-0.250989	0.122273	0.5257	0.320349	-0.0802332	-0.198875	0.0384252	0.4303	0.24739	-0.0750716	-0.183237
BAIAP3		O94812	BAIP3_HUMAN	BAI1-associated protein 3		3277	2737			2782	3600			3824	2875				3		2		1			3		5		1			-0.118042	-0.594714	0.410901	0.38	0.179862						-0.0763109	-0.448362	0.321016	0.4776	0.282815
BANF1		O75531	BAF_HUMAN	Barrier-to-autointegration factor		1779	2567	1349	2785	1237	2539	1684	2701	1046	2075	907	1465		2	3	3	3	5	4		14	8	21	18	26	21		0.379888	-0.0681708	0.878136	0.085	0.0335984	0.0947479	-0.16606	0.334382	0.4142	0.240442	0.0544643	-0.114737	0.22059	0.5812	0.346978	0.126306	-0.0622128
BAP18		Q8IXM2	BAP18_HUMAN	Chromatin complexes subunit BAP18								4916	4622									1							1																			0.324925	-6.15092
BASP1		P80723	BASP1_HUMAN	Brain acid soluble protein 1		116	81	53	81	151	80	407	467	173	57	370	676		16	15	17	10	19	8		169	156	143	66	125	56		-0.0691899	-0.410987	0.27306	0.5011	0.256046	0.0964239	-0.157685	0.355896	0.4102	0.236633	0.0358205	-0.4552	0.545136	0.5507	0.331801	0.193918	-0.0705658
BAT1		Q13838	UAP56_HUMAN	Spliceosome RNA helicase BAT1				668	425					1429	742	804	572			11			7	10			20			16	24							-0.0456481	-0.211282	0.127279	0.6248	0.36471
BAX		Q07812	BAX_HUMAN	Apoptosis regulator BAX		2723	4105	2429	2827	3348	3913	3404	3980	3384	3129	2342	2916		1	1	1	1	1	1		6	2	3	5	2	4		0.113805	-0.250433	0.482718	0.3998	0.192287	0.264091	-0.466	0.932836	0.2505	0.132051	0.00865105	-0.46737	0.483651	0.6188	0.363863	0.00134134	-0.230657
BAZ1B		Q9UIG0	BAZ1B_HUMAN	Tyrosine-protein kinase BAZ1B		3527	4541					1657	1720						2			10				3			18				0.791583	-0.364482	2.04868	0.0746	0.0287292											-0.0179675	-0.178829
BBOX1		O75936	BODG_HUMAN	Gamma-butyrobetaine dioxygenase		1392	1392	2555	1810	2043	1816	1649	1636	2153	1742				6	1	3	7	4			20	1	9	18	7			0.320982	0.00572477	0.634821	0.0473	0.0186089	0.0233696	-2.32939	2.36296	0.5686	0.343046	0.332413	0.031657	0.635334	0.0396	0.0175762	0.186064	-0.0401151
BBS1		Q8NFJ9	BBS1_HUMAN	Bardet-Biedl syndrome 1 protein		2961	4329			2258	4181								2		3					5		8					-0.0224558	-0.247832	0.20403	0.6877	0.330299						-0.00294418	-0.141268	0.129133	0.8582	0.439784
BCAM		P50895	BCAM_HUMAN	Basal cell adhesion molecule		2421	1867	1654	1650	4187	4201	2395	2056	1956	1942	1884	1675		4	3	1	4	4	5		7	5	1	10	9	6		0.0463543	-0.171258	0.267339	0.596	0.300813	-0.0125913	-0.325283	0.285799	0.6604	0.377987	0.0901157	-2.8155	3.6754	0.4725	0.278853	-0.0260574	-0.143691
BCAN		Q96GW7	PGCB_HUMAN	Brevican core protein		333	222	132	155	253	212	414	431	119	107	107	128		11	21	11	11	27	24		84	81	101	65	156	159		0.00519319	-0.240708	0.244769	0.7217	0.337717	-0.0684617	-0.311973	0.160268	0.5114	0.308872	-0.00129635	-0.167086	0.178041	0.8039	0.427404	0.222913	0.0266273
BCAP29		Q9UHQ4	BAP29_HUMAN	B-cell receptor-associated protein 29				2830	2879	3575	3336	3769	5383	2407	4570	3068	4643			1	2	2	2	2			1	2	4	6	2							0.00797294	-3.6528	3.98748	0.5623	0.340566	0.0512493	-0.289489	0.386342	0.5488	0.330664	-0.0373994	-0.190884
BCAP31		P51572	BAP31_HUMAN	B-cell receptor-associated protein 31		1207	1207	879	1653	1344	1277	1217	1303	1197	1028	1113	1065		8	4	8	9	9	6		24	15	18	26	21	15		0.0175232	-0.198454	0.229317	0.7138	0.335934	0.100284	-0.117883	0.316752	0.3832	0.219297	0.153362	-0.0161907	0.321514	0.149	0.0693836	0.0477909	-0.0504768
BCAR1		P56945	BCAR1_HUMAN	Breast cancer anti-estrogen resistance protein 1		4297	4319			4229	4327	3130	3399	3480	3613				1		1	2	2			1		1	6	2			0.634133	-5.46727	6.65159	0.266	0.112806						0.266955	-3.82901	4.46595	0.3534	0.191739	-0.145043	-0.557507
BCAR3		O75815	BCAR3_HUMAN	Breast cancer anti-estrogen resistance protein 3						3349	3916										1							3															0.472885	-0.415294	1.46801	0.1579	0.074465
BCAS1		O75363	BCAS1_HUMAN	Breast carcinoma-amplified sequence 1		554	452	402	444	621	566	677	755	400	332	721	734		14	13	13	14	18	8		54	34	44	44	66	28		0.14908	-0.33262	0.617958	0.3588	0.167414	0.171248	-0.0494696	0.413235	0.1727	0.0849333	0.122996	-0.0655422	0.320553	0.2801	0.14032	0.32529	0.0384112
BCAS2		O75934	SPF27_HUMAN	Pre-mRNA-splicing factor SPF27		4232	4125			3975	3545	3805	2957						1		1	3				1		1	3				-0.418298	-6.7994	6.26521	0.347	0.159848						0.0304379	-3.72178	4.64838	0.5405	0.326806	-0.0595056	-0.350267
BCAS3		Q9H6U6	BCAS3_HUMAN	Breast carcinoma-amplified sequence 3		1921	2087	2515	3355	2088	2428	1884	1739	1707	2076	1662	1794		5	2	3	7	4	3		12	2	9	15	12	8		-0.235374	-0.486264	0.0272741	0.0877	0.035105	-0.2179	-0.745418	0.233941	0.2349	0.123268	-0.107093	-0.348766	0.118622	0.3614	0.19772	0.0139136	-0.17141
BCAT1		P54687	BCAT1_HUMAN	Branched-chain-amino-acid aminotransferase, cytosolic		2296	1716	1817	1799	2023	1537	2316	2466	1416	1909	1881	1651		4	2	5	4	5	3		8	4	9	11	17	6		-0.0253269	-0.265425	0.196156	0.6602	0.32244	0.0529598	-0.315691	0.425484	0.5407	0.329299	-0.0459304	-0.260349	0.152053	0.605	0.357254	0.123149	-0.0501583
BCAT2		O15382	BCAT2_HUMAN	Branched-chain-amino-acid aminotransferase, mitochondrial								3903	3752	3560	4083							2	2						3	2																		-0.0109013	-0.772139
BCCIP		Q9P287	BCCIP_HUMAN	BRCA2 and CDKN1A-interacting protein								4521	4812									2							2																			-0.11941	-1.04542
BCKDHA		P12694	ODBA_HUMAN	2-oxoisovalerate dehydrogenase subunit alpha, mitochondrial		1817	1518	1972	1447	1922	1409	1778	1254	2031	1563	2432	1667		5	3	6	7	4	2		13	3	10	16	8	3		-0.126496	-0.295265	0.0439922	0.2428	0.100348	0.143305	-0.239127	0.548851	0.3382	0.187126	-0.0637708	-0.245901	0.104228	0.5373	0.325065	-0.223962	-0.424676
BCKDHB		P21953	ODBB_HUMAN	2-oxoisovalerate dehydrogenase subunit beta, mitochondrial		2003	2184	2156	3053	1905	2626	2879	3030	1614	1452	2746	1798		4	2	3	3	7	2		11	3	11	7	13	2		0.0362454	-0.233698	0.324616	0.6029	0.303829	-0.290583	-0.794267	0.188578	0.1467	0.0721948	-0.12931	-0.318235	0.0475172	0.2493	0.12263	-0.234711	-0.554065
BCKDK		O14874	BCKD_HUMAN	[3-methyl-2-oxobutanoate dehydrogenase [lipoamide]] kinase, mitochondrial		2616	2534	2975	3324	3236	3198	2901	3194	3371	3032	2625	3227		3	1	3	3	1	3		6	1	3	7	2	3		-0.355384	-0.917919	0.138045	0.1321	0.0539334	0.196011	-6.36271	7.77211	0.4497	0.26526	-0.0843845	-0.649423	0.458413	0.4748	0.280842	-0.248487	-0.54484
BCL2L1		Q07817	B2CL1_HUMAN	Bcl-2-like protein 1		3601	2880			2697	2597	3649	3889	2836	4046				2		2	1	1			2		5	4	4			0.141841	-0.833072	1.0776	0.4155	0.20238						0.142678	-0.132963	0.404201	0.2829	0.141477	-0.0754038	-0.425686
BCL2L13		Q9BXK5	B2L13_HUMAN	Bcl-2-like protein 13		959	969	1292	960	719	740	771	1336	1241	880	1357	1023		6	5	9	7	8	4		32	8	38	40	20	11		0.226983	0.0116205	0.446704	0.0714	0.026775	0.316773	0.034759	0.599883	0.032	0.0158321	0.286497	0.155141	0.432451	0.0036	0.001805	0.133709	-0.00572545
BCLAF1		Q9NYF8	BCLF1_HUMAN	Bcl-2-associated transcription factor 1		2363	2674	2672	2384	3201	2973	1956	1475	2247	3162				4	1	2	8	7			8	1	3	14	7			0.202396	-0.143505	0.533203	0.1975	0.081712	-0.109102	-4.58818	3.70051	0.4507	0.26586	0.149168	-0.425428	0.717518	0.3633	0.198991	0.159856	-0.00940579
BCR		P11274	BCR_HUMAN	Breakpoint cluster region protein		2646	2875			3165	2810	3826	3288	3409	3245	2177	3910		2		2	2	1	2		6		3	3	2	5		-0.158953	-0.529726	0.211174	0.3084	0.134988						-0.05944	-0.362261	0.253189	0.5269	0.317019	0.123055	-0.195652
BCS1L		Q9Y276	BCS1_HUMAN	Mitochondrial chaperone BCS1		1823	1648	2210	1420	2158	1832	1982	2048	3345	2834	2204	1558		5	2	4	4	1	4		13	2	8	14	2	4		0.153947	-0.118053	0.458124	0.2702	0.115811	0.146387	-0.525176	0.793773	0.3919	0.224948	0.0483501	-0.15312	0.242535	0.5876	0.349563	0.0433854	-0.134137
BDH1		Q02338	BDH_HUMAN	D-beta-hydroxybutyrate dehydrogenase, mitochondrial		764	750	580	806	827	704	848	827	803	573	621	488		9	8	8	10	12	10		40	24	33	37	34	33		-0.068274	-0.314756	0.19466	0.5099	0.261562	-0.209795	-0.414502	-0.0129104	0.0797	0.0363914	-0.0829196	-0.188406	0.0358379	0.4063	0.231451	0.0123927	-0.0895021
BDH2		Q9BUT1	BDH2_HUMAN	3-hydroxybutyrate dehydrogenase type 2		1725	1396	1964	1395	2017	1392	2086	2181	1846	1583	2082	1947		7	1	4	5	3	2		14	3	9	13	10	5		0.306819	-0.0220491	0.625203	0.0667	0.0248882	0.00119699	-0.400013	0.410355	0.6387	0.369995	0.0416715	-0.155376	0.252562	0.6352	0.370614	0.0868452	-0.117321
BDNF		P23560	BDNF_HUMAN	Brain-derived neurotrophic factor		3968	3076												1							1							0.0136066	-10.1771	10.0881	0.5152	0.264195
BECN1		Q14457	BECN1_HUMAN	Beclin-1		3317	3000			3238	3202	3709	4314	2786	3267				2		2	1	2			3		3	4	4			-0.237574	-0.675544	0.213711	0.1844	0.0751317						-0.0796215	-0.538345	0.354489	0.4863	0.28866	-0.22259	-0.589235
BFSP2		Q13515	BFSP2_HUMAN	Phakinin		4008	3334			3783	4337					3540	3735		1		2			1		1		2			1		-0.828316	-10.057	9.04195	0.3454	0.158211						0.311019	-0.341786	0.934812	0.1886	0.0910314
BGN		P21810	PGS1_HUMAN	Biglycan		1247	1302	770	743	1477	1554	1722	1684	1980	2289	2025	1390		6	8	6	7	5	3		23	17	16	17	9	5		0.458584	-0.0540071	0.987406	0.0675	0.0252594	-0.0841964	-1.38189	1.16371	0.4847	0.288544	0.0289015	-0.643417	0.659832	0.5563	0.3352	-0.21295	-0.923847
BID		P55957	BID_HUMAN	BH3-interacting domain death agonist		1704	2193	1944	1156	1986	2311	2918	3342	2287	1839	2050	1604		4	2	3	2	3	3		15	3	10	7	6	5		0.0883443	-0.113506	0.307043	0.4433	0.219796	0.108572	-4.29003	4.25041	0.4554	0.268612	0.101083	-0.181542	0.383822	0.4166	0.238444	0.249579	-0.118589
BIN1		O00499	BIN1_HUMAN	Myc box-dependent-interacting protein 1		115	193	167	199	104	228	223	320	123	200	153	200		21	18	19	18	27	21		170	71	181	100	153	117		0.0181698	-0.25367	0.290077	0.655	0.320879	-0.00670793	-0.170053	0.171122	0.7828	0.409733	0.0293887	-0.119461	0.180376	0.7208	0.403796	0.150271	0.0368759
BIN3		Q9NQY0	BIN3_HUMAN	Bridging integrator 3		4282	4279												1							1							0.0840864	-6.16997	6.70567	0.505	0.258318
BLMH		Q13867	BLMH_HUMAN	Bleomycin hydrolase		1638	2129	1896	2773	1857	1662	1425	1634	1745	1423	1415	2087		4	1	4	9	5	3		16	4	11	22	11	11		0.201277	0.0148213	0.381242	0.0763	0.0294018	-0.0321354	-0.362196	0.266832	0.6054	0.356875	-0.00668655	-0.21049	0.212394	0.7464	0.411631	0.101775	-0.0218811
BLOC1S2		Q6QNY1	BL1S2_HUMAN	Biogenesis of lysosome-related organelles complex 1 subunit 2		2283	4126			1832	3979	3866	3549	3776	2309	2766	2027		1		1	1	1	1		9		12	3	1	2		0.161939	-0.211148	0.544723	0.3059	0.133832						0.0681805	-0.0874265	0.221789	0.5151	0.308818	0.0523498	-0.239308
BLVRA		P53004	BIEA_HUMAN	Biliverdin reductase A		911	1285	712	812	601	729	537	1010	612	988	700	745		8	8	12	12	10	8		34	19	46	54	44	29		0.0401273	-0.0833867	0.173458	0.6959	0.332443	0.114116	-0.0337991	0.267925	0.2824	0.149863	0.102941	-0.00545112	0.207214	0.255	0.126761	0.0997085	0.00821961
BLVRB		P30043	BLVRB_HUMAN	Flavin reductase (NADPH)		882	999	714	855	911	908	911	1131	783	898	835	735		8	7	8	9	7	5		35	19	30	35	35	23		0.145124	-0.0479704	0.347463	0.2016	0.0831078	-0.0158793	-0.21741	0.18042	0.7224	0.396715	-0.0639623	-0.266385	0.129284	0.5234	0.31373	0.0357783	-0.133972
BMI1		P35226	BMI1_HUMAN	Polycomb complex protein BMI-1								3618	3714									2							4																			0.0212216	-0.336995
BNIP3L		O60238	BNI3L_HUMAN	BCL2/adenovirus E1B 19 kDa protein-interacting protein 3-like								4482	4651									1							2																			-0.0246765	-0.470471
BOD1		Q96IK1	BOD1_HUMAN	Biorientation of chromosomes in cell division protein 1		3138	3485			3359	3997	4150	4953	3620	4354				2		1	1	1			4		3	3	2			0.136626	-0.416606	0.705401	0.3922	0.187236						0.013545	-0.471713	0.441684	0.5865	0.34903	0.175663	-0.195965
BOLA1		Q9Y3E2	BOLA1_HUMAN	BolA-like protein 1								4945	4703									1							1																			-0.190069	-3.87288
BOLA2		Q9H3K6	BOLA2_HUMAN	BolA-like protein 2		2484	2667	2939	3235	2663	2301	3104	3188	3286	2485				2	1	2	3	2			7	1	5	6	2			-0.117862	-0.272663	0.0394519	0.2641	0.11183	-0.438962	-6.29468	5.25491	0.3277	0.179991	-0.0558374	-0.268527	0.1675	0.5624	0.338441	0.110068	-0.0138092
BPGM		P07738	PMGE_HUMAN	Bisphosphoglycerate mutase		1841	1918	2302	2064	2029	1622	1844	2651	2041	1759	2274	2227		4	2	4	5	3	2		13	2	9	16	8	4		0.113209	-0.151283	0.37526	0.3617	0.168662	-0.132887	-3.90694	3.87454	0.4202	0.245707	0.0151237	-0.191452	0.21929	0.7119	0.400574	0.114604	-0.0158205
BPHL		Q86WA6	BPHL_HUMAN	Valacyclovir hydrolase		1085	1969	2312	2126	1151	1889	1276	2170	1258	1521	1566	1708		5	1	5	6	8	3		28	2	23	25	20	9		-0.604595	-0.954517	-0.22766	0.0033	0.00163437	-0.274263	-0.856543	0.347004	0.2066	0.104404	-0.533862	-0.870453	-0.182141	0.0073	0.003755	-0.424828	-0.832666
BPNT1		O95861	BPNT1_HUMAN	3'(2'),5'-bisphosphate nucleotidase 1		768	880	1462	882	665	629	581	1102	938	890	1019	1011		10	5	11	10	11	4		40	6	41	50	29	17		-0.0016894	-0.095498	0.0885675	0.937	0.35416	0.0347526	-0.184974	0.261133	0.6475	0.372997	0.0334011	-0.0697867	0.143816	0.7753	0.421207	0.0993884	0.00420919
BRAF		P15056	BRAF_HUMAN	Serine/threonine-protein kinase B-raf		1643	2270	2029	1893	2380	3025	1958	1525	2309	2171	1755	1512		6	2	3	7	3	5		16	3	7	14	6	7		-0.148965	-0.346373	0.0389345	0.1922	0.0788353	0.00013114	-0.401038	0.404975	0.6377	0.369462	0.0422671	-0.127152	0.219702	0.6381	0.37217	-0.0382038	-0.235278
BRAP		Q7Z569	BRAP_HUMAN	BRCA1-associated protein								3900	3740	3474	3574							1	1						3	2																		-0.162302	-0.595737
BRCC3		P46736	BRCC3_HUMAN	Lys-63-specific deubiquitinase BRCC36		2824	2627					3644	3861						3			2				5			4				0.013216	-0.368346	0.384541	0.6309	0.313511											0.0655623	-0.1245
BRD2		P25440	BRD2_HUMAN	Bromodomain-containing protein 2		3662	3355					3186	4453						1			1				2			6				0.460189	-0.240317	1.13382	0.1069	0.0430789											0.24723	-0.0611116
BRD3		Q15059	BRD3_HUMAN	Bromodomain-containing protein 3		3463	4005			3399	4859	2323	2550						1		1	3				3		3	11				0.161533	-0.236186	0.566288	0.3216	0.144186						0.0540392	-0.2185	0.331998	0.5498	0.331195	0.0955571	-0.0305037
BRD8		Q9H0E9	BRD8_HUMAN	Bromodomain-containing protein 8								2738	2844	4059	3878							3	1						8	1																		0.114226	-0.142633
BRD9		Q9H8M2	BRD9_HUMAN	Bromodomain-containing protein 9								5033	4966									1							1																			0.134776	-6.25599
BRE		Q9NXR7	BRE_HUMAN	BRCA1-A complex subunit BRE		2652	2925	2478	3077	2933	2892	3721	4454	2703	2517	2866	2627		1	1	2	1	2	1		6	2	4	4	4	2		-0.0979813	-0.392186	0.167903	0.4183	0.203963	0.0920575	-4.12482	4.40952	0.5004	0.299624	0.121413	-0.255343	0.453542	0.3748	0.207824	-0.00119658	-0.24002
BRI3BP		Q8WY22	BRI3B_HUMAN	BRI3-binding protein		4074	3610					3901	3745						1			2				1			3				0.11595	-4.43941	4.87123	0.4788	0.241349											-0.113101	-0.372891
BRINP1		O60477	BRNP1_HUMAN	BMP/retinoic acid-inducible neural-specific protein 1		3082	3130			2763	3249	2904	3222						2		2	4				4		5	7				-0.0550584	-0.404009	0.283231	0.5405	0.27636						-0.0773721	-0.293709	0.145818	0.4721	0.278245	0.0202215	-0.254805
BRINP2		Q9C0B6	BRNP2_HUMAN	BMP/retinoic acid-inducible neural-specific protein 2		3773	3956			3747	4116								2		2					2		2					-0.0246785	-3.9407	2.98381	0.5449	0.27907						0.201247	-0.518215	0.890291	0.3243	0.171992
BRIX1		Q8TDN6	BRX1_HUMAN	Ribosome biogenesis protein BRX1 homolog								4559	4997									1							2																			0.00562051	-0.546585
BRK1		Q8WUW1	BRK1_HUMAN	Protein BRICK1		1361	1971			1661	2469	2052	1813						5		2	4				21		14	13				-0.052961	-0.332015	0.200143	0.5587	0.286121						-0.0517993	-0.153242	0.0465134	0.6647	0.38414	0.0420863	-0.0584025
BROX		Q5VW32	BROX_HUMAN	BRO1 domain-containing protein BROX		1761	2059			1773	1582	2387	1910	1686	1852	3257	2586		3		4	4	4	1		14		12	10	12	1		-0.105142	-0.532883	0.333718	0.4312	0.211892						-0.0557483	-0.166212	0.0543581	0.618	0.363555	-0.01326	-0.223092
BRP44		O95563	BR44_HUMAN	Brain protein 44										1963	2017								3							9
BRSK1		Q8TDC3	BRSK1_HUMAN	BR serine/threonine-protein kinase 1				2949	3260	2620	1603	2967	1058	2339	2411	1977	2732			1	3	5	4	4			1	5	6	6	6							0.0397804	-4.5794	4.29892	0.5463	0.332776	0.0596857	-0.193818	0.308482	0.5282	0.31803	0.0524106	-0.193031
BRSK2		Q8IWQ3	BRSK2_HUMAN	Serine/threonine-protein kinase BRSK2		2706	3649			2101	2718	2169	2041	4357	5384	2064	1756		2		3	4	1	3		6		9	12	1	5		-0.291864	-0.635307	0.027898	0.0789	0.030895						-0.0449978	-0.200785	0.103701	0.6392	0.372559	0.00107973	-0.12911
BSCL2		Q96G97	BSCL2_HUMAN	Seipin				2958	3272	2390	3270	3555	3368	3805	2762	2057	1695			1	2	1	1	3			1	7	4	1	5							-0.388028	-5.05095	5.35235	0.3199	0.174786	-0.00167498	-0.184817	0.190586	0.7953	0.425576	0.0124419	-0.230761
BSDC1		Q9NW68	BSDC1_HUMAN	BSD domain-containing protein 1		2322	2067	1999	1682	2061	1986	3139	3531	2469	2218	2593	2982		2	1	3	2	2	1		8	3	9	6	5	3		-0.105236	-0.649935	0.407418	0.4436	0.220199	-0.121992	-4.54515	4.63448	0.508	0.305796	-0.145151	-0.334045	0.0501422	0.2049	0.100039	0.0190017	-0.252826
BSG		P35613	BASI_HUMAN	Basigin		905	1016	976	1497	999	1045	1211	1167	999	1019	954	953		7	3	6	7	6	5		34	13	27	26	27	19		0.0087576	-0.108341	0.127002	0.8616	0.352711	-0.00751843	-0.162094	0.144884	0.7978	0.413804	-0.0419757	-0.142803	0.0653646	0.7244	0.405374	-0.093105	-0.215557
BSN		Q9UPA5	BSN_HUMAN	Protein bassoon		503	266	698	445	734	444	277	70	475	288	1164	1012		22	13	18	49	30	12		59	19	37	89	56	14		-0.145783	-0.466559	0.146042	0.2928	0.127992	0.0776579	-0.132364	0.278965	0.4655	0.276259	0.056967	-0.0558878	0.170724	0.6081	0.358714	0.0259559	-0.115387
BTAF1		O14981	BTAF1_HUMAN	TATA-binding protein-associated factor 172						4064	3831	3008	2538								1	3						1	6														-0.390575	-12.674	11.0146	0.4376	0.252108	0.121136	-0.241754
BTBD1		Q9H0C5	BTBD1_HUMAN	BTB/POZ domain-containing protein 1		4356	4574			3546	3221								1		1					1		2					0.347623	-3.69151	4.64562	0.3138	0.138817						-0.00549227	-4.26087	4.0433	0.548	0.330284
BTBD11		A6QL63	BTBDB_HUMAN	Ankyrin repeat and BTB/POZ domain-containing protein BTBD11						4148	4094	2604	2960								1	4						1	9														-0.520504	-8.68798	9.4428	0.382	0.214265	-0.291622	-0.635891
BTBD17		A6NE02	BTBDH_HUMAN	BTB/POZ domain-containing protein 17				2328	2207	3241	3209									2	2						2	3										-0.459861	-5.01194	4.27295	0.3058	0.166659	0.14857	-0.525538	0.80896	0.3891	0.219891
BTD		P43251	BTD_HUMAN	Biotinidase								4839	4378									1							1																			-0.00248404	-4.59649
BTF3		P20290	BTF3_HUMAN	Transcription factor BTF3		3201	4186	2096	2310	1654	2184	2642	3692	2522	2619	2563	2697		1	1	4	4	3	1		4	3	14	9	5	3		0.107402	-0.215411	0.442919	0.4212	0.206202	-0.0845948	-0.551063	0.326508	0.4911	0.293362	-0.0117039	-0.187953	0.168117	0.758	0.414909	0.0862075	-0.0506886
BTF3L4		Q96K17	BT3L4_HUMAN	Transcription factor BTF3 homolog 4						3110	2269										1							3															0.00541207	-4.65894	5.15401	0.5225	0.313256
BTN2A1		Q7KYR7	BT2A1_HUMAN	Butyrophilin subfamily 2 member A1										3110	3670								1							3
BTN3A3		O00478	BT3A3_HUMAN	Butyrophilin subfamily 3 member A3		3197	4120					4411	4349						1			2				4			2				0.368456	-0.169976	0.92753	0.127	0.0511736											0.0665895	-3.27724
BUB3		O43684	BUB3_HUMAN	Mitotic checkpoint protein BUB3		3629	3174					1665	1945			2991	3502		1			7		2		2			18		2		-0.0180279	-0.441023	0.433306	0.6128	0.306951											0.0447422	-0.0743652
BUD31		P41223	BUD31_HUMAN	Protein BUD31 homolog		3061	2955					1685	2732	3624	4397				2			4	1			4			18	2			0.00934635	-0.472862	0.476519	0.6255	0.311286											0.125464	-0.0414978
BYSL		Q13895	BYST_HUMAN	Bystin								3756	4860									4							4																			-0.00505327	-0.251007
BZW1		Q7L1Q6	BZW1_HUMAN	Basic leucine zipper and W2 domain-containing protein 1		2410	1369					1859	1201	1508	1690	2242	1945		4			8	4	2		7			15	15	4		-0.164079	-0.388259	0.0564002	0.1839	0.0749465											-0.263162	-0.380307
BZW2		Q9Y6E2	BZW2_HUMAN	Basic leucine zipper and W2 domain-containing protein 2		2458	2370			2997	3334	2565	2478	2335	2381	2036	1524		3		3	4	3	2		7		4	9	6	5		-0.284369	-0.604388	0.0224916	0.0795	0.0312662						-0.107365	-0.381891	0.183882	0.376	0.209261	-0.276362	-0.606748
C10orf32		Q96B45	CJ032_HUMAN	UPF0693 protein C10orf32		2921	3547							3740	6758				2				1			5				2			0.021948	-0.322148	0.391284	0.6366	0.315194
C10orf35		Q96D05	CJ035_HUMAN	Uncharacterized protein C10orf35				2783	2743	3312	3726	4502	4711							1	2	1					1	3	2									-0.0342415	-5.10127	4.56278	0.5074	0.305475	0.198438	-0.446366	0.798828	0.2894	0.146076	0.144595	-0.229999
C10orf58		Q9BRX8	CJ058_HUMAN	UPF0765 protein C10orf58				560	998					634	1074	657	862			7			9	8			25			43	31							0.120685	-0.164648	0.407091	0.3447	0.191953
C10orf76		Q5T2E6	CJ076_HUMAN	UPF0668 protein C10orf76		1973	1717	2316	2152	1878	2003	2677	2226	2280	1739	1776	1874		5	1	4	5	3	2		11	2	11	8	6	7		0.159126	-0.0956274	0.401172	0.22	0.0902961	-0.0565261	-0.493829	0.372542	0.5293	0.322067	0.0256172	-0.103182	0.161197	0.7658	0.417963	0.0796834	-0.107942
C11orf54		Q9H0W9	CK054_HUMAN	Ester hydrolase C11orf54		1567	2060	1513	1477	2073	2108	2321	2502	1039	1339	1263	1852		4	4	5	5	8	3		17	6	9	11	26	13		0.228568	-0.0544566	0.502344	0.1189	0.0482974	0.321003	0.0524019	0.611579	0.0346	0.0179565	0.122564	-0.0801172	0.324385	0.2836	0.142056	0.203559	0.0485102
C11orf67		Q9H7C9	CK067_HUMAN	UPF0366 protein C11orf67				2450	2954					2135	3302	2598	3006			1			1	1			2			8	3							0.133103	-0.170283	0.451354	0.3173	0.173134
C11orf68		Q9H3H3	CK068_HUMAN	UPF0696 protein C11orf68		1145	1569	1095	1273	1254	1191	802	1390	1437	1156	1733	1019		6	5	6	7	7	4		26	11	20	39	16	7		0.0541901	-0.0984195	0.189828	0.588	0.297191	-0.015907	-0.151024	0.117638	0.8003	0.4146	0.0183509	-0.13665	0.16264	0.7811	0.422887	0.162522	0.0620547
C11orf73		Q53FT3	HIKES_HUMAN	Protein Hikeshi		3723	3710					4023	4273	3567	4114				1			2	1			2			3	2			0.106739	-0.246786	0.473427	0.4139	0.201546											-0.0169709	-0.351221
C11orf83		Q6UW78	CK083_HUMAN	UPF0723 protein C11orf83								4560	4999									1							2																			0.0627588	-0.37473
C11orf84		Q9BUA3	CK084_HUMAN	Uncharacterized protein C11orf84		4183	3966					3710	4338						1			1				1			4				-0.97622	-9.77548	9.61705	0.3046	0.133447											0.0635397	-0.29206
C11orf95		C9JLR9	CK095_HUMAN	Uncharacterized protein C11orf95						3016	3612	5169	5597	2405	4374						1	1	4					4	1	6													0.0197214	-0.472019	0.480335	0.6031	0.35687	-0.293494	-3.75099
C11orf96		Q7Z7L8	CK096_HUMAN	Uncharacterized protein C11orf96						3264	3378	4966	4771			3619	4324				2	1		1				3	1		1												0.153276	-0.0703888	0.38868	0.2258	0.11211	-0.0475954	-4.35254
C12orf10		Q9HB07	MYG1_HUMAN	UPF0160 protein MYG1, mitochondrial		1972	1712	2861	2996	3100	2107	2043	1678	1949	1838	2887	2770		4	1	3	6	4	1		11	1	3	13	9	2		0.16985	-0.119702	0.446372	0.2289	0.0938939	-0.0977267	-4.85453	4.53642	0.4748	0.282165	0.00676246	-0.288146	0.283557	0.69	0.392611	0.0341293	-0.0807876
C12orf51		Q9Y4D8	K0614_HUMAN	Probable E3 ubiquitin-protein ligase C12orf51										2270	1585								5							6
C12orf57		Q99622	C10_HUMAN	Protein C10		1783	2668			1891	2281	2624	3266	3845	2991				2		2	2	1			14		11	9	1			-0.163634	-0.486258	0.141902	0.2682	0.114361						0.0559883	-0.178678	0.286365	0.5423	0.32794	0.0825895	-0.159777
C14orf142		Q9BXV9	CN142_HUMAN	Uncharacterized protein C14orf142		4251	4192			3498	2901	4947	4708						1		1	1				1		2	1				0.233481	-5.86772	5.90488	0.4416	0.218584						0.0689167	-0.331739	0.434494	0.5006	0.297911	-0.163	-7.31686
C14orf149		Q96EM0	PRCM_HUMAN	Probable proline racemase				2123	2689					2229	2746	3395	3074			1			3	1			3			7	1							-0.00657242	-0.577275	0.554925	0.6039	0.356461
C14orf159		Q7Z3D6	CN159_HUMAN	UPF0317 protein C14orf159, mitochondrial		919	543	1140	1025	1019	668	727	449	754	472	1429	821		11	7	8	13	14	4		33	10	26	41	36	10		-0.329572	-0.650282	0.00376047	0.051	0.0197978	-0.264831	-0.800648	0.273933	0.2268	0.118341	-0.366076	-0.699741	-0.0512221	0.0368	0.0164196	-0.224349	-0.644075
C14orf166		Q9Y224	CN166_HUMAN	UPF0568 protein C14orf166		883	1137	605	1126	652	847	580	967	1127	1025	679	768		9	6	9	11	7	10		35	23	42	50	23	30		-0.108498	-0.240682	0.0149693	0.2567	0.108429	0.0437404	-0.110653	0.205252	0.6468	0.372674	-0.0688545	-0.14394	0.00962979	0.5165	0.309613	6.42e-05	-0.0713729
C14orf21		Q86U38	CN021_HUMAN	Pumilio domain-containing protein C14orf21										4011	3752								1							1
C15orf27		Q2M3C6	CO027_HUMAN	Transmembrane protein C15orf27								2591	2792			3892	6317					3		1					9		1																	-0.131257	-0.360016
C15orf44		Q96SY0	CO044_HUMAN	UPF0464 protein C15orf44										4064	3897								1							1
C15orf57		Q9BV29	CO057_HUMAN	Uncharacterized protein C15orf57		3442	3853					4428	4421						1			1				3			2				0.420716	-0.81079	1.76436	0.2745	0.118032											0.549367	-0.282318
C15orf58		Q6ZNW5	CO058_HUMAN	UPF0580 protein C15orf58				2984	3343							3259	2596			1				1			1				1							-0.228939	-5.07744	5.28701	0.4217	0.247097
C16orf13		Q96S19	CP013_HUMAN	UPF0585 protein C16orf13		1456	1628	1034	1599	2436	1833	1911	2149	1495	1394	1448	1221		5	4	3	6	9	4		19	12	6	15	15	10		0.0479678	-0.0583556	0.168314	0.6693	0.325088	-0.0208627	-0.203913	0.151296	0.7342	0.399449	0.0960533	-0.0734958	0.253009	0.3688	0.203565	0.0831156	-0.0247498
C16orf45		Q96MC5	CP045_HUMAN	Uncharacterized protein C16orf45		3146	3543			4094	3924	5011	4918						1		1	1				4		1	1				-0.00324188	-0.857909	0.796244	0.5713	0.291093						0.229968	-3.11494	3.76645	0.3542	0.192214	0.226736	-4.52087
C16orf55		Q96N06	CP055_HUMAN	Uncharacterized protein C16orf55										4050	3861	2608	3055						1	1						1	3
C16orf58		Q96GQ5	CP058_HUMAN	UPF0420 protein C16orf58								3976	4071									2							3																			-0.0365131	-0.226957
C16orf62		Q7Z3J2	CP062_HUMAN	UPF0505 protein C16orf62		2382	3120	2491	3154	2111	2940	2466	2824	2225	2667	2160	3043		3	2	4	3	4	3		8	2	9	10	7	5		-0.14642	-0.45735	0.149625	0.3042	0.133256	-0.164628	-4.43195	3.22047	0.3888	0.223026	-0.0137664	-0.195135	0.166501	0.7465	0.411716	-0.262998	-0.548619
C16orf70		Q9BSU1	CP070_HUMAN	UPF0183 protein C16orf70		2456	2365			3109	2228	3474	2830	2191	2276				2		2	2	3			7		3	4	7			-0.179854	-0.4738	0.118096	0.2157	0.0884647						-0.111597	-0.477092	0.2551	0.396	0.22627	0.116915	-0.222939
C16orf80		Q9Y6A4	CP080_HUMAN	UPF0468 protein C16orf80		3631	3195	2774	2722	3655	3680	2471	2851	3330	2758				2	1	1	3	2			2	1	2	10	2			0.562349	-1.12307	2.68281	0.2605	0.110275	0.0359602	-5.03875	5.08036	0.5349	0.325395	0.0588349	-0.332376	0.459083	0.5264	0.316552	0.082504	-0.083708
C16orf89		Q6UX73	CP089_HUMAN	UPF0764 protein C16orf89		4162	3904			4075	3856	3974	4064						1		1	2				1		1	3				-0.20638	-12.3597	13.3967	0.4677	0.235479						-0.377693	-4.92303	4.59197	0.3216	0.169437	0.0269127	-0.533099
C17orf108		A8MSI8	CQ108_HUMAN	UPF0631 protein C17orf108										2127	2999	2877	2681						3	1						8	2
C17orf37		Q9BRT3	CQ037_HUMAN	Protein C17orf37										2085	2201								2							8
C17orf59		Q96GS4	CQ059_HUMAN	Uncharacterized protein C17orf59				2749	2644			3948	3945	3385	3134					1		1	2				1		3	2								0.199622	-3.32267	3.28236	0.383	0.219018						-0.0334944	-0.377483
C17orf75		Q9HAS0	NJMU_HUMAN	Protein Njmu-R1		3772	3954			3011	3552	3364	3577						1		1	2				2		4	5				0.0531855	-0.972898	0.992585	0.5042	0.25794						0.0773356	-0.367866	0.535385	0.4889	0.29009	-0.0583523	-0.565789
C17orf76		Q8NAA5	CQ076_HUMAN	Leucine-rich repeat-containing protein C17orf76				2709	2528											1							1											-0.212508	-4.91481	5.18999	0.4201	0.245453
C17orf90		Q5BKU9	CQ090_HUMAN	Uncharacterized protein C17orf90												3424	3170							1							1
C18orf25		Q96B23	CR025_HUMAN	Uncharacterized protein C18orf25		3712	3669	2926	3204	3246	3240	4465	4578	3994	3688				1	1	1	1	1			2	1	3	2	1			0.300094	-0.276453	0.923015	0.1962	0.081342	0.737523	-4.0787	6.97672	0.219	0.114554	0.106375	-0.386494	0.574773	0.4165	0.238246	0.179417	-0.400691
C18orf8		Q96DM3	MIC1_HUMAN	Uncharacterized protein C18orf8		3363	3294			4172	4162	3655	3941	3664	4853				2		1	2	2			3		1	4	2			0.0303289	-0.358696	0.423085	0.6005	0.302746						-0.249663	-5.89349	5.86578	0.391	0.222179	0.0961365	-0.326003
C19orf10		Q969H8	CS010_HUMAN	UPF0556 protein C19orf10		1572	2172	1864	2237	1799	2034	2455	2698	1780	1938	2117	2320		4	3	3	4	3	2		17	4	12	10	11	5		0.0790483	-0.0498011	0.208749	0.447	0.222132	0.0488475	-0.289545	0.405515	0.5518	0.336424	0.0964171	-0.0487076	0.244183	0.3502	0.189599	0.200598	0.0418042
C19orf12		Q9NSK7	CS012_HUMAN	Protein C19orf12		3452	3927												1							3							-0.00147056	-0.237743	0.217698	0.7639	0.344682
C19orf25		Q9UFG5	CS025_HUMAN	UPF0449 protein C19orf25						3919	3321	3856	3498								1	2						1	3														-0.000418699	-5.64376	7.25663	0.5303	0.319884	0.080512	-0.302135
C19orf43		Q9BQ61	CS043_HUMAN	Uncharacterized protein C19orf43								3629	3771	3676	5184							2	2						4	2																		0.145925	-0.358697
C19orf57		Q0VDD7	CS057_HUMAN	Uncharacterized protein C19orf57						4170	4153										1							1															0.0267814	-2.02673	2.44751	0.5684	0.340932
C19orf66		Q9NUL5	CS066_HUMAN	UPF0515 protein C19orf66		2666	3009	2769	2702	3013	3570	3126	3354	2729	2765	2326	2693		2	1	1	2	3	3		6	1	4	6	4	4		0.0676946	-0.221096	0.349271	0.5063	0.258924	-0.0687595	-3.49287	3.89232	0.5041	0.302349	0.0529196	-0.151601	0.257905	0.5762	0.344707	0.00725258	-0.182563
C1orf122		Q6ZSJ8	CA122_HUMAN	Uncharacterized protein C1orf122								5037	4977	3739	6713							1	1						1	2																		0.160956	-4.09064
C1orf123		Q9NWV4	CA123_HUMAN	UPF0587 protein C1orf123		2893	3236	1440	2095	2210	2419	2327	2616	1702	2028	1958	2470		1	2	4	4	4	1		5	7	8	11	12	6		-0.189565	-0.477361	0.112638	0.1902	0.0779079	-0.0663727	-0.280366	0.163256	0.5092	0.306861	-0.0951988	-0.191932	0.00130025	0.2937	0.149721	-0.181319	-0.338872
C1orf128		Q9GZP4	CA128_HUMAN	UPF0424 protein C1orf128				539	692					631	919	609	576			10			9	8			26			43	34							0.207623	-0.0136998	0.417832	0.09	0.0433384
C1orf198		Q9H425	CA198_HUMAN	Uncharacterized protein C1orf198		2366	2742	2835	2892	2507	2540	3510	3105	2505	2520				4	1	3	3	4			8	1	6	4	5			0.0713719	-0.291418	0.426824	0.5029	0.257031	0.0492314	-8.28108	6.70622	0.5134	0.310242	0.0469359	-0.21862	0.30414	0.565	0.33942	-0.00601923	-0.330981
C1orf31		Q5JTJ3	CA031_HUMAN	Uncharacterized protein C1orf31				1448	2784					1710	2146	1904	1854			3			4	3			7			12	6							0.0181635	-0.128174	0.175306	0.7692	0.40715
C1orf43		Q9BWL3	CA043_HUMAN	Uncharacterized protein C1orf43		3900	5091					4741	3995						1			1				2			1				0.0512838	-6.55916	6.1254	0.5028	0.25688											-0.0370464	-4.47528
C1orf50		Q9BV19	CA050_HUMAN	Uncharacterized protein C1orf50		4057	3548			3638	3632								1		1					1		2					0.327967	-2.98952	4.11772	0.2956	0.129231						-0.0930156	-0.637534	0.408101	0.475	0.281014
C1orf69		Q5T440	CA069_HUMAN	Putative transferase C1orf69, mitochondrial				2558	1825					2724	2717					1			2				1			4								-0.516207	-4.15548	3.30156	0.2286	0.119857
C1orf93		Q8TBF2	CA093_HUMAN	Uncharacterized protein C1orf93				2034	1922					1788	2058	1842	1204			2			4	3			3			11	6							-0.129782	-0.507957	0.265616	0.3591	0.201464
C1orf95		Q69YW2	STUM_HUMAN	Protein stum homolog		2914	3488	2419	2766	3286	3512	4952	4728	2371	2887	1921	2082		2	1	1	1	1	2		5	2	3	1	6	6		0.176864	-0.154037	0.504718	0.2363	0.0977064	0.0456727	-1.08709	1.24753	0.5196	0.315142	0.0815497	-0.371529	0.529325	0.478	0.283157	0.410268	-3.79524
C1QB		P02746	C1QB_HUMAN	Complement C1q subcomponent subunit B		3913	2037			2173	2044	3362	3567	2300	2039	1810	2426		1		2	2	5	4		1		8	5	6	7		-1.52e-05	-3.65112	4.9155	0.5414	0.276963						0.135863	-0.172472	0.424688	0.3247	0.172119	0.210972	-0.152148
C1QBP		Q07021	C1QBP_HUMAN	Complement component 1 Q subcomponent-binding protein, mitochondrial		361	445	490	631	299	523	276	781	231	648	309	625		11	8	8	7	9	9		78	28	86	90	102	65		0.0236107	-0.208207	0.264751	0.664	0.324174	0.0480737	-0.151563	0.25761	0.596	0.353059	0.0173171	-0.128569	0.161546	0.7851	0.423954	0.0146001	-0.0752013
C1QC		P02747	C1QC_HUMAN	Complement C1q subcomponent subunit C		2542	3758	2178	3241	2766	3278	3711	4351	2738	2818	1696	2411		2	1	2	1	2	3		7	3	5	4	4	8		0.355772	0.049276	0.671058	0.0367	0.0146615	7.69e-06	-0.428734	0.436931	0.6545	0.375701	0.0802641	-0.242156	0.42434	0.4813	0.285703	0.402152	0.155208
C1QL3		Q5VWW1	C1QL3_HUMAN	Complement C1q-like protein 3		4172	3925					4977	4797	3107	3630	2939	3124		1			1	2	2		1			1	3	2		0.432998	-4.94036	5.31792	0.3174	0.141468											-0.857259	-9.22764
C1QTNF3		Q9BXJ4	C1QT3_HUMAN	Complement C1q tumor necrosis factor-related protein 3								4942	4690									1							1																			0.503316	-8.42971
C20orf103		Q9UJQ1	CT103_HUMAN	LAMP family protein C20orf103										3978	3626								1							1
C20orf11		Q9NWU2	CT011_HUMAN	Protein C20orf11				2314	2143					3835	2929	3316	2819			2			1	1			2			1	1							0.0797222	-0.500998	0.633838	0.4815	0.286507
C20orf12		Q9NVP4	CT012_HUMAN	Ankyrin repeat-containing protein C20orf12										4133	4123								1							1
C20orf43		Q9BY42	CT043_HUMAN	UPF0549 protein C20orf43				2789	2771					3479	3608					1			1				1			2								0.0990481	-3.05663	3.65084	0.4781	0.283999
C21orf2		O43822	CU002_HUMAN	Protein C21orf2		3993	3274	2896	3100	4332	4978	4173	5170						1	1	1	1				1	1	1	3				0.18202	-6.96406	7.22921	0.4797	0.241818	-0.0266033	-3.80939	4.51218	0.5235	0.318524	0.126715	-4.06997	4.17131	0.4519	0.263233	-0.760143	-1.92668
C21orf33		P30042	ES1_HUMAN	ES1 protein homolog, mitochondrial		567	628	428	506	508	713	699	829	583	684	539	498		10	9	8	10	11	9		53	32	54	43	46	39		-0.409624	-0.720394	-0.0975839	0.0188	0.00870616	-0.337836	-0.697716	0.0528873	0.0719	0.0338718	-0.26209	-0.580828	0.0352449	0.092	0.043803	-0.0553941	-0.320595
C22orf25		Q6ICL3	CV025_HUMAN	Uncharacterized protein C22orf25				1658	1700					2023	1396	1887	1683			3			4	3			5			8	6							-0.0687516	-0.285586	0.146201	0.5132	0.310031
C22orf28		Q9Y3I0	CV028_HUMAN	UPF0027 protein C22orf28				517	878					440	464	635	501			10			18	11			27			60	32							-0.0645563	-0.138255	0.01862	0.5688	0.343345
C2CD2		Q9Y426	CU025_HUMAN	C2 domain-containing protein 2		4011	3364	2737	2612	2458	2139	4078	4543	3967	3580	2767	2039		1	1	3	1	1	2		1	1	6	3	1	2		0.357084	-3.53596	3.97977	0.2818	0.121969	0.481067	-7.61844	8.32555	0.3965	0.228609	0.132652	-0.186124	0.457094	0.3294	0.17528	0.147729	-0.934988
C2CD2L		O14523	C2C2L_HUMAN	C2 domain-containing protein 2-like		1291	1532	1492	1261	1411	1539	1379	1692	1566	1680	1297	1234		5	3	6	7	4	6		22	6	17	23	14	12		-0.0633001	-0.396267	0.266254	0.5115	0.262088	0.245176	-0.156583	0.646811	0.1803	0.0900506	0.119199	-0.203117	0.442251	0.3652	0.199916	-0.0865237	-0.203027
C2CD4C		Q8TF44	C2C4C_HUMAN	C2 calcium-dependent domain-containing protein 4C		3127	3392			3547	3224	4995	4866			3477	3416		1		1	1		1		4		2	1		1		-0.07635	-0.824086	0.703165	0.4658	0.23383						0.0407673	-7.88873	7.06727	0.4975	0.295928	-0.324931	-5.40562
C2CD5		Q86YS7	C2CD5_HUMAN	C2 domain-containing protein 5		2308	1905			1703	1688	1735	1838						5		4	7				8		13	17				-0.171774	-0.462432	0.0981328	0.2142	0.0876931						0.0521909	-0.101853	0.205967	0.5988	0.355192	-0.0236076	-0.157676
C2orf40		Q9H1Z8	AUGN_HUMAN	Augurin						4189	4207										1							1															0.211726	-7.58408	6.77827	0.4379	0.25249
C2orf43		Q9H6V9	CB043_HUMAN	UPF0554 protein C2orf43		3714	3673			3012	3556	4454	4524	3139	3945	2592	2966		1		1	1	1	1		2		4	2	3	3		0.0897674	-0.469283	0.648525	0.4704	0.237199						1.2008	-0.0525539	2.43968	0.0292	0.0128025	0.803574	-1.47493
C2orf47		Q8WWC4	CB047_HUMAN	Uncharacterized protein C2orf47, mitochondrial		3680	3449	2925	3202	2786	3720	3579	3470	3601	4259				2	1	2	2	2			2	1	5	4	2			-0.189614	-0.972851	0.574899	0.3516	0.16202	-0.172825	-7.39832	8.22227	0.4668	0.276725	-0.242946	-0.596895	0.0655042	0.1377	0.065825	-0.552566	-1.20674
C2orf49		Q9BVC5	ASHWN_HUMAN	Ashwin						3724	4014	5060	5027								1	1						2	1														0.157473	-1.53035	1.69087	0.4386	0.253157	0.173126	-6.1609
C2orf55		Q6NV74	CB055_HUMAN	Uncharacterized protein C2orf55				2298	2031					2092	2257					2			6				2			8								0.155049	-3.79953	4.1003	0.4899	0.292471
C2orf65		Q8TC57	CB065_HUMAN	Uncharacterized protein C2orf65										4193	4345								1							1
C2orf72		A6NCS6	CB072_HUMAN	Uncharacterized protein C2orf72		4020	3407			3742	4103	4705	3725						1		2	1				1		2	1				-0.303337	-6.02502	5.44388	0.3703	0.173805						-0.0985901	-0.701913	0.506972	0.4374	0.252012	0.114067	-3.38067
C2orf79		Q6GMV3	CB079_HUMAN	Uncharacterized protein C2orf79										2079	2154								4							8
C2orf88		Q9BSF0	SMAKA_HUMAN	Small membrane A-kinase anchor protein		3485	4131												1							3							-2.25e-05	-0.728791	0.606025	0.5952	0.300427
C3		P01024	CO3_HUMAN	Complement C3		126	95	275	127	207	142	194	159	138	81	320	210		42	24	37	43	48	23		162	48	114	112	140	62		0.571784	0.346023	0.79589	0.001	0.000605556	0.382727	0.131123	0.649268	0.012	0.00735313	0.411313	0.166374	0.661502	0.0052	0.00241923	0.388713	0.0390756
C3orf10		Q8WUW1	BRK1_HUMAN	Probable protein BRICK1				833	1545					1320	1782	1079	1458			4			4	3			16			19	16							0.0106138	-0.0997921	0.122401	0.8761	0.424896
C3orf31		Q96BW9	MMP37_HUMAN	MMP37-like protein, mitochondrial										4016	3758								1							1
C3orf59		Q8IYB1	CC059_HUMAN	Uncharacterized protein C3orf59										3604	4282								2							2
C4A		P0C0L4	CO4A_HUMAN	Complement C4-A		2717	3860	499	340	3754	4143	4198	332	207	177	460	358		1	13	1	1	37	14		6	27	2	2	113	46		0.970963	0.374474	1.60268	0.005	0.00227586	0.38535	0.0172749	0.723772	0.0362	0.0183426	0.619282	-0.0118329	1.22957	0.0377	0.0167069	0.719181	-0.75313
C4B		P0C0L5	CO4B_HUMAN	Complement C4-B		2735	161			3080	462	4129	4810						2		1	2				5		3	3				0.604058	0.202654	1.03143	0.0056	0.00237889						0.383913	-0.324366	1.12153	0.1494	0.0698608	0.59945	-0.0454814
C4BPA		P04003	C4BPA_HUMAN	C4b-binding protein alpha chain		3329	3069					4477	4631	3143	4002				2			1	1			3			2	3			0.618158	-0.31044	1.47505	0.0844	0.0332957											0.379943	-0.161963
C4orf27		Q9NWY4	CD027_HUMAN	UPF0609 protein C4orf27								4402	4323									1							2																			-0.309976	-1.29369
C4orf41		Q7Z392	CD041_HUMAN	UPF0636 protein C4orf41										2845	4263	3511	3575						2	1						4	1
C5		P01031	CO5_HUMAN	Complement C5								4120	4784									2							3																			0.0556142	-0.171982
C5orf22		Q49AR2	CE022_HUMAN	UPF0489 protein C5orf22								4268	3601									1							2																			0.104562	-0.356916
C5orf24		Q7Z6I8	CE024_HUMAN	UPF0461 protein C5orf24								2645	3804									3							9																			0.253682	0.0339201
C5orf33		Q4G0N4	CE033_HUMAN	UPF0465 protein C5orf33				944	826					739	712	1066	1086			8			14	4			13			37	16							-0.0483961	-0.245019	0.152038	0.607	0.357291
C5orf51		A6NDU8	CE051_HUMAN	UPF0600 protein C5orf51		2849	2845	2979	3331	3014	3574	3642	3846	2915	2285	2358	3184		2	1	1	1	1	2		5	1	4	4	3	4		-0.124191	-0.297988	0.0600703	0.262	0.111052	0.0562703	-6.69877	7.14915	0.5061	0.304189	0.0546514	-0.186949	0.296595	0.5588	0.336332	-0.0928765	-0.348068
C6		P13671	CO6_HUMAN	Complement component C6		4218	4063					4400	4319						1			1				1			2				-0.160292	-6.15594	6.43458	0.4631	0.23249											0.154806	-0.317621
C6orf115		Q9P1F3	CF115_HUMAN	Costars family protein C6orf115				1812	1755					1859	1713	1626	1137			1			4	3			4			10	8							0.0423962	-0.195702	0.270125	0.6077	0.357914
C6orf125		Q9BRT2	CF125_HUMAN	Uncharacterized protein C6orf125				2286	1959					2245	3141	3250	2549			2			2	1			2			7	1							0.0504163	-2.76641	3.12826	0.543	0.330988
C6orf136		Q5SQH8	CF136_HUMAN	Uncharacterized protein C6orf136				2537	1564	2489	2359	4567	5034	3988	3674					1	3	1	1				1	6	2	1								0.250566	-5.0694	4.70569	0.3953	0.227664	-0.0225129	-0.286089	0.260915	0.6538	0.379202	-0.15715	-3.35163
C6orf154		Q5JTD7	CF154_HUMAN	Uncharacterized protein C6orf154												3180	1842							1							1
C6orf174		Q5TF21	CF174_HUMAN	Uncharacterized protein C6orf174				931	630					947	1151	1759	1577			9			13	6			13			29	7							-0.00779617	-0.225276	0.210643	0.7395	0.400898
C6orf203		Q9P0P8	CF203_HUMAN	Uncharacterized protein C6orf203		2263	2829	2816	2841	2513	2573	2596	2859	2691	2438	2831	2489		3	1	2	3	2	1		9	1	6	9	4	2		-0.356773	-0.608767	-0.106408	0.0123	0.00587513	0.0659074	-6.14032	6.5776	0.4991	0.298967	-0.2403	-0.510467	0.0244568	0.0882	0.0406274	-0.299692	-0.476531
C6orf211		Q9H993	CF211_HUMAN	UPF0364 protein C6orf211		1034	1279	1337	1968	1704	1717	1470	1571	1070	1272	1145	2199		8	4	8	7	10	7		29	8	13	21	25	15		-0.370397	-0.607972	-0.108136	0.0114	0.00541639	-0.109562	-0.315692	0.103477	0.3426	0.19025	-0.149008	-0.324113	0.0294373	0.1679	0.0795247	-0.118891	-0.241249
C6orf57		Q5VUM1	CF057_HUMAN	UPF0369 protein C6orf57		3516	4384					3765	5181	4567	7216				1			1	1			3			4	1			-0.022222	-0.428006	0.39602	0.6174	0.308757											-0.0233225	-0.294016
C7orf41		Q8N3F0	CG041_HUMAN	UPF0452 protein C7orf41				1682	2009					1459	1754	1556	1607			2			3	2			5			16	9							-0.119161	-0.32162	0.105474	0.3083	0.168159
C7orf43		Q8WVR3	CG043_HUMAN	Uncharacterized protein C7orf43		4106	3709												1							1							-0.176535	-5.61178	6.35475	0.4403	0.217854
C7orf50		Q9BRJ6	CG050_HUMAN	Uncharacterized protein C7orf50								4786	4182									1							1																			0.147478	-6.67769
C8orf37		Q96NL8	CH037_HUMAN	Protein C8orf37								4751	4052									1							1																			-0.0587483	-5.5407
C8orf38		Q330K2	CH038_HUMAN	UPF0551 protein C8orf38, mitochondrial				1898	2845					3494	3668	1813	2536			2			1	2			4			2	7							0.151089	-0.400906	0.768767	0.3761	0.214257
C8orf55		Q8WUY1	CH055_HUMAN	UPF0670 protein C8orf55										2386	3181	1948	2358						2	2						6	6
C8orf82		Q6P1X6	CH082_HUMAN	UPF0598 protein C8orf82		2342	2317	2043	1983	2214	2457	2416	2346	2057	1958	1911	1942		2	2	2	2	4	2		8	3	8	10	8	6		0.344604	-0.270906	1.09623	0.1567	0.0646368	0.0745899	-0.742663	0.992662	0.505	0.302783	0.120951	-0.178676	0.418508	0.374	0.207156	0.412825	0.0659541
C9		P02748	CO9_HUMAN	Complement component C9		2874	3075			3659	3688	4493	4689	4034	3803				2		1	1	1			5		2	2	1			0.405927	-0.162576	0.955593	0.1097	0.0440383						0.492272	-5.49405	7.87603	0.2898	0.146925	0.520176	-0.428305
C9orf103		Q5T6J7	GNTK_HUMAN	Probable gluconokinase										3965	3573								1							1
C9orf172		C9J069	CI172_HUMAN	Uncharacterized protein C9orf172		2989	2302	2548	1770			1677	2297	3817	2839	2041	1554		3	1		5	1	2		4	1		18	1	5		0.364938	-0.62231	1.38678	0.2777	0.11976	-0.13005	-5.39244	6.24662	0.4857	0.289558						-0.212099	-0.416419
C9orf25		Q8IW50	CI025_HUMAN	Uncharacterized protein C9orf25										3070	3288								3							3
C9orf4		Q9P0K9	CI004_HUMAN	Uncharacterized protein C9orf4										2404	4262	3076	4799						3	2						6	2
C9orf40		Q8IXQ3	CI040_HUMAN	Uncharacterized protein C9orf40		4083	3632												1							1							0.17463	-3.24775	3.60078	0.4029	0.194661
C9orf64		Q5T6V5	CI064_HUMAN	UPF0553 protein C9orf64		1900	1804	1615	1292	1780	1778	1783	1443	1822	889	1407	1823		4	4	4	8	7	4		12	5	12	16	10	11		0.196562	0.0554687	0.328903	0.0336	0.0133635	0.18109	-0.12574	0.509386	0.2134	0.108492	0.116962	-0.0737123	0.29303	0.293	0.149304	0.105636	-0.023321
C9orf72		Q96LT7	CI072_HUMAN	Protein C9orf72		3720	3691			3500	2913	3542	3305	3977	3617	2896	2837		1		2	2	1	1		2		2	4	1	2		0.729608	-7.32411	9.91573	0.3209	0.143625						-0.000722458	-0.692833	0.6912	0.5799	0.346524	-0.0767091	-0.311418
CA1		P00915	CAH1_HUMAN	Carbonic anhydrase 1		802	829	740	821	1004	1094	991	999	913	1003	656	816		7	5	7	9	9	5		38	18	27	32	30	31		0.213262	-0.250463	0.710015	0.2624	0.111537	0.248071	-0.0781633	0.562087	0.1267	0.0601526	0.151077	-0.173865	0.498606	0.3014	0.15535	0.115205	-0.396937
CA10		Q9NS85	CAH10_HUMAN	Carbonic anhydrase-related protein 10								4515	4773									2							2																			-0.047552	-0.569309
CA11		O75493	CAH11_HUMAN	Carbonic anhydrase-related protein 11		2915	3492	2921	3188			4040	4363	3459	3504				2	1		1	1			5	1		3	2			0.028606	-0.556391	0.636736	0.5736	0.292077	-0.56001	-7.94091	7.51094	0.3596	0.202208						0.0696135	-0.166032
CA14		Q9ULX7	CAH14_HUMAN	Carbonic anhydrase 14		3528	4584					4549	4928						1			2				3			2				-0.118288	-0.440721	0.228972	0.3671	0.172035											0.150021	-0.566053
CA2		P00918	CAH2_HUMAN	Carbonic anhydrase 2		191	336	141	302	173	388	340	555	209	345	134	309		15	13	16	14	17	17		128	79	129	78	112	131		0.26416	-0.0378215	0.566336	0.0899	0.0363786	0.254842	-0.0925921	0.601926	0.1324	0.0622007	0.212107	0.0107617	0.419935	0.0793	0.0359881	0.316565	0.103403
CA3		P07451	CAH3_HUMAN	Carbonic anhydrase 3						3930	3376	4719	3834								1	1						1	1														0.00897019	-2.75584	3.80404	0.5701	0.341687	0.389046	-6.37181
CA4		P22748	CAH4_HUMAN	Carbonic anhydrase 4		1633	2085	1446	2338	1818	2427	795	1033	1107	1288	1202	2047		4	2	3	10	8	2		16	7	12	39	24	14		-0.173939	-0.471191	0.148521	0.2365	0.0978042	-0.0358538	-0.336044	0.242286	0.6027	0.355737	-0.103255	-0.329179	0.138033	0.3705	0.204693	0.300785	0.0560694
CA5B		Q9Y2D0	CAH5B_HUMAN	Carbonic anhydrase 5B, mitochondrial		4000	3300												1							1							-0.0869717	-3.93527	3.52202	0.4868	0.247093
CA7		P43166	CAH7_HUMAN	Carbonic anhydrase 7								3350	3482									3							5																			0.0454834	-0.324565
CA8		P35219	CAH8_HUMAN	Carbonic anhydrase-related protein		2979	1860	2487	3124			1244	1043	2060	1979	2482	2084		4	1		8	3	2		4	2		25	8	3		0.080745	-0.358721	0.473563	0.4531	0.225501	0.260659	-5.96559	6.20458	0.4005	0.231429						-0.143135	-0.35191
CAB39		Q9Y376	CAB39_HUMAN	Calcium-binding protein 39		726	566	766	644	819	422	1015	721	827	498	879	442		10	8	10	9	10	10		42	17	33	31	33	21		0.0492069	-0.0736101	0.182364	0.639	0.316077	0.122609	-0.083014	0.306909	0.2696	0.14277	0.18189	0.0351954	0.32583	0.0591	0.0275529	0.119876	0.0148793
CAB39L		Q9H9S4	CB39L_HUMAN	Calcium-binding protein 39-like		1105	1156	1977	1551	889	1077	1540	2015	1214	1328	1527	1199		7	2	8	5	8	4		27	3	31	20	21	9		0.316673	0.0572939	0.560522	0.0243	0.0106022	0.161219	-4.55256	4.85472	0.4308	0.252952	0.205336	-0.0824891	0.493148	0.1585	0.0747799	0.211146	0.00827401
CABLES1		Q8TDN4	CABL1_HUMAN	CDK5 and ABL1 enzyme substrate 1		4022	3413			3779	4313	4693	3588	3055	3185	2360	3200		1		1	1	2	3		1		2	1	3	4		0.696833	-9.74506	12.2015	0.3893	0.185161						-0.170739	-0.691124	0.374777	0.3323	0.177283	0.150675	-6.14672
CABP1		Q9NZU7	CABP1_HUMAN	Calcium-binding protein 1		1748	1847	1078	1015	1524	1271	3058	2883	2415	1472	1524	1178		5	5	6	5	3	5		14	11	15	6	5	9		-0.10994	-0.353329	0.123061	0.3602	0.167682	-0.0770813	-0.346755	0.193954	0.4839	0.288091	-0.0293498	-0.23326	0.168387	0.6669	0.38524	0.149551	-0.109196
CACFD1		Q9UGQ2	FLOWR_HUMAN	Calcium channel flower homolog								3744	4724									1							4																			0.232087	-0.237353
CACNA1A		O00555	CAC1A_HUMAN	Voltage-dependent P/Q-type calcium channel subunit alpha-1A		3825	4223					1464	1474						1			13				2			21				-0.0509899	-0.908837	0.863832	0.5105	0.261862											0.127873	-0.0418339
CACNA1B		Q00975	CAC1B_HUMAN	Voltage-dependent N-type calcium channel subunit alpha-1B						2414	4008			3124	3821						2		3					7		3													0.03693	-0.156369	0.221823	0.6517	0.378107
CACNA1E		Q15878	CAC1E_HUMAN	Voltage-dependent R-type calcium channel subunit alpha-1E		3969	3092							2853	4520	1715	3259		1				3	3		1				4	8		0.0570998	-5.31026	5.25004	0.5359	0.274099
CACNA2D1		P54289	CA2D1_HUMAN	Voltage-dependent calcium channel subunit alpha-2/delta-1		291	182	500	341	384	331	470	335	341	262	432	408		23	15	19	17	21	14		93	27	70	59	75	49		-0.0752045	-0.382579	0.207287	0.4914	0.249631	0.00214326	-0.198325	0.202145	0.7673	0.406641	0.0130728	-0.114243	0.141933	0.826	0.433297	0.117586	-0.0266918
CACNA2D2		Q9NY47	CA2D2_HUMAN	Voltage-dependent calcium channel subunit alpha-2/delta-2		2321	2062	1942	1137	2055	1900	589	618	2044	1816				3	3	4	16	4			8	3	9	49	8			0.116979	-0.296933	0.551911	0.4172	0.20313	0.0655587	-0.283342	0.429693	0.5153	0.311709	0.173019	-0.248244	0.655157	0.3159	0.164871	0.178428	0.0303215
CACNA2D3		Q8IZS8	CA2D3_HUMAN	Voltage-dependent calcium channel subunit alpha-2/delta-3		2080	1809			1941	1645			2680	2334	1951	2425		4		7		3	3		10		10		4	6		-0.0923186	-0.433094	0.253129	0.4608	0.230832						0.087074	-0.0950161	0.260899	0.4236	0.242505
CACNB1		Q02641	CACB1_HUMAN	Voltage-dependent L-type calcium channel subunit beta-1		4051	3516					3654	3940	3177	4313				1			3	2			1			4	3			-0.574134	-11.6405	12.9108	0.3991	0.191946											0.00236855	-0.319507
CACNB3		P54284	CACB3_HUMAN	Voltage-dependent L-type calcium channel subunit beta-3		3241	2271	2989	3357	2770	3360	3695	4200	1525	2148	1342	2323		2	1	3	2	7	4		3	1	5	4	15	12		-0.0053626	-0.735685	0.753215	0.5857	0.296423	-0.300466	-7.13102	6.29441	0.4268	0.250837	0.281281	-0.776522	1.5121	0.3583	0.195394	-0.0275032	-0.428978
CACNB4		O00305	CACB4_HUMAN	Voltage-dependent L-type calcium channel subunit beta-4		4388	4789	1656	1698			3206	1641						1	4		3				1	5		5				-0.0326331	-4.32995	4.07201	0.4626	0.232096	0.225322	-0.25026	0.721852	0.2143	0.110095						-0.0441008	-0.279315
CACNG2		Q9Y698	CCG2_HUMAN	Voltage-dependent calcium channel gamma-2 subunit								3863	3534									2							3																			-0.000270756	-0.406071
CACNG8		Q8WXS5	CCG8_HUMAN	Voltage-dependent calcium channel gamma-8 subunit		1619	1767			4001	3639			3510	3776				5		1		1			16		1		2			-0.24816	-0.955327	0.460478	0.2915	0.126843						0.0615312	-5.02471	4.92161	0.4973	0.295762
CACYBP		Q9HB71	CYBP_HUMAN	Calcyclin-binding protein		1163	1063	1179	1713	916	1085	1176	1220	1253	1377	1326	1709		6	5	7	11	8	5		25	10	30	27	20	12		-0.0710662	-0.191997	0.053029	0.4961	0.252464	0.0289935	-0.110727	0.158983	0.7454	0.401509	0.0630124	-0.050355	0.171513	0.5626	0.338591	0.160788	-0.0181579
CAD		P27708	PYR1_HUMAN	CAD protein						4193	4219	2871	2926								1	4						1	7														0.0157118	-6.38829	5.96971	0.531	0.321034	-0.0234891	-0.260631
CADM1		Q9BY67	CADM1_HUMAN	Cell adhesion molecule 1		1336	1417	1294	1014	1032	1078	1349	1178	998	1015	1401	1641		5	4	7	6	8	4		21	8	26	23	27	11		0.00126051	-0.346822	0.326499	0.6743	0.326925	0.000973943	-0.157735	0.160088	0.8247	0.419336	0.0457861	-0.0632927	0.15736	0.6945	0.394632	0.152968	-0.00910958
CADM2		Q8N3J6	CADM2_HUMAN	Cell adhesion molecule 2		961	1044	563	1157	766	830	1559	1339	686	932	783	721		8	7	10	6	11	6		32	25	36	19	40	25		-0.151283	-0.38279	0.0960372	0.235	0.0971199	-0.0206675	-0.156975	0.109935	0.7849	0.410516	0.000837695	-0.117738	0.11363	0.8985	0.447857	0.131368	-0.0512378
CADM3		Q8N126	CADM3_HUMAN	Cell adhesion molecule 3		730	798	932	659	609	648	435	783	562	733	784	785		7	7	8	8	11	7		42	13	45	63	48	25		-0.0488811	-0.364407	0.25271	0.5549	0.284472	0.0769214	-0.105796	0.268086	0.4654	0.276143	0.0250959	-0.169295	0.233002	0.6947	0.394875	0.0382565	-0.145853
CADM4		Q8NFZ8	CADM4_HUMAN	Cell adhesion molecule 4		983	1070	803	669	730	1326	936	1028	816	955	427	733		6	5	5	7	8	7		31	16	38	34	34	50		0.0711477	-0.136696	0.260218	0.4982	0.253763	-0.141077	-0.421289	0.120295	0.2906	0.155708	-0.0304583	-0.276255	0.218268	0.6342	0.369913	0.0196378	-0.143252
CADPS		Q9ULU8	CAPS1_HUMAN	Calcium-dependent secretion activator 1		347	196	310	214	286	181	287	198	373	293	417	312		26	17	27	29	25	13		80	43	90	87	69	50		-0.328657	-0.65329	0.0241186	0.0608	0.0229321	-0.267312	-0.453906	-0.0719582	0.0218	0.01195	-0.183568	-0.350891	-0.0325405	0.0676	0.0310927	-0.198798	-0.31485
CADPS2		Q86UW7	CAPS2_HUMAN	Calcium-dependent secretion activator 2		1764	2146	1175	1547	1345	1281	656	493	1986	2432	1191	1663		5	4	5	18	5	6		14	10	18	45	9	14		-0.0773295	-0.28184	0.140036	0.4675	0.235166	-0.0220635	-0.174428	0.132337	0.751	0.402744	-0.0478999	-0.184218	0.082437	0.6451	0.375056	-0.178426	-0.308721
CALB1		P05937	CALB1_HUMAN	Calbindin		576	510	802	660	875	612	154	230	860	884	651	606		8	7	7	18	9	8		52	16	31	127	32	31		-0.122908	-0.694193	0.399374	0.42	0.205209	-0.0411522	-0.300285	0.19904	0.6107	0.359057	-0.10115	-0.23817	0.0401044	0.2985	0.153309	0.152254	0.0100159
CALB2		P22676	CALB2_HUMAN	Calretinin		487	666	672	525	584	842	177	367	428	607	581	539		15	9	11	23	17	8		62	20	47	121	62	36		0.0267089	-0.289208	0.338546	0.6157	0.30805	0.0461748	-0.0904462	0.195434	0.6595	0.377224	0.153068	0.000653445	0.324125	0.1444	0.0682717	0.166463	-0.00668445
CALCOCO1		Q9P1Z2	CACO1_HUMAN	Calcium-binding and coiled-coil domain-containing protein 1		3466	4016	2825	2866	2581	3438	2724	2666	3844	2989	3305	2779		2	1	3	3	1	1		3	1	6	8	1	1		-0.246718	-1.06317	0.464844	0.284	0.12293	0.051027	-5.57871	4.98575	0.5212	0.316378	0.0460488	-0.249484	0.340489	0.5746	0.344178	-0.112697	-0.324077
CALD1		Q05682	CALD1_HUMAN	Caldesmon		1463	1880	1767	1407	1932	1556	2564	2471	2521	2618				6	3	6	5	4			19	4	10	9	5			0.35899	0.114175	0.613126	0.0163	0.00743236	0.338191	-0.388673	1.00633	0.1882	0.094235	0.235134	-0.0690181	0.572258	0.116	0.0558689	8.38e-05	-0.324178
CALM1		P62158	CALM_HUMAN	Calmodulin		75	154	207	281	57	145	25	189	90	225	273	262		11	8	11	10	11	6		229	63	262	357	177	72		-0.0311716	-0.143354	0.0798192	0.7726	0.345558	0.0762215	-0.0565712	0.218585	0.462	0.274043	0.0603873	-0.0423801	0.164732	0.5883	0.349868	0.136265	0.0402716
CALR		P27797	CALR_HUMAN	Calreticulin		169	377	321	459	262	406	153	421	268	398	473	575		22	15	19	20	20	11		141	42	99	128	91	45		-0.303677	-0.511604	-0.0926023	0.0168	0.007762	-0.230039	-0.429838	-0.0240702	0.057	0.0284558	-0.13982	-0.296512	0.0150577	0.1769	0.0846755	-0.129835	-0.240525
CALU		O43852	CALU_HUMAN	Calumenin		1057	938	1564	2195	1310	1413	1621	1023	1388	1196	3132	5822		8	3	7	12	7	2		28	6	19	18	17	2		-0.3387	-0.531436	-0.127275	0.0066	0.00304727	-0.172344	-0.368545	0.0354112	0.1406	0.0691895	-0.166508	-0.285055	-0.0345642	0.0588	0.0274095	-0.161249	-0.248199
CAMK1		Q14012	KCC1A_HUMAN	Calcium/calmodulin-dependent protein kinase type 1		2091	1917	1580	3152	2572	3238	3087	3101	2304	2068	1713	3166		6	1	1	3	4	1		10	6	6	6	6	8		-0.0829677	-0.373454	0.211331	0.4534	0.225901	-0.0667274	-0.457236	0.30329	0.5129	0.309505	-0.118822	-0.373369	0.151103	0.3422	0.184178	-0.113593	-0.337091
CAMK1D		Q8IU85	KCC1D_HUMAN	Calcium/calmodulin-dependent protein kinase type 1D		1716	1003	825	1096	1674	951	1950	1342	1737	1287	1616	957		5	5	3	5	5	4		14	16	13	14	11	8		-0.0341855	-0.292599	0.207834	0.6285	0.312398	-0.0545383	-0.299989	0.21338	0.5535	0.337307	-0.00951457	-0.118744	0.10309	0.8683	0.441386	-0.186626	-0.275855
CAMK2A		Q9UQM7	KCC2A_HUMAN	Calcium/calmodulin-dependent protein kinase type II subunit alpha		188	155	259	78	164	130	700	846	217	158	111	76		17	15	13	10	17	16		128	51	135	43	108	156		-0.0531792	-0.463899	0.330909	0.5373	0.274853	0.106418	-0.215863	0.405686	0.3937	0.226582	0.0193048	-0.163056	0.182444	0.7384	0.409068	0.00615954	-0.135477
CAMK2B		Q13554	KCC2B_HUMAN	Calcium/calmodulin-dependent protein kinase type II subunit beta		1121	415	758	477	1273	1660	687	278	1186	617	829	433		6	6	6	12	7	6		26	17	20	43	21	23		-0.0421341	-0.49817	0.434097	0.5534	0.283347	0.10066	-0.277535	0.46079	0.4286	0.251708	0.0990721	-0.144055	0.33018	0.3878	0.219368	0.0307636	-0.0631248
CAMK2D		Q13557	KCC2D_HUMAN	Calcium/calmodulin-dependent protein kinase type II subunit delta		2304	1869	2599	2082	2298	2067	1860	1292	872	1239	664	1410		4	1	4	5	7	5		8	1	7	15	32	31		0.00752462	-0.308214	0.312514	0.6723	0.326006	-0.0207114	-8.00477	7.47246	0.5165	0.31244	0.0506688	-0.174152	0.276187	0.584	0.34804	0.0518854	-0.0840311
CAMK2G		Q13555	KCC2G_HUMAN	Calcium/calmodulin-dependent protein kinase type II subunit gamma		1354	1651	908	1080	1113	588	1905	2103	849	1440	748	1155		4	6	5	5	6	5		21	14	23	15	33	27		0.144718	-0.198477	0.490396	0.3155	0.140053	0.185589	-0.40262	0.734114	0.2903	0.155533	0.0991345	-0.117979	0.308824	0.382	0.214157	0.0678652	-0.0500648
CAMK2N1		Q7Z7J9	CK2N1_HUMAN	Calcium/calmodulin-dependent protein kinase II inhibitor 1				2881	3064					2794	3365					1			2				1			4								0.4009	-6.06768	7.07499	0.3461	0.193486
CAMK2N2		Q96S95	CK2N2_HUMAN	Calcium/calmodulin-dependent protein kinase II inhibitor 2		3150	3556			3583	3356	3694	4193						1		1	1				4		2	4				-0.0438063	-0.554813	0.510446	0.54	0.276134						0.0459559	-0.403042	0.526264	0.5489	0.330816	0.0749981	-0.293091
CAMK4		Q16566	KCC4_HUMAN	Calcium/calmodulin-dependent protein kinase type IV		1374	1142	2208	1409	1627	1530	633	535	1664	1463	2240	1936		7	2	4	14	8	2		20	2	14	46	12	4		-0.0248329	-0.267336	0.220891	0.669	0.325004	0.215508	-5.04939	5.25196	0.4361	0.255919	-0.14149	-0.410053	0.127428	0.2841	0.142344	-0.123997	-0.219589
CAMKK1		Q8N5S9	KKCC1_HUMAN	Calcium/calmodulin-dependent protein kinase kinase 1		1747	1829	1431	1870	1471	1459	2563	2467	1939	1607	994	1311		5	4	5	3	4	6		14	7	16	9	9	18		-0.0654676	-0.289294	0.17072	0.5167	0.265246	-0.140527	-0.440885	0.182128	0.3093	0.168493	-0.0929097	-0.279999	0.101044	0.3909	0.221869	-0.0398499	-0.278953
CAMKK2		Q96RR4	KKCC2_HUMAN	Calcium/calmodulin-dependent protein kinase kinase 2		2330	2179	1808	1712	1253	1174	531	657	2080	2162	2857	2593		4	3	7	15	4	2		8	4	20	54	8	2		-0.0118773	-0.392935	0.366153	0.6288	0.312636	0.0827231	-0.63409	0.806966	0.4603	0.272991	-0.190943	-0.393862	0.0148182	0.1042	0.0498152	-0.0604705	-0.181558
CAMKV		Q8NCB2	CAMKV_HUMAN	CaM kinase-like vesicle-associated protein		461	417	535	487	433	481	1741	1959	559	444	498	423		17	11	16	6	16	11		64	26	62	17	48	43		0.0125532	-0.50486	0.509265	0.5988	0.302049	0.142512	-0.217378	0.474995	0.3173	0.173298	0.0589266	-0.15602	0.274043	0.5405	0.326882	0.241826	-0.0472055
CAMSAP1		Q5T5Y3	CAMP1_HUMAN	Calmodulin-regulated spectrin-associated protein 1		3010	2519			2861	2385	2612	3050	2583	3213				2		3	5	5			4		4	9	5			-0.0883776	-0.772349	0.599375	0.4799	0.241896						0.0686328	-0.45437	0.652701	0.505	0.301757	-0.190361	-0.534175
CAMSAP1L1		Q08AD1	CAMP2_HUMAN	Calmodulin-regulated spectrin-associated protein 2										2502	2490	3096	5206						4	1						5	2
CAMSAP2		Q08AD1	CAMP2_HUMAN	Calmodulin-regulated spectrin-associated protein 2		2606	2430			2561	3084	1822	1977						2		2	6				6		6	16				-0.0986358	-0.408695	0.24782	0.4171	0.203047						-0.0825016	-0.544075	0.345495	0.4803	0.285111	-0.011376	-0.163241
CAMSAP3		Q9P1Y5	CAMP3_HUMAN	Calmodulin-regulated spectrin-associated protein 3		2175	1694			1764	1441	1953	1386						6		5	11				9		12	14				-0.0696108	-0.327021	0.160324	0.4997	0.254906						0.147922	-0.0590124	0.358899	0.2175	0.107679	0.0983038	-0.0647876
CAND1		Q86VP6	CAND1_HUMAN	Cullin-associated NEDD8-dissociated protein 1		79	62	57	57	75	68	67	72	72	60	96	58		40	36	37	40	48	34		219	144	222	219	206	173		-0.0788862	-0.288552	0.120545	0.4711	0.237511	0.0197836	-0.0598697	0.100335	0.9056	0.426145	0.0425347	-0.0502213	0.135899	0.7478	0.412316	0.132231	0.0423681
CAND2		O75155	CAND2_HUMAN	Cullin-associated NEDD8-dissociated protein 2		2743	1759			1842	1342	2370	1492	3245	1638	3169	1547		3		4	6	1	1		5		11	10	2	1		-0.0358995	-0.56484	0.484458	0.5608	0.287098						0.0056952	-0.198411	0.23165	0.7395	0.409407	-0.101595	-0.304499
CANX		P27824	CALX_HUMAN	Calnexin		306	412	317	484	291	441	310	406	403	450	390	720		17	12	19	20	16	8		90	43	88	82	66	53		0.169456	-0.113997	0.461985	0.2315	0.0956534	0.171563	-0.0713835	0.415214	0.1828	0.0919429	0.102025	-0.128008	0.319477	0.3778	0.210795	-0.0784519	-0.176468
CAP1		Q01518	CAP1_HUMAN	Adenylyl cyclase-associated protein 1		206	183	284	263	290	235	317	306	254	222	352	240		21	13	18	19	22	13		121	47	88	81	94	57		0.0697332	-0.0841586	0.242041	0.5029	0.256956	0.048673	-0.0746782	0.171189	0.6486	0.373428	0.0568954	-0.0193572	0.130165	0.6572	0.380846	0.0328606	-0.043355
CAP2		P40123	CAP2_HUMAN	Adenylyl cyclase-associated protein 2		340	515	559	693	405	501	546	890	470	537	380	579		17	9	15	14	15	12		83	25	67	53	57	54		-0.304137	-0.724762	0.0961451	0.118	0.0480545	-0.172702	-0.433467	0.087852	0.2045	0.102741	-0.195007	-0.294322	-0.0966564	0.0098	0.00476078	-0.137505	-0.204242
CAPG		P40121	CAPG_HUMAN	Macrophage-capping protein		1307	743	1978	1558	2625	1727	1854	984	1115	736	1624	1008		7	2	1	6	7	4		21	3	5	15	23	8		0.374644	0.0840505	0.663812	0.0202	0.00930068	0.079189	-0.26972	0.465987	0.4918	0.293917	-0.0421327	-0.252884	0.18886	0.595	0.353671	0.0995444	-0.0658059
CAPN1		P07384	CAN1_HUMAN	Calpain-1 catalytic subunit		283	264	297	256	338	310	301	277	280	247	452	307		23	16	21	24	29	20		97	45	77	83	88	47		0.14752	0.0161519	0.280973	0.1121	0.045478	0.0844484	0.00398353	0.160712	0.3506	0.196361	0.093458	0.0198935	0.168575	0.2473	0.121126	0.0375784	-0.0411585
CAPN2		P17655	CAN2_HUMAN	Calpain-2 catalytic subunit		452	352	450	324	491	404	444	527	398	286	531	726		18	10	14	18	21	8		65	30	55	62	66	40		0.373832	0.210648	0.539926	0.0012	0.000720833	0.117226	-0.052838	0.291189	0.2678	0.14168	0.149166	0.0238701	0.285331	0.0968	0.0454496	0.144743	-0.0229012
CAPN5		O15484	CAN5_HUMAN	Calpain-5		1685	1725	2488	3130	4178	4177	2044	1738	2037	1689	2620	3154		5	2	1	8	4	2		15	2	1	13	8	3		0.286162	0.0878915	0.486306	0.0164	0.00750576	0.0226555	-0.436668	0.505185	0.6033	0.356358	-0.565253	-10.6784	8.04956	0.3693	0.203679	0.153913	0.0251331
CAPN9		O14815	CAN9_HUMAN	Calpain-9						2812	4437	5057	5015								1	1						5	1														0.0486419	-0.124949	0.22421	0.6094	0.359099	1.28332	-8.31289
CAPNS1		P04632	CPNS1_HUMAN	Calpain small subunit 1		1125	788	1396	1343	1042	1426	1630	1270	1133	1182	1294	1179		5	3	4	6	7	5		26	7	26	18	23	12		0.135504	-0.00509129	0.295054	0.182	0.07402	0.0591196	-0.118324	0.249991	0.5521	0.33662	0.120587	0.015847	0.236563	0.1693	0.0806182	0.0998828	-0.100551
CAPRIN1		Q14444	CAPR1_HUMAN	Caprin-1		2466	2477			2226	2582	3316	3250	2392	3338	2456	1934		4		4	3	3	2		7		8	5	6	3		-0.123629	-0.387536	0.145149	0.3344	0.152349						-0.173064	-0.34244	0.00148184	0.1081	0.0520347	-0.197242	-0.413459
CAPS		Q13938	CAYP1_HUMAN	Calcyphosin		782	912	1389	1307	1612	1350	2817	2094	723	969	1302	1291		7	2	3	3	8	3		39	7	14	7	38	12		0.685148	0.104956	1.25948	0.0199	0.00915139	0.2301	-0.135441	0.593895	0.1735	0.0857978	0.035939	-0.280237	0.363238	0.5861	0.348725	0.216956	-0.171028
CAPZA1		P52907	CAZA1_HUMAN	F-actin-capping protein subunit alpha-1		1108	1188	1302	1289	1683	1193	2047	1752	2019	1224	2426	1599		7	3	6	6	5	2		27	8	13	13	8	3		0.0639518	-0.0636379	0.184297	0.551	0.282295	-0.022281	-0.212843	0.173084	0.7094	0.39296	0.103026	-0.0355643	0.232582	0.2983	0.152898	0.0877426	-0.0365602
CAPZA2		P47755	CAZA2_HUMAN	F-actin-capping protein subunit alpha-2		483	550	644	551	763	726	705	1154	885	758	780	631		9	6	6	8	9	7		62	21	36	43	31	25		0.00186835	-0.282893	0.290885	0.6985	0.332789	0.0954558	-0.0313803	0.220244	0.3362	0.185706	0.0826256	-0.00937616	0.174318	0.387	0.218317	0.0689154	-0.0341051
CAPZB		P47756	CAPZB_HUMAN	F-actin-capping protein subunit beta		624	527	537	568	680	615	1020	854	450	372	371	440		11	9	9	10	16	10		48	26	40	31	59	55		-0.00487901	-0.251913	0.219752	0.7217	0.337806	0.0293481	-0.103509	0.161098	0.7548	0.403615	0.0572765	-0.0259778	0.144558	0.6343	0.369991	0.13744	0.0315339
CARHSP1		Q9Y2V2	CHSP1_HUMAN	Calcium-regulated heat stable protein 1		1734	1567	1263	1740	1579	2126	2017	2570	1526	2166	1413	1994		4	3	4	4	4	2		14	9	15	14	15	11		0.295005	-0.1278	0.687777	0.1192	0.0484596	0.0973509	-0.135952	0.340074	0.4099	0.236367	0.15429	-0.0551948	0.361931	0.1878	0.0907249	0.0186769	-0.232162
CARKD		Q8IW45	NNRD_HUMAN	ATP-dependent (S)-NAD(P)H-hydrate dehydratase		644	650	750	1053	651	812	788	692	774	650	1011	876		11	7	10	10	13	6		47	18	42	39	35	17		0.227054	0.0679231	0.384183	0.0271	0.0112366	-0.0049841	-0.149537	0.131293	0.8372	0.420596	0.0698352	-0.0183213	0.166671	0.5096	0.305706	0.158922	0.038112
CARM1		Q86X55	CARM1_HUMAN	Histone-arginine methyltransferase CARM1		4005	3316			3960	3499	4658	2690	3321	2692	3350	2923		1		1	1	1	1		1		1	1	2	1		0.0929357	-4.67857	4.22024	0.4677	0.235401						-0.219513	-7.08145	7.20259	0.4398	0.255142	0.230702	-3.68932
CARNS1		A5YM72	CRNS1_HUMAN	Carnosine synthase 1		775	505	1079	1029	925	1473	2309	2392	729	517	1371	1193		13	5	5	4	16	4		39	11	30	11	37	11		-0.266289	-0.809721	0.260472	0.2146	0.0877896	-0.143736	-0.45355	0.144564	0.2921	0.156756	-0.0923234	-0.342728	0.156534	0.4228	0.241616	0.0305463	-0.247859
CARS		P49589	SYCC_HUMAN	Cysteine--tRNA ligase, cytoplasmic		462	530	534	472	458	484	612	630	509	480	675	657		17	14	15	18	19	11		64	26	59	48	53	30		-0.135113	-0.232915	-0.0306564	0.0948	0.038421	-0.00222723	-0.0934196	0.081699	0.9367	0.426646	-0.0189593	-0.103767	0.0592612	0.9068	0.448493	0.0374497	-0.0554163
CARS2		Q9HA77	SYCM_HUMAN	Probable cysteine--tRNA ligase, mitochondrial		3236	2153	2849	2942	2828	1979	2206	2492	4000	3703	2132	2480		2	1	4	5	1	3		3	1	4	12	1	5		-0.134323	-4.31452	3.93721	0.4448	0.220602	-0.0496636	-3.78203	3.22382	0.53	0.322572	0.0844365	-0.316171	0.464759	0.4686	0.275886	0.137202	-0.160803
CARTPT		Q16568	CART_HUMAN	Cocaine- and amphetamine-regulated transcript protein		2634	2774			3281	3479			2730	2789				2		1		2			6		3		4			0.41776	-0.184627	1.03884	0.0997	0.0401931						0.482519	-0.0944345	1.03499	0.0682	0.0316847
CASK		O14936	CSKP_HUMAN	Peripheral plasma membrane protein CASK		826	832	1376	1164	1056	902	735	663	962	975	1014	912		12	4	7	16	11	5		37	7	25	41	28	17		-0.0426166	-0.202373	0.117216	0.6423	0.316803	-0.0332993	-0.208569	0.14556	0.67	0.380949	-0.0482938	-0.158149	0.0594111	0.6711	0.386266	-0.0313317	-0.135543
CASKIN1		Q8WXD9	CSKI1_HUMAN	Caskin-1		1676	1578	1469	1002	1040	1250	813	638	1286	1031	788	899		7	4	7	17	12	10		15	6	26	38	19	25		0.0315925	-0.0965752	0.166062	0.7347	0.340164	0.113557	-0.273126	0.509594	0.3957	0.227935	0.023358	-0.138773	0.190504	0.7352	0.40839	0.00364002	-0.0836326
CASP3		P42574	CASP3_HUMAN	Caspase-3		4244	4168					3911	3789						1			2				1			3				0.0768872	-6.92646	6.52698	0.5009	0.255818											0.205355	-0.0781094
CASP8		Q14790	CASP8_HUMAN	Caspase-8						4196	4228										1							1															-0.0722587	-3.28082	3.44657	0.5325	0.322103
CAST		P20810	ICAL_HUMAN	Calpastatin		676	948	1055	697	903	703	775	1775	961	970	995	1423		11	7	10	7	10	5		45	11	30	40	28	18		0.175518	0.0174765	0.339031	0.088	0.0352553	-0.0029729	-0.187264	0.183961	0.7868	0.411038	0.186698	0.0573398	0.304958	0.0293	0.0129412	0.182333	0.0813257
CAT		P04040	CATA_HUMAN	Catalase		404	390	673	561	742	712	658	506	432	353	692	430		21	8	12	17	19	10		71	20	37	45	61	29		0.27426	-0.0294609	0.580866	0.0833	0.0327672	-0.000253862	-0.197864	0.195433	0.773	0.407661	0.074283	-0.126025	0.276979	0.4752	0.281186	0.149127	-0.130565
CBARA1		Q9BPX6	MICU1_HUMAN	Calcium uptake protein 1, mitochondrial				2591	2033					3118	3775	2596	2996			1			1	1			1			3	3							4.36566	-17.9285	32.0435	0.2815	0.148779
CBFB		Q13951	PEBB_HUMAN	Core-binding factor subunit beta		4043	3496			3910	3297			3943	3486				1		1		1			1		1		1			0.131062	-6.5766	7.69374	0.4485	0.223016						-0.0820167	-5.81233	5.5536	0.4949	0.294518
CBL		P22681	CBL_HUMAN	E3 ubiquitin-protein ligase CBL		2671	3065	1956	1315	3223	3154	2474	2884	2328	2318	2475	2036		2	2	2	4	3	2		6	3	3	10	6	3		-0.12911	-0.530095	0.249439	0.3882	0.184641	-0.216605	-1.037	0.528035	0.3373	0.18618	0.0715476	-0.406514	0.566142	0.5002	0.297664	0.106455	-0.0840285
CBLN1		P23435	CBLN1_HUMAN	Cerebellin-1		2478	2607			2963	3064	1146	1777	3836	2935				4		3	5	1			7		4	28	1			0.171784	-0.0530506	0.406739	0.1757	0.0707727						0.0208717	-0.240047	0.289669	0.6675	0.385397	-0.0446349	-0.178153
CBLN2		Q8IUK8	CBLN2_HUMAN	Cerebellin-2								5027	4951			1501	2317					1		2					1		10																	-0.143585	-4.95591
CBLN3		Q6UW01	CBLN3_HUMAN	Cerebellin-3								1740	1955									5							17																			-0.0987339	-0.269712
CBR1		P16152	CBR1_HUMAN	Carbonyl reductase [NADPH] 1		250	378	155	218	241	316	235	401	175	283	143	244		10	12	11	10	14	11		106	74	105	99	125	122		-0.0863255	-0.509236	0.362584	0.4668	0.234538	-0.122743	-0.378764	0.141694	0.3324	0.184281	-0.129947	-0.32672	0.0787575	0.2575	0.12808	-0.0695644	-0.305201
CBR3		O75828	CBR3_HUMAN	Carbonyl reductase [NADPH] 3		3334	3119	1433	1904	2874	2497	1992	2206	2925	2358	1551	1550		2	3	2	4	2	3		3	7	4	14	3	9		0.0186153	-4.12861	3.61559	0.5152	0.26412	-0.0140785	-0.23991	0.189833	0.7324	0.399208	-0.113784	-0.332847	0.108297	0.3429	0.184663	-0.0724723	-0.272093
CBR4		Q8N4T8	CBR4_HUMAN	Carbonyl reductase family member 4		2291	1452			3219	3126	2603	2953	2316	2226				4		1	3	4			8		3	9	6			0.291515	0.0430634	0.55707	0.0434	0.017487						0.0821523	-0.259823	0.429635	0.4799	0.284772	0.0547041	-0.130626
CBS		P35520	CBS_HUMAN	Cystathionine beta-synthase		1311	857	2194	1130	2136	1225	562	358	1537	958	1169	1135		6	2	3	15	9	5		21	2	8	51	14	14		0.0609355	-0.127642	0.260518	0.5451	0.279145	-0.0244667	-3.19375	3.10802	0.5009	0.299734	0.157084	-0.0919887	0.408479	0.2253	0.11167	-0.0381586	-0.243166
CBWD5		Q5RIA9	CBWD5_HUMAN	COBW domain-containing protein 5								4777	4156									1							1																			-0.302091	-6.54388
CBX1		P83916	CBX1_HUMAN	Chromobox protein homolog 1		3043	2823			3227	3168	2261	1830	1632	1943	1821	2914		2		2	3	4	1		4		3	11	13	7		0.0227156	-0.635461	0.683225	0.5907	0.298578						-0.0837306	-4.04859	4.35363	0.5033	0.300291	0.132486	0.00478233
CBX3		Q13185	CBX3_HUMAN	Chromobox protein homolog 3		1937	2360	2267	1833	2318	2241	1687	3038	1904	2729				2	1	2	4	3			12	2	7	18	10			0.117618	-0.375307	0.594138	0.4169	0.202964	-0.138922	-3.65114	3.88732	0.444	0.262366	0.0845277	-0.241737	0.441521	0.4629	0.271098	-0.00290071	-0.215333
CBX5		P45973	CBX5_HUMAN	Chromobox protein homolog 5								5007	4907	3084	3409							1	2						1	3																		0.0707211	-5.21199
CBX7		O95931	CBX7_HUMAN	Chromobox protein homolog 7								3716	4406									1							4																			-0.165717	-0.512419
CC2D1A		Q6P1N0	C2D1A_HUMAN	Coiled-coil and C2 domain-containing protein 1A		2598	2357	2964	3291	3135	2529	2398	2078	4276	4745	2645	3479		2	1	3	6	1	3		6	1	3	10	1	3		-0.0605348	-0.393298	0.257688	0.5239	0.268991	-0.314536	-4.22867	3.99745	0.3636	0.205013	0.00464223	-0.548325	0.568137	0.6153	0.362403	-0.0651106	-0.219883
CC2D1B		Q5T0F9	C2D1B_HUMAN	Coiled-coil and C2 domain-containing protein 1B										3960	3563								1							1
CCAR1		Q8IX12	CCAR1_HUMAN	Cell division cycle and apoptosis regulator protein 1								2542	2204	3116	3765	3333	2869					4	3	1					9	3	1																	0.147379	-0.033942
CCAR2		Q8N163	CCAR2_HUMAN	Cell cycle and apoptosis regulator protein 2		1589	756			1596	1065	574	462						9		11	15				16		14	50				-0.00813078	-0.163617	0.153759	0.7892	0.347146						-0.0904714	-0.239315	0.0637016	0.386	0.216726	0.0385359	-0.0841069
CCBL1		Q16773	KAT1_HUMAN	Kynurenine--oxoglutarate transaminase 1		2162	1467	2135	2852	2304	2130	1465	1484	2045	1824	2219	1749		6	3	4	8	4	3		9	3	7	21	8	4		0.0617047	-0.263084	0.419117	0.5231	0.268617	-0.0101421	-0.48817	0.450774	0.6125	0.359994	-0.0249422	-0.206277	0.169934	0.6951	0.395198	-0.037841	-0.17718
CCBL2		Q6YP21	KAT3_HUMAN	Kynurenine--oxoglutarate transaminase 3		1135	1115	1103	1521	1168	975	1368	1446	1138	1315	1336	2018		9	3	8	9	8	2		26	11	22	23	23	12		-0.34864	-0.717451	0.0283419	0.0647	0.024226	-0.21764	-0.447161	0.000491349	0.0826	0.0384567	-0.159045	-0.454533	0.13253	0.2521	0.125	-0.203033	-0.462868
CCDC104		Q96G28	CC104_HUMAN	Coiled-coil domain-containing protein 104								4669	3320	4197	4356							1	1						1	1																		0.125058	-4.62479
CCDC109A		Q8NE86	C109A_HUMAN	Coiled-coil domain-containing protein 109A				1683	2024					2251	3291	2143	2610			2			2	1			5			7	5							0.320808	-3.37599	3.44166	0.2651	0.139849
CCDC115		Q96NT0	CC115_HUMAN	Coiled-coil domain-containing protein 115		3679	3447					3260	2882						2			3				2			5				-0.0346127	-3.22591	2.15726	0.5777	0.293521											0.137986	-0.116198
CCDC124		Q96CT7	CC124_HUMAN	Coiled-coil domain-containing protein 124		1755	1948	2264	1823	1794	1956	2483	2992	1498	1475	2211	1674		5	2	5	4	8	4		14	2	12	10	15	4		0.194525	-0.0625228	0.476594	0.1642	0.067348	0.273219	-0.171044	0.720964	0.1391	0.0674492	0.0970308	-0.0637708	0.257473	0.364	0.199106	0.142881	-0.11023
CCDC127		Q96BQ5	CC127_HUMAN	Coiled-coil domain-containing protein 127										4309	4969	3410	3113						1	1						1	1
CCDC132		Q96JG6	CC132_HUMAN	Coiled-coil domain-containing protein 132		2164	1520	2534	1510	1195	813	2028	1221	1654	987	1534	1354		4	1	9	7	8	7		9	1	21	13	12	9		-0.0203245	-0.384249	0.319459	0.6255	0.311206	0.199592	-4.42153	5.05397	0.3844	0.22013	-0.149365	-0.408117	0.090387	0.2518	0.124706	-0.131461	-0.302616
CCDC136		Q96JN2	CC136_HUMAN	Coiled-coil domain-containing protein 136		2744	1765	2224	1630	1801	2070	2272	2014	2479	2319	2561	2691		4	1	3	5	4	2		5	2	12	11	5	3		-0.0122173	-0.371857	0.388885	0.6246	0.310968	-0.0685471	-0.745089	0.612377	0.507	0.305047	-0.057827	-0.25608	0.137004	0.5602	0.336935	-0.0695364	-0.206989
CCDC177		Q9NQR7	CC177_HUMAN	Coiled-coil domain-containing protein 177		3373	3367			3944	3428	3287	3051						3		1	3				3		1	5				-0.0808383	-0.877527	0.519374	0.5522	0.282671						0.456003	-7.20879	7.47062	0.3791	0.211559	0.0662263	-0.114025
CCDC186		Q7Z3E2	CC186_HUMAN	Coiled-coil domain-containing protein 186		4064	3570			3982	3576	4378	4245						1		1	2				1		1	2				0.113527	-6.57658	5.67046	0.5039	0.257713						-0.123915	-2.33671	1.6626	0.4557	0.266511	-0.0176167	-8.92175
CCDC22		O60826	CCD22_HUMAN	Coiled-coil domain-containing protein 22		1482	1168	2339	2268	1681	1157	3005	2524	2631	1370	3394	3067		7	2	7	5	4	1		18	2	13	6	4	1		-0.211945	-0.446318	0.0294468	0.099	0.0396504	-0.153203	-0.645169	0.372729	0.351	0.197114	-0.0807681	-0.232834	0.0745911	0.4271	0.244762	-0.198664	-0.378522
CCDC28A		Q8IWP9	CC28A_HUMAN	Coiled-coil domain-containing protein 28A						4176	4174			4536	6972						1		1					1		1													0.0641815	-4.80393	5.20389	0.4922	0.292438
CCDC43		Q96MW1	CCD43_HUMAN	Coiled-coil domain-containing protein 43		3578	2750			3444	2555	3897	3709	4481	6429	3211	2263		2		2	3	1	1		2		2	3	1	1		-0.0920132	-0.67893	0.484645	0.4791	0.241584						-0.0440154	-4.40506	3.96359	0.5254	0.315927	-0.175988	-0.671267
CCDC47		Q96A33	CCD47_HUMAN	Coiled-coil domain-containing protein 47		2804	2521	2796	2795	2066	2018	2281	2091	2686	2380				3	1	3	4	4			5	1	9	11	4			0.101985	-0.443113	0.605763	0.4266	0.208763	0.0680217	-4.34489	4.89371	0.4934	0.295574	0.057116	-0.268929	0.391986	0.5254	0.315849	-0.0950837	-0.260865
CCDC53		Q9Y3C0	CCD53_HUMAN	WASH complex subunit CCDC53		2134	2550	2408	2723	2565	3098	2777	3448	2828	3866	2152	2763		2	1	1	2	1	1		10	2	6	8	4	5		0.0391772	-0.176689	0.254435	0.6279	0.312318	0.0522559	-0.49911	0.581403	0.5256	0.320248	0.062529	-0.23976	0.36293	0.5226	0.313414	0.145544	-0.0255493
CCDC56		Q9Y2R0	CCD56_HUMAN	Coiled-coil domain-containing protein 56				2873	3028					3937	3470	3381	3009			1			1	1			1			1	1							0.207129	-2.92926	3.29517	0.3674	0.20822
CCDC58		Q4VC31	CCD58_HUMAN	Coiled-coil domain-containing protein 58		2890	3218	2459	2981	2970	3108	2875	2991	2832	3977				3	1	2	2	1			5	2	4	7	4			-0.0286631	-0.396255	0.336152	0.5971	0.300968	-0.0214962	-0.349535	0.333309	0.6359	0.368823	0.0424663	-0.0791964	0.165434	0.6819	0.389381	0.0223253	-0.122009
CCDC6		Q16204	CCDC6_HUMAN	Coiled-coil domain-containing protein 6		537	526	1081	1048	1001	1059	1270	1805	742	858	935	1205		16	4	10	11	12	6		56	11	27	25	37	20		-0.039995	-0.208722	0.130222	0.6565	0.321535	0.0550827	-0.176362	0.265711	0.5496	0.335049	0.101347	-0.0151602	0.216541	0.2859	0.143209	0.0350443	-0.0575432
CCDC72		Q9Y2S6	CCD72_HUMAN	Coiled-coil domain-containing protein 72										3540	3963	3374	2985						1	1						2	1
CCDC85A		Q96PX6	CC85A_HUMAN	Coiled-coil domain-containing protein 85A										3572	4125								2							2
CCDC88A		Q3V6T2	GRDN_HUMAN	Girdin						2709	2659	3978	4075	3170	4244	2962	3282				4	1	2	2				5	3	3	2												0.00129454	-0.192678	0.186656	0.7942	0.425394	-0.0143593	-0.269159
CCDC90B		Q9GZT6	CC90B_HUMAN	Coiled-coil domain-containing protein 90B, mitochondrial						3602	3449			3934	3460						1		1					2		1													0.251118	-0.49423	1.01355	0.2868	0.143929
CCDC91		Q7Z6B0	CCD91_HUMAN	Coiled-coil domain-containing protein 91		3369	3329			3243	3222	4301	3832	2789	3296				2		2	1	1			3		3	2	4			-0.316042	-1.11512	0.487089	0.2391	0.0991696						-0.104688	-0.615168	0.413437	0.4355	0.250572	-0.435649	-1.05996
CCDC92		Q53HC0	CCD92_HUMAN	Coiled-coil domain-containing protein 92		3569	2568			3263	3375	4315	3909	3627	4412	3405	3106		1		1	2	2	1		2		3	2	2	1		0.036488	-0.431183	0.460223	0.5726	0.291774						-0.152021	-0.637841	0.274404	0.3409	0.183326	0.0213284	-0.276107
CCDC93		Q567U6	CCD93_HUMAN	Coiled-coil domain-containing protein 93								3953	3969	3165	4191							2	3						3	3																		-0.0479099	-0.331506
CCDC94		Q9BW85	CCD94_HUMAN	Coiled-coil domain-containing protein 94								3973	4062									1							3																			0.130614	-0.33452
CCK		P06307	CCKN_HUMAN	Cholecystokinin		1362	2614	793	2945	781	2883	1771	3530	896	2524	470	1962		2	2	2	2	2	3		21	17	36	17	31	46		0.0767462	-0.212177	0.374834	0.4837	0.244465	0.0674229	-0.16565	0.297542	0.4873	0.290681	0.0379734	-0.166586	0.236915	0.6508	0.377637	0.0887742	-0.160686
CCM2		Q9BSQ5	CCM2_HUMAN	Malcavernin		3622	3100	2922	3192			3250	2808						2	1		3				2	1		5				0.792875	-8.64126	9.69001	0.331	0.150238	0.14077	-6.82043	6.90925	0.4651	0.27591						-0.0139342	-0.316521
CCNY		Q8ND76	CCNY_HUMAN	Cyclin-Y		2069	1696	2291	1995	1767	1517	2107	2485	1948	1809	2234	1873		5	2	6	5	6	3		10	2	12	13	9	4		-0.181719	-0.434845	0.0711779	0.1773	0.0716078	0.0735125	-0.327927	0.508566	0.4978	0.298639	0.0287424	-0.10021	0.169486	0.7444	0.41086	0.219603	0.0864193
CCS		O14618	CCS_HUMAN	Copper chaperone for superoxide dismutase		2808	2535			2488	2353	2857	2739	2451	2059	2257	2125		3		2	3	2	2		5		6	7	5	4		-0.0734516	-0.314144	0.157839	0.4817	0.242987						0.0354464	-0.181095	0.269758	0.6294	0.368202	-0.0433858	-0.210184
CCSAP		Q6IQ19	CCSAP_HUMAN	Centriole, cilia and spindle-associated protein		3936	2693			3131	2485	2948	3816						1		3	4				1		3	7				0.221887	-4.07384	3.26073	0.3783	0.178726						0.309275	-4.32742	4.50382	0.3367	0.180629	0.05489	-0.110044
CCT2		P78371	TCPB_HUMAN	T-complex protein 1 subunit beta		94	139	173	104	118	110	115	131	120	181	115	118		32	27	29	32	33	27		187	69	164	154	155	152		-0.140468	-0.263657	-0.0247787	0.1088	0.0437174	-0.0838222	-0.163964	-0.00841124	0.3641	0.205454	-0.0622272	-0.127505	-0.00105211	0.6159	0.362633	-0.0143318	-0.0792721
CCT3		P49368	TCPG_HUMAN	T-complex protein 1 subunit gamma		186	169	122	153	210	187	231	201	146	145	167	131		27	25	23	26	34	22		129	85	113	99	136	109		-0.08715	-0.181765	0.00521203	0.3469	0.159576	-0.095202	-0.183027	-0.008511	0.2786	0.147141	-0.0377791	-0.0951129	0.0123191	0.9005	0.447962	0.00521411	-0.0586246
CCT4		P50991	TCPD_HUMAN	T-complex protein 1 subunit delta		316	253	232	207	333	248	288	240	225	157	198	116		19	19	16	21	25	22		88	57	78	87	106	95		-0.0947193	-0.177576	-0.01026	0.267	0.113585	-0.044671	-0.106022	0.0198563	0.8029	0.414999	-0.0113308	-0.0628854	0.0442097	0.9852	0.454957	0.0294553	-0.0341794
CCT5		P48643	TCPE_HUMAN	T-complex protein 1 subunit epsilon		167	124	236	123	238	149	126	119	224	121	297	161		30	19	25	32	29	20		142	56	105	144	106	66		-0.0524937	-0.14664	0.0388812	0.668	0.324921	-0.00382065	-0.0686859	0.0726693	0.9682	0.42718	-0.016854	-0.0678293	0.0373604	0.9754	0.454475	0.0293001	-0.0443553
CCT6A		P40227	TCPZ_HUMAN	T-complex protein 1 subunit zeta		155	187	205	173	157	138	159	135	264	193	221	137		28	20	27	30	19	24		148	63	140	125	91	87		-0.0569997	-0.141361	0.0273482	0.6369	0.315274	0.00747229	-0.0497052	0.0636105	0.9845	0.427548	-0.0201889	-0.106503	0.0608219	0.8981	0.447647	0.0224833	-0.0257396
CCT7		Q99832	TCPH_HUMAN	T-complex protein 1 subunit eta		218	229	281	202	246	200	249	217	203	192	267	165		23	21	21	23	30	23		117	47	104	95	114	73		-0.0925213	-0.192232	-0.00455934	0.3057	0.13364	-0.0142499	-0.0723242	0.0401439	0.9712	0.427362	-0.000840869	-0.0874079	0.0901777	0.9496	0.453192	0.0219488	-0.024788
CCT8		P50990	TCPQ_HUMAN	T-complex protein 1 subunit theta		227	146	156	131	269	143	247	168	177	139	250	193		27	24	24	26	31	18		112	73	96	95	124	76		-0.0783268	-0.175486	0.0237954	0.4285	0.210083	-0.0175142	-0.0764508	0.0376042	0.9653	0.426999	-0.00862761	-0.0586768	0.035535	0.9904	0.45508	0.0328526	-0.0365102
CCZ1		P86791	CCZ1_HUMAN	Vacuolar fusion protein CCZ1 homolog				2795	2794			4968	4774							1		1					1		1									-0.00184242	-4.03873	3.92829	0.5508	0.335835						-0.13045	-4.28178
CD109		Q6YHK3	CD109_HUMAN	CD109 antigen		1541	1394	2610	2123			4484	4658	2172	2050				7	1		1	4			17	1		2	7			0.523522	0.134523	0.896453	0.0123	0.00584235	0.429898	-6.85552	7.22604	0.3656	0.206622						0.21331	-0.854494
CD14		P08571	CD14_HUMAN	Monocyte differentiation antigen CD14		2575	2119	2768	2699	2449	2026	3465	2770			2738	1661		2	1	3	3		1		6	1	6	4		2		0.690714	0.226218	1.12102	0.0102	0.00475276	0.83579	-4.02179	5.31113	0.1769	0.0879415	0.331477	0.133403	0.52441	0.0084	0.00427826	0.165453	-0.313765
CD151		P48509	CD151_HUMAN	CD151 antigen		3824	4219			3688	3883			3141	3967	3379	3000		2		1		1	1		2		2		3	1		0.0828302	-2.78254	3.21691	0.5178	0.265846						0.123406	-0.206443	0.48264	0.3466	0.187202
CD200		P41217	OX2G_HUMAN	OX-2 membrane glycoprotein				2407	2721			3754	4829	1651	2583	1822	3001			1		2	3	1			2		4	13	7							0.168918	-0.451745	0.777805	0.3522	0.198013						0.232218	0.0571266
CD2AP		Q9Y5K6	CD2AP_HUMAN	CD2-associated protein				2701	2484					3103	3605	2607	3049			1			3	1			1			3	3							-0.109505	-5.58752	6.57462	0.4659	0.276492
CD2BP2		O95400	CD2B2_HUMAN	CD2 antigen cytoplasmic tail-binding protein 2								4824	4322									1							1																			-0.544853	-5.4236
CD38		P28907	CD38_HUMAN	ADP-ribosyl cyclase/cyclic ADP-ribose hydrolase 1		992	1551	2403	2698	2090	2495	2621	3244	1400	1413	2086	1963		7	1	3	2	6	1		31	2	9	9	17	5		0.23207	-0.0275646	0.474975	0.0865	0.0345037	-0.174836	-0.880048	0.586587	0.3728	0.210967	-0.0117976	-0.228599	0.208974	0.7243	0.405291	0.159345	-0.0894531
CD44		P16070	CD44_HUMAN	CD44 antigen		1092	855	1259	1689	2330	2399	2447	2652	1299	1332	973	1772		4	4	2	3	5	3		27	9	7	10	19	19		0.777752	0.360323	1.17155	0.0023	0.00122766	0.326756	-0.119793	0.760578	0.1132	0.0545052	0.248759	-0.0585295	0.567506	0.1123	0.0541048	0.367477	0.184322
CD47		Q08722	CD47_HUMAN	Leukocyte surface antigen CD47		1184	1462	724	1100	865	1518	1150	1962	925	1673	468	1066		6	5	7	7	5	8		25	19	32	28	30	46		-0.0927192	-0.355635	0.147478	0.4241	0.207606	0.023841	-0.17485	0.210448	0.7019	0.390889	0.0185254	-0.125787	0.155651	0.7884	0.424581	0.185237	0.0244025
CD59		P13987	CD59_HUMAN	CD59 glycoprotein		1584	2950	691	1674	1376	2990	1941	3590	1268	1771	1080	1579		2	3	2	2	5	3		17	20	18	15	20	16		0.151165	-0.0157618	0.32289	0.1605	0.0662965	0.112284	-0.12192	0.323329	0.3333	0.184439	0.0819285	-0.0275561	0.193971	0.4098	0.234167	0.114251	-0.0833986
CD63		P08962	CD63_HUMAN	CD63 antigen		3844	4304			4274	4576	5005	4903						1		1	1				2		1	1				0.143595	-0.135981	0.420576	0.2726	0.116873						0.0287192	-2.38427	2.87299	0.5073	0.303697	-0.012046	-3.58181
CD81		P60033	CD81_HUMAN	CD81 antigen		946	1604	545	1543	1152	2283	1444	2896	707	2012	768	1503		3	4	3	3	4	4		33	26	23	22	39	26		0.115051	-0.0941453	0.332487	0.3174	0.141562	0.124882	-0.102689	0.330084	0.2831	0.150937	0.0735627	-0.0615764	0.214202	0.4811	0.285619	0.121637	-0.0215929
CD82		P27701	CD82_HUMAN	CD82 antigen		2102	2049	2270	1851	1498	2276	2453	2675	1807	2418	2730	1573		3	2	3	3	3	1		10	2	16	10	11	2		0.158117	-0.131972	0.422139	0.2514	0.104604	-0.0217601	-0.640523	0.523664	0.5852	0.349793	0.0945055	-0.115076	0.310435	0.4103	0.234667	0.277549	-0.0236643
CD9		P21926	CD9_HUMAN	CD9 antigen		1147	1819	546	1874	979	1679	1611	3129	424	837	492	979		5	5	5	5	8	6		26	26	28	19	63	44		0.29059	-0.128213	0.718097	0.1305	0.0530182	0.179874	-0.0958143	0.464925	0.2007	0.100018	0.219933	-0.0559939	0.474014	0.1192	0.0572041	0.303042	0.00828715
CD97		P48960	CD97_HUMAN	CD97 antigen		3965	3057												1							1							0.674052	-4.38687	5.37146	0.235	0.0969242
CD99		P14209	CD99_HUMAN	CD99 antigen		3330	3077			2739	2898	2240	4284	1811	2844	2088	1977		2		2	2	3	2		3		5	12	11	5		1.27563	-3.51363	5.81738	0.1168	0.0474899						0.391416	-0.591272	1.32452	0.2101	0.102743	0.383567	-0.102952
CD99L2		Q8TCZ2	C99L2_HUMAN	CD99 antigen-like protein 2		2574	2071	1311	1467	3086	1690	2690	2349	1261	1561	1300	1268		2	1	2	3	5	2		6	8	3	8	20	12		0.0715609	-0.148491	0.280363	0.5036	0.257561	0.510208	0.134029	0.897675	0.0163	0.00917045	0.295995	-0.0361054	0.618816	0.0671	0.030793	0.117875	-0.0810067
CDC123		O75794	CD123_HUMAN	Cell division cycle protein 123 homolog		4056	3541					4745	4020						1			1				1			1				0.294702	-6.32473	6.90481	0.4068	0.197359											0.419955	-5.00997
CDC26		Q8NHZ8	CDC26_HUMAN	Anaphase-promoting complex subunit CDC26		3493	4189			3732	4048	3187	4470	4070	3920				1		1	1	1			3		2	6	1			0.0102584	-0.59983	0.627336	0.5785	0.293902						0.0544729	-0.788893	0.906619	0.5242	0.31491	0.328789	-0.0377825
CDC27		P30260	CDC27_HUMAN	Cell division cycle protein 27 homolog		4348	4522					4993	4861						1			1				1			1				0.0781005	-5.02117	5.33603	0.4784	0.240881											0.230929	-6.52285
CDC37		Q16543	CDC37_HUMAN	Hsp90 co-chaperone Cdc37		635	945	824	1068	563	909	686	1350	572	872	588	770		12	8	12	12	13	7		48	16	49	44	47	36		-0.121925	-0.221004	-0.0226166	0.136	0.05544	-0.0260645	-0.140901	0.102232	0.7912	0.412478	-0.0138525	-0.139985	0.117579	0.824	0.432731	0.0578662	-0.02737
CDC37L1		Q7L3B6	CD37L_HUMAN	Hsp90 co-chaperone Cdc37-like 1		4105	3700			3872	3057	4725	3875	4182	4300				1		1	1	1			1		1	1	1			0.23173	-11.7513	11.053	0.4833	0.244232						0.12778	-5.05298	5.69218	0.4721	0.278332	0.0765726	-5.3684
CDC40		O60508	PRP17_HUMAN	Pre-mRNA-processing factor 17								4480	4648									1							2																			0.203353	-0.522511
CDC42		P60953	CDC42_HUMAN	Cell division control protein 42 homolog		521	1118	361	435	480	762	419	1284	325	681	283	492		6	7	7	6	9	8		58	38	57	65	80	70		0.0977938	-0.0371101	0.242746	0.3343	0.152257	0.0187435	-0.126514	0.170505	0.7737	0.40779	0.0579289	-0.0519135	0.170663	0.5987	0.355116	0.0870481	-0.109389
CDC42BPA		Q5VT25	MRCKA_HUMAN	Serine/threonine-protein kinase MRCK alpha		3536	4741	2624	2214	2554	3019	2324	2552	3892	3254	2511	2347		1	1	4	5	1	3		3	1	6	11	1	3		-0.145665	-0.592036	0.28637	0.3494	0.160933	0.0797636	-5.00956	5.68864	0.488	0.291129	-0.0590215	-0.324917	0.210576	0.5388	0.325973	-0.21811	-0.429098
CDC42BPB		Q9Y5S2	MRCKB_HUMAN	Serine/threonine-protein kinase MRCK beta		804	881	1379	1229	1021	768	732	578	1056	1030	1457	1303		13	3	11	17	12	4		38	7	26	41	25	10		-0.194337	-0.412306	0.0541574	0.1295	0.052433	0.30501	-0.124731	0.737103	0.1195	0.0567558	-0.0212407	-0.179043	0.132287	0.7469	0.411802	-0.11252	-0.235214
CDC42EP1		Q00587	BORG5_HUMAN	Cdc42 effector protein 1		3282	2798	2874	3030	3208	3055	3515	3142	2197	2359				2	1	3	3	5			3	1	3	4	7			0.0157606	-0.905937	0.931102	0.5634	0.288151	-0.271357	-7.09078	6.15718	0.4411	0.260438	-0.141574	-0.457381	0.181273	0.2926	0.148886	0.0611633	-0.44858
CDC42EP4		Q9H3Q1	BORG4_HUMAN	Cdc42 effector protein 4		2161	1441	2533	1459	2049	1851	1555	1250	2024	1428	2648	3510		4	1	4	7	4	3		9	1	9	19	8	3		0.452984	0.208602	0.693979	0.0045	0.00212805	0.384812	-6.53252	6.90436	0.3964	0.228475	0.227533	-0.149488	0.604979	0.1847	0.0885699	0.0119115	-0.179449
CDC42SE2		Q9NRR3	C42S2_HUMAN	CDC42 small effector protein 2		4240	4156												1							1							-0.0993071	-4.70014	4.13704	0.4722	0.238136
CDC5L		Q99459	CDC5L_HUMAN	Cell division cycle 5-like protein		3733	3789					1513	1283						2			9				2			20				0.167242	-0.63391	0.895612	0.3765	0.177939											0.0493192	-0.0974504
CDC73		Q6P1J9	CDC73_HUMAN	Parafibromin								2846	2584									4							7																			0.0123844	-0.191444
CDH1		P12830	CADH1_HUMAN	Cadherin-1						3977	3551										1							1															0.27577	-5.42	5.87372	0.3917	0.222592
CDH10		Q9Y6N8	CAD10_HUMAN	Cadherin-10								2701	2427									4							8																			-0.216576	-0.38977
CDH13		P55290	CAD13_HUMAN	Cadherin-13		1330	1275	847	670	912	949	3217	2371	725	1147	734	629		8	5	8	3	10	9		21	15	30	5	38	27		-0.0499753	-0.395839	0.339883	0.5422	0.27749	0.0344148	-0.12388	0.18312	0.6716	0.381391	-0.0263909	-0.199002	0.125213	0.7311	0.407295	-0.100853	-0.72322
CDH15		P55291	CAD15_HUMAN	Cadherin-15								4459	4547									1							2																			0.150878	-1.30962
CDH2		P19022	CADH2_HUMAN	Cadherin-2		979	941	1282	715	1592	907	1458	1299	1384	1102	1620	988		8	6	8	7	8	5		31	8	14	21	17	8		0.0299348	-0.101886	0.174325	0.7429	0.341272	0.0326883	-0.186268	0.257301	0.6458	0.372243	-0.0261278	-0.153885	0.094987	0.7691	0.418925	-0.0135365	-0.136081
CDH20		Q9HBT6	CAD20_HUMAN	Cadherin-20								4724	3873									1							1																			0.544129	-4.74314
CDIPT		O14735	CDIPT_HUMAN	CDP-diacylglycerol--inositol 3-phosphatidyltransferase		3815	4152			2437	1861	2340	2878	3356	2886	3386	3024		1		4	3	1	1		2		6	11	2	1		0.132206	-0.312574	0.525448	0.3661	0.171416						-0.0188998	-0.18979	0.13552	0.7596	0.415257	-0.124515	-0.309285
CDK11B		P21127	CD11B_HUMAN	Cyclin-dependent kinase 11B								3823	3238									3							3																			0.080536	-0.369179
CDK14		O94921	CDK14_HUMAN	Cyclin-dependent kinase 14		3159	3663	2820	2847	2350	2618	3679	4086			3268	2643		1	1	2	2		1		4	1	7	4		1		0.0911584	-0.386648	0.584266	0.4693	0.236418	-0.0369988	-4.5336	4.37918	0.5031	0.301698	-0.0942907	-0.45569	0.261081	0.4453	0.258502	0.213615	-0.0959881
CDK18		Q07002	CDK18_HUMAN	Cyclin-dependent kinase 18						2882	2584			3090	3435	3090	5027				2		1	2				4		3	2												-0.0617547	-0.474562	0.385888	0.5139	0.308101
CDK19		Q9BWU1	CDK19_HUMAN	Cyclin-dependent kinase 19								4796	4217									1							1																			0.136963	-3.85209
CDK2AP1		O14519	CDKA1_HUMAN	Cyclin-dependent kinase 2-associated protein 1						4129	4024	4107	4675								1	1						1	3														-0.135731	-4.50145	5.03822	0.4493	0.260737	0.23789	-0.583589
CDK5		Q00535	CDK5_HUMAN	Cyclin-dependent kinase 5		1807	1395	1706	2260	1513	1101	1784	1447	1511	1733	888	802		5	3	6	7	6	6		13	5	15	16	15	21		-0.232579	-0.560403	0.0699432	0.1363	0.0556086	0.0240353	-0.269969	0.34863	0.623	0.364185	-0.0242361	-0.201368	0.155619	0.7136	0.401317	-0.183995	-0.281046
CDK5RAP3		Q96JB5	CK5P3_HUMAN	CDK5 regulatory subunit-associated protein 3		2761	2183	1775	1453	2299	2094	2550	2312	3252	2107	2779	2119		3	3	4	5	1	2		5	4	7	9	2	2		-0.142778	-0.497551	0.240061	0.338	0.154089	0.0841213	-0.265504	0.496255	0.4851	0.288882	0.00740221	-0.229852	0.244692	0.7108	0.400079	-0.084201	-0.336786
CDK9		P50750	CDK9_HUMAN	Cyclin-dependent kinase 9								4369	4202									1							2																			-0.160994	-4.38658
CDKN1B		P46527	CDN1B_HUMAN	Cyclin-dependent kinase inhibitor 1B		3584	2773	1838	2050	2862	2391	2396	2060	3053	3173				2	3	3	4	1			2	4	4	10	3			-0.0998947	-3.67065	3.79204	0.5069	0.259452	0.143727	-0.129564	0.442768	0.288	0.153773	0.31268	0.0335452	0.605008	0.0444	0.0203206	0.344883	0.133531
CDKN2AIP		Q9NXV6	CARF_HUMAN	CDKN2A-interacting protein								4755	4066									1							1																			-0.152863	-7.17349
CDR2L		Q86X02	CDR2L_HUMAN	Cerebellar degeneration-related protein 2-like						3765	4211	2737	2839			3794	5552				2	3		1				2	8		1												0.254544	-0.529876	1.05463	0.2907	0.148047	0.00361593	-0.147752
CDS2		O95674	CDS2_HUMAN	Phosphatidate cytidylyltransferase 2		1517	1959	1096	1296	1985	2265	1764	2454	1648	2298	1482	1669		4	4	2	4	3	4		18	11	10	17	13	10		0.128568	-0.0857611	0.336519	0.2794	0.120816	0.132869	-0.0394634	0.307662	0.2209	0.115886	0.0820806	-0.134902	0.303718	0.4585	0.268135	0.0467975	-0.0599398
CDV3		Q9UKY7	CDV3_HUMAN	Protein CDV3 homolog		2887	3173	2462	2990	2876	2545	2950	3847	1703	2035	2859	2597		2	1	3	4	4	2		5	2	4	7	12	2		0.184743	-0.2284	0.70083	0.3114	0.137004	0.128197	-0.0737728	0.334006	0.2493	0.131123	0.115227	-0.0908556	0.327168	0.3089	0.160335	0.188028	-0.0492637
CDYL2		Q8N8U2	CDYL2_HUMAN	Chromodomain Y-like protein 2								2586	2709									4							9																			0.164707	-0.0385169
CECR5		Q9BXW7	CECR5_HUMAN	Cat eye syndrome critical region protein 5								4294	3786									2							2																			-0.466478	-1.82172
CECR6		Q9BXQ6	CECR6_HUMAN	Cat eye syndrome critical region protein 6												3278	2674							1							1
CELF1		Q92879	CELF1_HUMAN	CUGBP Elav-like family member 1		3876	4570					1816	1928						1			5				2			16				-0.168824	-0.805072	0.497513	0.3518	0.162291											-0.0205273	-0.208406
CELF2		O95319	CELF2_HUMAN	CUGBP Elav-like family member 2		1990	1974	1528	1643	2342	2515	2097	2335	1666	1490	2197	1407		3	3	2	4	6	3		11	6	7	13	12	4		0.0794106	-0.126153	0.28902	0.4621	0.231385	0.0214579	-0.203743	0.242752	0.6842	0.38485	-0.0592341	-0.214987	0.111381	0.5559	0.334974	0.0522304	-0.0736691
CELF4		Q9BZC1	CELF4_HUMAN	CUGBP Elav-like family member 4								3393	3802									3							5																			-0.0708764	-0.277559
CELSR2		Q9HCU4	CELR2_HUMAN	Cadherin EGF LAG seven-pass G-type receptor 2		3123	3381					4161	5016			3061	4586		2			3		2		4			3		2		0.0557617	-0.212874	0.319427	0.5477	0.280572											0.201675	-0.747093
CEND1		Q8N111	CEND_HUMAN	Cell cycle exit and neuronal differentiation protein 1		794	2117	917	1400	842	1558	918	1771	744	1021	570	985		9	7	8	10	8	9		39	14	33	35	37	37		0.0377388	-0.161572	0.230885	0.6385	0.315916	0.303754	-0.0353177	0.618341	0.0719	0.0340891	0.211931	0.00907208	0.433345	0.0825	0.0381653	0.00120925	-0.160047
CENPB		P07199	CENPB_HUMAN	Major centromere autoantigen B		4029	3440												1							1							-0.148871	-2.61566	2.61504	0.3767	0.178114
CENPV		Q7Z7K6	CENPV_HUMAN	Centromere protein V		2731	4443			2248	3235	1977	1930	2103	2475	3582	4053		1		2	5	3	1		6		8	14	8	1		0.678641	-0.346135	1.82088	0.1017	0.0410496						0.0629053	-0.160072	0.299298	0.5433	0.328318	0.246283	0.0811317
CEP170		Q5SW79	CE170_HUMAN	Centrosomal protein of 170 kDa		2702	3505	2900	3111	3212	3082	2137	1479	2779	3193	3079	4837		3	1	2	8	2	2		6	1	3	12	4	2		0.133645	-0.17145	0.399387	0.3153	0.139579	0.367657	-2.97504	4.56537	0.2763	0.14568	0.17746	-0.0503713	0.404328	0.1492	0.069702	0.173653	0.0248329
CEP170B		Q9Y4F5	C170B_HUMAN	Centrosomal protein of 170 kDa protein B		2746	1827			2521	2661	1856	1120						4		4	9				5		6	15				-0.115581	-0.495241	0.324475	0.3729	0.175482						-0.0430093	-0.302815	0.205345	0.6129	0.361173	-0.0262933	-0.206342
CEP41		Q9BYV8	CEP41_HUMAN	Centrosomal protein of 41 kDa		2093	1945			2284	1802	2835	2377						3		3	4				10		7	7				-0.0425273	-0.322992	0.243103	0.5856	0.296346						0.00220083	-0.270232	0.309594	0.6968	0.396168	0.0823021	-0.154547
CEP76		Q8TAP6	CEP76_HUMAN	Centrosomal protein of 76 kDa								1553	1149									9							19																			-0.031275	-0.235471
CEPT1		Q9Y6K0	CEPT1_HUMAN	Choline/ethanolaminephosphotransferase 1		2668	3037	2107	2403	3515	3077	3101	3177	3393	3190	2262	2163		1	2	1	2	2	2		6	3	2	6	2	4		0.0685921	-0.209681	0.351328	0.5099	0.261411	0.0169029	-0.378203	0.407752	0.6153	0.360725	-0.014142	-0.538885	0.523042	0.5944	0.353444	0.303006	0.0780684
CERK		Q8TCT0	CERK1_HUMAN	Ceramide kinase								4853	4411			3810	5651					1		1					1		1																	-0.0503698	-5.79045
CERS1		P27544	CERS1_HUMAN	Ceramide synthase 1		2033	2830			2116	3056	2772	3355						3		2	3				11		9	8				0.142137	-0.0962776	0.394042	0.2605	0.110178						0.0345165	-0.156337	0.239207	0.6454	0.37529	-0.00193086	-0.145879
CES1		P23141	EST1_HUMAN	Liver carboxylesterase 1		2469	2496	2566	1871	2658	2262	2424	2419	3476	3585	3199	2139		3	1	3	4	2	1		7	1	5	10	2	1		0.277855	-0.165178	0.744387	0.1766	0.0710514	1.17392	-5.61291	8.38891	0.2134	0.108694	-0.00775946	-0.381064	0.368937	0.6397	0.372871	-0.0438335	-0.503842
CETN2		P41208	CETN2_HUMAN	Centrin-2		2132	2497	2474	3048	1971	2040	2776	3439	2173	2056	3380	3007		3	2	4	2	2	1		10	2	10	8	7	1		0.159351	-0.0172291	0.351391	0.1517	0.0619356	-0.11016	-0.461892	0.242031	0.4038	0.233165	0.132281	-0.0412468	0.291328	0.2158	0.106345	0.16276	-0.0343752
CFB		P00751	CFAB_HUMAN	Complement factor B		1777	2527	2176	3230	2004	2952	2236	3205	2731	2792	2354	3140		4	2	3	5	2	1		14	3	10	12	4	4		0.435637	0.0673802	0.829022	0.0244	0.0106445	0.502281	-0.0323445	1.00221	0.0479	0.0248742	0.536937	0.0930688	0.952025	0.0187	0.00888	0.388356	-0.21137
CFDP1		Q9UEE9	CFDP1_HUMAN	Craniofacial development protein 1								3060	2895									3							6																			-0.0037163	-0.226899
CFH		P08603	CFAH_HUMAN	Complement factor H								5143	5391	3602	4261							1	1						1	2																		0.490271	-4.13708
CFHR3		Q02985	FHR3_HUMAN	Complement factor H-related protein 3								4522	4813									1							2																			0.472673	-0.344838
CFL1		P23528	COF1_HUMAN	Cofilin-1		86	219	112	290	125	296	163	333	142	228	114	202		16	12	12	12	16	12		206	90	159	125	138	154		-0.120075	-0.258004	0.0154545	0.221	0.0910683	-0.103881	-0.226155	0.0174534	0.2742	0.14495	-0.0359521	-0.109182	0.0375594	0.8394	0.435977	0.043048	-0.0340775
CFL2		Q9Y281	COF2_HUMAN	Cofilin-2		650	1256	723	1004	523	1305	723	1472	412	865	557	762		10	8	9	9	13	7		47	19	53	42	65	38		-0.138553	-0.416292	0.138969	0.2979	0.129903	-0.105082	-0.338269	0.148482	0.3772	0.215247	-0.021592	-0.129376	0.0859042	0.8302	0.433964	-0.0377052	-0.119218
CGGBP1		Q9UFW8	CGBP1_HUMAN	CGG triplet repeat-binding protein 1								4041	4364									1							3																			0.0331221	-0.165442
CHAMP1		Q96JM3	CHAP1_HUMAN	Chromosome alignment-maintaining phosphoprotein 1						4027	3713	1896	1937								1	8						1	15														-0.552727	-5.656	4.38339	0.2672	0.132481	0.0600089	-0.119461
CHCHD3		Q9NX63	CHCH3_HUMAN	Coiled-coil-helix-coiled-coil-helix domain-containing protein 3, mitochondrial		3135	3464	2074	2181	2888	2609	2573	2576	2393	3356				1	2	3	4	4			4	3	4	9	6			0.30237	0.100643	0.503204	0.013	0.0061767	0.217066	-0.274432	0.768394	0.2448	0.128693	0.181886	-0.00950014	0.383351	0.1128	0.0545435	-0.118537	-0.314383
CHCHD4		Q8N4Q1	MIA40_HUMAN	Mitochondrial intermembrane space import and assembly protein 40								5034	4969	4486	6489							1	1						1	1																		-0.0274882	-5.0759
CHCHD6		Q9BRQ6	CHCH6_HUMAN	Coiled-coil-helix-coiled-coil-helix domain-containing protein 6, mitochondrial		3685	3482					3532	3249						2			2				2			4				0.19787	-1.18285	1.62516	0.3837	0.182649											-0.0928069	-0.304833
CHCHD8		Q9NYJ1	CHCH8_HUMAN	Coiled-coil-helix-coiled-coil-helix domain-containing protein 8										4092	3996								1							1
CHD2		O14647	CHD2_HUMAN	Chromodomain-helicase-DNA-binding protein 2								4553	4943									2							2																			0.0903471	-0.526076
CHD4		Q14839	CHD4_HUMAN	Chromodomain-helicase-DNA-binding protein 4		2772	2284			2039	1737	480	597	1911	3111	2976	3384		5		8	20	6	2		5		9	59	10	2		0.0273452	-0.862666	0.994303	0.5539	0.283872						0.232175	-0.0638362	0.557685	0.1281	0.0620938	0.0392458	-0.0553243
CHDH		Q8NE62	CHDH_HUMAN	Choline dehydrogenase, mitochondrial		4311	4355					3983	4115						1			2				1			3				-0.000712158	-6.6573	5.81723	0.5278	0.27086											-0.264727	-0.796686
CHERP		Q8IWX8	CHERP_HUMAN	Calcium homeostasis endoplasmic reticulum protein		4200	4015					2998	2457	3189	4470				1			3	1			1			6	3			-0.272824	-4.68804	5.69492	0.3842	0.182822											0.0255759	-0.209632
CHGA		P10645	CMGA_HUMAN	Chromogranin-A		1041	1581	1141	1031	907	781	1669	2053	861	925	1140	1534		5	3	9	5	8	2		29	10	30	18	32	15		0.193028	-0.123745	0.473786	0.184	0.075039	0.368574	0.0874332	0.648243	0.0205	0.0114684	0.427588	0.241348	0.590002	0.0008	0.0005	0.278798	0.0344707
CHGB		P05060	SCG1_HUMAN	Secretogranin-1		506	392	1304	1335	1916	897	1088	989	1551	1409	1693	2339		16	7	8	11	9	3		59	8	10	29	14	8		-0.0438741	-0.840529	0.703913	0.5295	0.271235	0.156702	-0.0927596	0.405534	0.2275	0.119478	0.21828	0.00330897	0.411851	0.0741	0.0336645	0.0781347	-0.0794261
CHI3L1		P36222	CH3L1_HUMAN	Chitinase-3-like protein 1		3665	3366	2475	3056	3548	3227			2911	2267	2440	1811		2	2	2		3	3		2	2	2		3	3		0.356276	-0.336507	1.03416	0.1691	0.0690406	0.150269	-3.76253	4.60645	0.4855	0.289333	0.0139967	-0.23533	0.280528	0.706	0.399011
CHID1		Q9BWS9	CHID1_HUMAN	Chitinase domain-containing protein 1		1402	1577	1657	1699	2050	1867	1420	1517	1747	1445	1880	1637		6	4	3	7	6	3		20	5	9	22	11	6		-0.171813	-0.342429	0.016705	0.1104	0.0445192	-0.0411136	-0.212836	0.143092	0.6334	0.368292	-0.0403139	-0.202987	0.127321	0.6465	0.375525	-0.0513121	-0.153055
CHKB		Q9Y259	CHKB_HUMAN	Choline/ethanolamine kinase		3459	3975	2757	2659	3609	3474	4073	4521	3951	3536	2332	2765		1	1	1	1	1	1		3	1	2	3	1	4		0.175998	-0.18883	0.545982	0.2537	0.106278	-0.230549	-5.76414	6.14225	0.4148	0.240703	0.0565372	-0.347319	0.482411	0.5444	0.328772	0.0868325	-0.198829
CHL1		O00533	CHL1_HUMAN	Neural cell adhesion molecule L1-like protein		922	620	1200	829	1378	525	1073	398	404	485	986	885		12	8	11	17	20	10		33	9	17	29	66	18		0.0469971	-0.122271	0.216399	0.6181	0.308915	0.126188	-0.178721	0.455563	0.351	0.196964	0.045359	-0.234468	0.375034	0.6122	0.360943	0.0164794	-0.128903
CHM		P24386	RAE1_HUMAN	Rab proteins geranylgeranyltransferase component A 1		2983	2063	2187	3349	4039	3754	3460	2694	1720	2532	2372	3570		3	1	1	3	3	2		4	3	1	4	12	4		-0.202702	-0.555996	0.18736	0.1981	0.0818974	0.0623914	-0.333158	0.451971	0.5191	0.314626	0.176635	-6.42661	6.62519	0.4763	0.281959	0.0479971	-0.231991
CHML		P26374	RAE2_HUMAN	Rab proteins geranylgeranyltransferase component A 2				2481	3101	2827	1955			4043	3835					1	2		1				2	4		1								0.0905636	-0.532133	0.708634	0.4681	0.277539	-0.0229588	-0.696303	0.577249	0.6031	0.356794
CHMP1A		Q9HD42	CHM1A_HUMAN	Charged multivesicular body protein 1a		3929	2630					5214	5898						1			1				1			1				0.0890007	-1.96079	1.91962	0.4624	0.231859											0.16559	-4.82934
CHMP1B		Q7LBR1	CHM1B_HUMAN	Charged multivesicular body protein 1b		2806	2528			3545	3213	3239	2672	2578	3140				2		2	3	3			5		2	5	5			0.105477	-0.0847856	0.299602	0.3464	0.159031						-0.0586756	-3.10563	3.61407	0.4855	0.288154	0.135501	-0.0997196
CHMP2A		O43633	CHM2A_HUMAN	Charged multivesicular body protein 2a		1884	1553			1879	2051	2121	3010	2066	2052	3105	5316		6		5	6	6	2		12		11	13	8	2		0.123926	-0.049627	0.303986	0.271	0.1161						0.0453688	-0.101795	0.192638	0.6392	0.372481	0.0543319	-0.0739596
CHMP2B		Q9UQN3	CHM2B_HUMAN	Charged multivesicular body protein 2b										3600	4237								1							2
CHMP3		Q9Y3E7	CHMP3_HUMAN	Charged multivesicular body protein 3		2704	3601			2357	2688	2774	3403						1		2	2				6		7	8				0.00228632	-0.334772	0.34204	0.6694	0.325171						-0.0262018	-0.234379	0.180195	0.6723	0.386662	-0.00965717	-0.280173
CHMP4A		Q9BY43	CHM4A_HUMAN	Charged multivesicular body protein 4a												3439	3236							1							1
CHMP4B		Q9H444	CHM4B_HUMAN	Charged multivesicular body protein 4b		1452	1591	1534	1692	1697	1588	1635	1408	1493	1364	2417	1436		6	4	6	5	5	3		19	6	13	18	15	3		0.134099	-0.00680898	0.265462	0.1541	0.0630685	0.233961	0.030856	0.442798	0.0519	0.0259716	0.12656	-0.0207815	0.268421	0.1994	0.0967018	0.146278	0.00858496
CHMP5		Q9NZZ3	CHMP5_HUMAN	Charged multivesicular body protein 5		2210	2154	2295	2020	2269	1519	916	1655	1700	2021	2062	1750		2	2	3	6	4	2		9	2	7	35	12	5		0.0783822	-0.353408	0.490491	0.4697	0.236731	0.315751	-4.63661	4.62632	0.4186	0.244435	0.0607883	-0.180269	0.311908	0.5333	0.32256	0.199056	0.0987379
CHMP6		Q96FZ7	CHMP6_HUMAN	Charged multivesicular body protein 6		2380	3099	2368	2448	2391	3281	3558	3380	3127	3846	2876	2678		2	1	3	2	1	2		8	2	7	4	3	2		-0.163478	-0.384754	0.043969	0.1865	0.0760575	0.0720747	-0.327905	0.43457	0.4943	0.296233	-0.108696	-0.307595	0.0777966	0.3266	0.173008	0.0756677	-0.214767
CHMP7		Q8WUX9	CHMP7_HUMAN	Charged multivesicular body protein 7		2193	1979	1985	1617	1690	1487	1888	1796	2147	1619	1893	1762		4	3	5	6	4	3		9	3	13	15	7	6		-0.351411	-0.602063	-0.0876345	0.0174	0.00794471	-0.113537	-0.535396	0.340286	0.4041	0.233299	-0.13363	-0.295038	0.0322322	0.2016	0.0980695	-0.121597	-0.303393
CHN1		P15882	CHIN_HUMAN	N-chimaerin		2597	2353			2749	3001	3907	3777	1887	2128	2270	2189		2		3	1	4	2		6		5	3	10	4		-0.29365	-0.64608	0.0497206	0.0926	0.0372839						-0.113976	-0.388146	0.152202	0.3659	0.200607	0.0193264	-0.333089
CHN2		P52757	CHIO_HUMAN	Beta-chimaerin								1877	1676									7							15																			-0.00961373	-0.216308
CHORDC1		Q9UHD1	CHRD1_HUMAN	Cysteine and histidine-rich domain-containing protein 1		3958	3024	1912	3075	2972	3136	3487	2941	2531	2696	2283	2309		1	2	1	4	2	2		1	4	4	4	5	4		-0.0746155	-3.80826	3.6894	0.5103	0.261712	0.0586645	-0.236179	0.366496	0.543	0.330888	0.0632578	-0.107448	0.230295	0.537	0.324914	0.131843	-0.0246857
CHP		Q99653	CHP1_HUMAN	Calcium-binding protein p22				1885	2547					2330	2337	2546	2571			1			3	2			4			6	3							0.12358	-0.139043	0.358215	0.3233	0.177082
CHP1		Q99653	CHP1_HUMAN	Calcineurin B homologous protein 1		2314	2015			2314	2220	1910	2136						3		3	6				8		7	15				-0.0432502	-0.211824	0.111308	0.6421	0.316641						-0.0453957	-0.204972	0.100817	0.6479	0.376307	-0.0842963	-0.228404
CHTF8		P0CG12	CTF8A_HUMAN	Chromosome transmission fidelity protein 8 homolog isoform 2								4214	2929									1							2																			0.00439622	-0.395426
CHTOP		Q9Y3Y2	CHTOP_HUMAN	Chromatin target of PRMT1 protein								3525	3221									3							4																			0.0232255	-0.610711
CHUK		O15111	IKKA_HUMAN	Inhibitor of nuclear factor kappa-B kinase subunit alpha		4283	4280			3619	3528								1		1					1		2					0.297298	-5.10189	5.45374	0.4028	0.194492						-0.349488	-1.03769	0.259205	0.1712	0.0812449
CIAO1		O76071	CIAO1_HUMAN	Probable cytosolic iron-sulfur protein assembly protein CIAO1										2991	2807								2							3
CIAPIN1		Q6FI81	CPIN1_HUMAN	Anamorsin		3954	2991			3203	2999	4232	3186	2689	2424	3529	3694		1		1	2	3	1		1		3	2	4	1		0.164778	-8.32974	7.8926	0.4521	0.22502						-0.245161	-0.556635	0.0769958	0.132	0.0634293	-0.0611076	-3.00945
CIB1		Q99828	CIB1_HUMAN	Calcium and integrin-binding protein 1		4137	3807												1							1							0.315999	-6.78926	7.38431	0.4012	0.193645
CIC		Q96RK0	CIC_HUMAN	Protein capicua homolog								3524	3200									3							4																			0.237947	-0.12822
CIRBP		Q14011	CIRBP_HUMAN	Cold-inducible RNA-binding protein		1647	2363	1240	1443	1581	2197	1547	2684	1645	2202	1567	1728		3	3	3	3	3	3		16	9	15	20	13	9		-0.247866	-0.516171	0.0098768	0.0745	0.02858	-0.261102	-0.599055	0.0633694	0.1059	0.0512119	-0.367336	-0.66762	-0.0561433	0.0312	0.01378	-0.31982	-0.625119
CISD1		Q9NZ45	CISD1_HUMAN	CDGSH iron-sulfur domain-containing protein 1		1261	1874	627	1175	895	1870	1681	2423	926	1762	660	1075		4	5	4	4	4	6		23	22	31	18	30	31		0.211329	0.00173399	0.410696	0.0768	0.0296269	0.303313	-0.0447702	0.669369	0.0899	0.0429028	0.205935	-0.0948139	0.513725	0.1712	0.0814014	-0.0393389	-0.215667
CISD2		Q8N5K1	CISD2_HUMAN	CDGSH iron-sulfur domain-containing protein 2		2350	2419	1880	2458	2484	2322	2189	2302	2068	2070	1920	2074		3	1	4	3	4	1		8	4	6	12	8	6		0.061511	-0.145706	0.258497	0.5417	0.277264	0.0671527	-0.327034	0.52169	0.5061	0.303973	0.140912	-0.0448212	0.325767	0.206	0.100791	-0.030715	-0.166304
CIT		O14578	CTRO_HUMAN	Citron Rho-interacting kinase		2892	3232	2702	2485	2297	2053	3268	2922	3874	3175	2297	2432		3	1	4	3	1	4		5	1	7	5	1	4		-0.0219831	-0.394951	0.369926	0.6068	0.304838	0.0316509	-5.14663	6.00391	0.5224	0.317505	-0.115463	-0.401262	0.14308	0.3661	0.201065	-0.250602	-1.40298
CKAP4		Q07065	CKAP4_HUMAN	Cytoskeleton-associated protein 4		2589	2276	2377	2492	2855	2335	2255	1757	2666	2177	1812	2515		2	1	1	7	4	1		6	2	4	11	4	7		0.110291	-0.232905	0.461996	0.4026	0.194407	0.157885	-0.786005	1.13801	0.4302	0.252456	-0.0718422	-0.295804	0.151988	0.5013	0.298571	-0.144513	-0.282816
CKAP5		Q14008	CKAP5_HUMAN	Cytoskeleton-associated protein 5		320	212	525	248	311	249	121	98	310	376	466	805		29	22	27	49	31	14		86	26	83	148	83	46		-0.233365	-0.420703	-0.0433654	0.0426	0.0171448	-0.0430209	-0.19623	0.10492	0.6572	0.376352	-0.0947045	-0.191476	-0.00487533	0.2801	0.140176	-0.0809545	-0.204896
CKB		P12277	KCRB_HUMAN	Creatine kinase B-type		19	21	16	35	10	16	11	15	15	22	12	21		43	25	37	42	36	32		543	280	746	570	475	589		-0.169084	-0.546258	0.221683	0.2841	0.123026	-0.196406	-0.358754	-0.0314368	0.0582	0.0292417	-0.183444	-0.343151	-0.0146325	0.0716	0.0325835	-0.0999043	-0.267152
CKMT1A		P12532	KCRU_HUMAN	Creatine kinase U-type, mitochondrial		225	147	111	137	131	146	58	102	235	109	108	187		14	19	20	21	16	15		113	92	157	233	100	159		-0.0117228	-0.347231	0.31087	0.6466	0.318102	-0.010318	-0.227568	0.190628	0.7345	0.399569	0.0341976	-0.0799098	0.160032	0.7434	0.410432	0.189676	-0.0337161
CKMT2		P17540	KCRS_HUMAN	Creatine kinase S-type, mitochondrial		4090	3644												1							1							1.25434	-8.32276	13.4856	0.2968	0.129519
CLASP1		Q7Z460	CLAP1_HUMAN	CLIP-associating protein 1		1659	1267	1286	824	1783	1824	1457	1279	1871	1889	1657	1699		8	4	7	10	5	6		15	8	12	21	10	8		-0.219804	-0.435795	-0.03622	0.061	0.0230026	0.0904272	-0.217467	0.39495	0.4492	0.26502	-0.0178453	-0.176816	0.137984	0.756	0.414301	-0.127412	-0.253513
CLASP2		O75122	CLAP2_HUMAN	CLIP-associating protein 2		575	487	566	286	429	365	306	185	695	379	553	472		14	11	17	27	22	13		52	24	62	82	39	38		-0.107736	-0.190867	-0.0231521	0.1715	0.0698545	-0.0891382	-0.228073	0.0545386	0.3926	0.225767	-0.0245356	-0.106819	0.0569325	0.8765	0.443516	-0.0217121	-0.0964889
CLCC1		Q96S66	CLCC1_HUMAN	Chloride channel CLIC-like protein 1								4899	4580									1							1																			0.00406793	-5.46108
CLCF1		Q9UBD9	CLCF1_HUMAN	Cardiotrophin-like cytokine factor 1						3046	4022					3478	3418				1			1				4			1												0.480546	-0.579054	1.52497	0.1804	0.0857687
CLCN3		P51790	CLCN3_HUMAN	H(+)/Cl(-) exchange transporter 3		2384	3155			2110	2914	3175	4026	4259	4637				2		2	2	1			8		9	6	1			-0.0308035	-0.342753	0.262828	0.6111	0.306403						0.0768662	-0.187703	0.326097	0.4823	0.286211	0.0067708	-0.245487
CLCN4		P51793	CLCN4_HUMAN	H(+)/Cl(-) exchange transporter 4		3970	3107			3003	3432	3105	3192	3565	4109				1		2	2	1			1		4	6	2			-0.366629	-8.65143	8.89315	0.4188	0.204379						0.123726	-0.346251	0.579769	0.4028	0.229424	0.268924	-0.0460773
CLCN6		P51797	CLCN6_HUMAN	Chloride transport protein 6		3169	3765			2542	2868			3411	3259				1		2		2			4		6		2			-0.291876	-1.3732	0.734308	0.3066	0.134217						0.0906324	-0.212929	0.397671	0.4515	0.262405
CLCN7		P51798	CLCN7_HUMAN	H(+)/Cl(-) exchange transporter 7		3508	4320			3986	3584								1		1					3		1					0.0239631	-0.735765	0.781681	0.579	0.294054						0.413945	-8.77763	10.575	0.4248	0.243389
CLDN10		P78369	CLD10_HUMAN	Claudin-10		3490	4177			2800	4030	4504	4714	4101	4021				1		1	1	1			3		5	2	1			-0.32463	-0.815434	0.201765	0.1472	0.0601124						0.123296	-0.17746	0.41967	0.3592	0.196327	-0.364878	-1.28924
CLDN11		O75508	CLD11_HUMAN	Claudin-11		2820	2591	2166	3148	2875	2518	2792	3811	1523	2025	1680	2132		2	1	1	2	4	2		5	3	4	8	15	8		-0.011531	-0.420854	0.413475	0.6263	0.311683	-0.109922	-0.615761	0.399444	0.4203	0.245834	0.133976	-0.163992	0.430806	0.3233	0.17123	0.0697309	-0.371787
CLDND1		Q9NY35	CLDN1_HUMAN	Claudin domain-containing protein 1		2402	3930			2600	3882	3429	4633	2606	3843	3321	2835		1		1	1	1	1		8		6	5	5	1		0.121294	-0.378902	0.5978	0.4155	0.202297						0.219132	-0.19161	0.653124	0.1948	0.0942669	0.204158	-0.0775062
CLEC16A		Q2KHT3	CL16A_HUMAN	Protein CLEC16A		4204	4029			2958	3032	4924	4640	4035	3807				1		3	1	1			1		4	1	1			0.260765	-12.6453	11.5887	0.4698	0.236887						0.108609	-0.584903	0.92231	0.4702	0.277025	3.96129	-17.4145
CLEC1B		Q9P126	CLC1B_HUMAN	C-type lectin domain family 1 member B								5023	4947									1							1																			-0.0377406	-3.7851
CLEC2L		P0C7M8	CLC2L_HUMAN	C-type lectin domain family 2 member L		3912	2034	2503	3257	2852	2310	2883	3055	2483	2348	2490	2136		1	2	2	3	2	2		1	2	4	7	5	3		-0.307603	-4.37698	4.4297	0.3247	0.145403	-0.0960675	-3.29265	2.56252	0.4861	0.289895	0.153931	-0.164656	0.423613	0.2648	0.131451	0.0374908	-0.247469
CLEC3B		P05452	TETN_HUMAN	Tetranectin						3041	3966	4483	4655								1	1						4	2														-0.0872296	-0.259191	0.0809221	0.4272	0.24486	-0.372591	-1.40802
CLGN		O14967	CLGN_HUMAN	Calmegin								4410	4348									1							2																			0.103375	-0.475872
CLIC1		O00299	CLIC1_HUMAN	Chloride intracellular channel protein 1		1406	1632	1746	1052	1945	1687	2391	2021	1295	1263	2744	1790		4	2	4	4	7	1		20	4	10	10	19	2		0.45116	0.0809661	0.821442	0.0224	0.0100354	0.256277	-0.295113	0.773499	0.2065	0.103991	0.066787	-0.202565	0.334252	0.5085	0.304181	-0.101046	-0.375568
CLIC4		Q9Y696	CLIC4_HUMAN	Chloride intracellular channel protein 4		852	786	1202	843	1160	827	1186	1537	406	588	1099	764		9	6	8	8	15	7		36	9	22	27	66	15		-0.0959005	-0.512825	0.362812	0.4491	0.223577	-0.218556	-0.621624	0.180598	0.2151	0.111082	-0.202481	-0.512998	0.104323	0.1805	0.0859255	-0.0679835	-0.366437
CLIC6		Q96NY7	CLIC6_HUMAN	Chloride intracellular channel protein 6		3399	3576												2							3							-0.0511633	-1.00303	0.855864	0.5416	0.277189
CLINT1		Q14677	EPN4_HUMAN	Clathrin interactor 1		2644	2860			2147	1698	3553	3361	2087	2215	2808	2359		4		5	3	4	2		6		8	4	8	2		-0.0310975	-0.201924	0.141315	0.6869	0.330129						-0.0165197	-0.119891	0.0780224	0.8722	0.442398	0.0207282	-0.190204
CLIP1		P30622	CLIP1_HUMAN	CAP-Gly domain-containing linker protein 1		2213	2202	2238	1715	1809	2208	954	647	1953	1911				4	2	5	19	8			9	2	12	33	9			0.0292755	-0.222389	0.279599	0.6316	0.31375	0.116078	-0.413233	0.599606	0.4205	0.24596	0.00959337	-0.1119	0.142765	0.8395	0.43617	-0.017259	-0.111702
CLIP2		Q9UDT6	CLIP2_HUMAN	CAP-Gly domain-containing linker protein 2		535	399	480	208	512	322	560	310	486	304	1048	530		19	18	19	21	19	8		56	28	53	51	55	16		-0.186351	-0.381515	-0.00900001	0.099	0.0397282	-0.0654265	-0.187714	0.0690994	0.5238	0.318931	-0.0550389	-0.136473	0.0220973	0.665	0.384298	-0.131029	-0.268043
CLK3		P49761	CLK3_HUMAN	Dual specificity protein kinase CLK3								4846	4397									1							1																			-0.0191236	-4.78405
CLMN		Q96JQ2	CLMN_HUMAN	Calmin								2735	2813									4							8																			0.0703011	-0.163712
CLN8		Q9UBY8	CLN8_HUMAN	Protein CLN8		4233	4129			4120	4000	4097	4635						1		1	1				1		1	3				0.503767	-6.5861	8.11551	0.3448	0.157754						0.295506	-5.26791	7.2168	0.3956	0.225763	0.21868	-0.329714
CLNS1A		P54105	ICLN_HUMAN	Methylosome subunit pICln						3183	2905										2							3															0.0587977	-0.336122	0.443388	0.5261	0.316318
CLPB		Q9H078	CLPB_HUMAN	Caseinolytic peptidase B protein homolog		2812	2564	1530	1654	1962	1926	2529	1913	3318	2687	1970	2679		2	3	4	4	1	3		5	6	10	9	2	6		-0.293844	-0.671464	0.123306	0.1235	0.0498465	-0.106563	-0.420245	0.173743	0.4125	0.239269	0.000828891	-0.134167	0.13786	0.8541	0.439091	-0.0292441	-0.276604
CLPP		Q16740	CLPP_HUMAN	ATP-dependent Clp protease proteolytic subunit, mitochondrial		1883	1469			3245	3233	1428	1694	2213	2547	2826	2458		5		1	5	2	1		12		3	22	7	2		0.153818	0.000944801	0.289839	0.1143	0.0462804						0.0796593	-0.293746	0.459227	0.4781	0.283413	0.089955	-0.0289381
CLPTM1		O96005	CLPT1_HUMAN	Cleft lip and palate transmembrane protein 1		2968	4680			1927	1479	2105	2455	2115	2656	1700	2520		2		5	5	4	3		5		10	13	8	8		0.141144	-0.404711	0.72733	0.3825	0.180998						0.0535777	-0.0845767	0.197284	0.6048	0.3571	0.0200927	-0.140602
CLSTN1		O94985	CSTN1_HUMAN	Calsyntenin-1		1386	1313	1324	1727	1330	790	1456	1216	1169	1138	1114	1067		9	4	8	10	9	6		20	8	18	21	22	15		-0.0323986	-0.239668	0.181827	0.6501	0.319161	-0.0654079	-0.305604	0.185594	0.5185	0.313693	-0.0259953	-0.120291	0.0707786	0.8347	0.435016	0.0567094	-0.121509
CLSTN3		Q9BQT9	CSTN3_HUMAN	Calsyntenin-3						4097	3933					3355	2933				1			1				1			1												-0.0360665	-4.18932	4.14065	0.5245	0.315302
CLTA		P09496	CLCA_HUMAN	Clathrin light chain A		822	793	432	880	635	774	800	1258	911	875	545	797		8	8	9	10	8	8		37	32	43	39	30	39		-0.335647	-0.549249	-0.133357	0.0092	0.0042068	-0.151233	-0.277222	-0.0341155	0.084	0.0395889	-0.0973225	-0.225927	0.0381644	0.3266	0.173135	-0.0429656	-0.157865
CLTB		P09497	CLCB_HUMAN	Clathrin light chain B		551	897	280	646	435	898	649	1442	474	748	346	604		9	10	9	8	11	9		55	48	62	46	57	59		-0.324459	-0.593665	-0.0513153	0.0326	0.0128318	-0.120526	-0.238622	-0.00347896	0.1853	0.0931874	-0.0849167	-0.212613	0.0559518	0.4033	0.229829	-0.0439961	-0.122742
CLTC		Q00610	CLH1_HUMAN	Clathrin heavy chain 1		6	7	3	3	2	5	5	5	3	6	3	4		95	100	103	97	119	112		918	551	1119	775	893	1146		-0.345172	-0.658683	0.00240502	0.0411	0.0163448	-0.153732	-0.278264	-0.0313156	0.0793	0.0359197	-0.0877827	-0.379154	0.204863	0.4338	0.250091	-0.0831382	-0.161409
CLU		P10909	CLUS_HUMAN	Clusterin		745	574	558	626	540	571	866	761	490	473	409	703		10	8	10	10	14	8		41	25	51	36	55	52		0.267499	0.105098	0.428524	0.0108	0.00508613	0.115586	-0.0672479	0.30309	0.2983	0.160908	0.2629	0.0959179	0.424504	0.0134	0.00653971	0.163817	0.0558948
CLUH		O75153	CLU_HUMAN	Clustered mitochondria protein homolog		3235	2099			3085	1680	3209	1874						2		3	3				3		3	5				-0.303668	-0.785986	0.162521	0.141	0.0577297						-0.263508	-2.85589	2.49224	0.2653	0.131745	-0.156139	-0.438916
CLVS1		Q8IUQ0	CLVS1_HUMAN	Clavesin-1								3678	4083	4175	4276							2	1						4	1																		-0.335501	-0.641894
CLVS2		Q5SYC1	CLVS2_HUMAN	Clavesin-2		2242	2600	2425	2805	2531	2745	2259	1818	2676	2297	2462	1959		3	1	2	6	2	2		9	2	6	11	4	3		-0.0722289	-0.299446	0.135282	0.489	0.248324	0.0946233	-0.294185	0.473	0.438	0.257274	0.019935	-0.142287	0.18419	0.7578	0.414822	0.0579359	-0.0904075
CLYBL		Q8N0X4	CLYBL_HUMAN	Citrate lyase subunit beta-like protein, mitochondrial		1962	1554	2565	1860	1481	1714	2367	1316	2278	1707				6	1	5	7	5			11	1	16	10	6			-0.021103	-0.422931	0.362621	0.6125	0.306794	-0.102009	-8.83302	10.2252	0.505	0.302892	0.00084732	-0.231582	0.238521	0.736	0.408474	-0.00323607	-0.288248
CMAS		Q8NFW8	NEUA_HUMAN	N-acylneuraminate cytidylyltransferase		1039	1440	1048	2326	1467	1405	641	687	1161	848	1065	1071		5	2	5	14	11	4		29	12	16	46	22	16		-0.0740503	-0.255372	0.102874	0.4781	0.240567	0.000913263	-0.182945	0.19844	0.7894	0.411953	-0.028816	-0.174755	0.110199	0.7432	0.410261	-0.0171758	-0.162041
CMBL		Q96DG6	CMBL_HUMAN	Carboxymethylenebutenolidase homolog		1158	850	1532	1673	1346	1285	1272	1865	1342	1244	1141	1620		6	3	7	6	7	4		25	6	18	25	18	15		0.0883493	-0.0985611	0.272945	0.4112	0.19954	0.124352	-0.0396183	0.296628	0.2444	0.12832	0.0775103	-0.0253969	0.187496	0.4398	0.254672	0.0187013	-0.106494
CMPK1		P30085	KCY_HUMAN	UMP-CMP kinase		766	823	1061	754	573	821	666	865	1101	1166	604	1079		7	3	7	9	6	4		40	11	48	45	24	35		-0.0601662	-0.345276	0.23643	0.5348	0.273421	-0.200269	-0.46846	0.0889702	0.1591	0.0772784	-0.119781	-0.270803	0.0274596	0.2364	0.116513	-0.104303	-0.277689
CMTM4		Q8IZR5	CKLF4_HUMAN	CKLF-like MARVEL transmembrane domain-containing protein 4		3119	3358			3249	3260	4928	4653	3065	3247				1		1	1	1			4		3	1	3			0.321062	0.0710448	0.573496	0.0184	0.00852288						0.596893	-0.268542	1.60177	0.0896	0.0417016	0.49736	-5.12108
CMTM5		Q96DZ9	CKLF5_HUMAN	CKLF-like MARVEL transmembrane domain-containing protein 5		1939	2443	2786	2753	2696	2575	3145	3559	1473	2376				3	1	2	2	3			12	1	5	6	16			0.317694	-0.234656	0.868973	0.1582	0.0650715	0.198464	-5.87274	6.20946	0.4426	0.261403	0.046534	-0.253557	0.378636	0.5663	0.339948	0.0673541	-0.164113
CMTM6		Q9NX76	CKLF6_HUMAN	CKLF-like MARVEL transmembrane domain-containing protein 6		3857	4368							4386	5580				1				1			2				1			0.0229912	-4.19423	4.72715	0.4803	0.242208
CMTR1		Q8N1G2	CMTR1_HUMAN	Cap-specific mRNA (nucleoside-2'-O-)-methyltransferase 1								3275	2949									4							5																			0.0347084	-0.229414
CNBP		P62633	CNBP_HUMAN	Cellular nucleic acid-binding protein				1892	2728					2549	2870	2345	2976			1			2	1			4			5	4							0.999075	-0.416349	2.68173	0.085	0.0402554
CNDP1		Q96KN2	CNDP1_HUMAN	Beta-Ala-His dipeptidase		1976	1775	2207	1383	1770	1560	2635	3521	1748	1468	2519	2392		5	2	5	2	5	1		11	2	12	9	11	3		0.0831275	-0.356799	0.541904	0.48	0.242052	-0.138149	-4.17332	4.85899	0.4709	0.279162	0.14176	-0.153941	0.430329	0.2968	0.15221	0.545841	0.212812
CNDP2		Q96KP4	CNDP2_HUMAN	Cytosolic non-specific dipeptidase		78	113	102	111	86	147	105	191	62	116	119	110		34	24	30	30	36	29		222	99	206	163	228	148		0.0893451	-0.254233	0.404355	0.4472	0.222293	0.0240031	-0.175819	0.223757	0.6901	0.38632	0.0311739	-0.120515	0.194887	0.7115	0.400326	0.0948331	-0.092496
CNKSR2		Q8WXI2	CNKR2_HUMAN	Connector enhancer of kinase suppressor of ras 2		2604	2398			2337	2456	1915	2248	3062	3223				2		2	7	2			6		7	15	3			-0.380947	-1.27491	0.572935	0.2177	0.089428						0.0447341	-0.23606	0.305105	0.5745	0.344103	-0.0968941	-0.196824
CNN1		P51911	CNN1_HUMAN	Calponin-1				2862	3002			2670	2068							1		5					1		8									0.692428	-4.74114	6.77174	0.2484	0.130378						-0.444162	-1.63716
CNN3		Q15417	CNN3_HUMAN	Calponin-3		687	820	1018	1219	1599	1117	1086	985	706	978	1072	1202		12	7	7	10	13	6		44	12	14	29	39	16		0.31306	0.0475555	0.582962	0.0366	0.0145524	0.103715	-0.192615	0.408471	0.405	0.233699	0.114491	-0.0924097	0.326375	0.3239	0.171738	-0.0832783	-0.220257
CNNM1		Q9NRU3	CNNM1_HUMAN	Metal transporter CNNM1		3285	2834	1802	1685	2272	1597	3123	3333	3285	2480	1711	3081		2	3	3	2	2	6		3	4	7	6	2	8		0.10826	-1.17262	1.49891	0.4498	0.223737	0.0355297	-0.384273	0.488009	0.5861	0.350298	0.0731635	-0.338022	0.488987	0.4975	0.295845	0.111383	-0.165548
CNNM2		Q9H8M5	CNNM2_HUMAN	Metal transporter CNNM2		3711	3651			3222	3151	3458	2511						2		2	2				2		3	4				0.0730765	-2.72159	2.81201	0.5238	0.268916						0.1343	-0.271861	0.52523	0.3465	0.187081	0.262178	-0.0431157
CNNM3		Q8NE01	CNNM3_HUMAN	Metal transporter CNNM3		3688	3503	2808	2820	3543	3210	1971	1850	3789	2512	2944	3133		1	1	1	7	1	2		2	1	2	14	1	2		0.242059	-0.800281	1.36475	0.3562	0.165181	0.653048	-5.76455	8.20552	0.2951	0.158839	0.242477	-0.268926	0.817947	0.221	0.108862	0.158013	-0.0517039
CNNM4		Q6P4Q7	CNNM4_HUMAN	Metal transporter CNNM4		3189	4007			3699	3919	4027	4305						1		1	1				4		2	3				0.00482475	-0.401805	0.421142	0.6403	0.316319						0.0979824	-0.741155	0.856788	0.4524	0.263691	0.114826	-0.356739
CNOT1		A5YKK6	CNOT1_HUMAN	CCR4-NOT transcription complex subunit 1		2848	2811	2927	3206			1733	1821	3220	5740	2642	3425		3	1		9	3	3		5	1		17	3	3		0.0546519	-0.265578	0.36474	0.5564	0.285221	-0.0217784	-5.28839	4.54209	0.5214	0.316583						-0.186086	-0.291201
CNOT10		Q9H9A5	CNO10_HUMAN	CCR4-NOT transcription complex subunit 10								4362	4181									2							2																			-0.201499	-4.09106
CNOT3		O75175	CNOT3_HUMAN	CCR4-NOT transcription complex subunit 3								4716	3814									1							1																			-0.206525	-6.63825
CNOT4		O95628	CNOT4_HUMAN	CCR4-NOT transcription complex subunit 4						3961	3500	4932	4668	4003	3711						1	1	1					1	1	1													0.125539	-2.46307	2.85924	0.4928	0.293105	-0.33745	-6.48693
CNOT7		Q9UIV1	CNOT7_HUMAN	CCR4-NOT transcription complex subunit 7		3091	3168					3056	2865	4058	3876				2			3	1			4			6	1			0.0652583	-0.482581	0.708844	0.5064	0.259075											0.0400232	-0.234746
CNP		P09543	CN37_HUMAN	2',3'-cyclic-nucleotide 3'-phosphodiesterase		24	20	22	23	23	24	39	68	13	20	16	20		52	40	39	36	55	45		461	241	471	282	533	539		-0.0465492	-0.639449	0.542927	0.5347	0.273345	-0.0807727	-0.390108	0.214435	0.473	0.280784	-0.0646563	-0.243528	0.130233	0.5235	0.313809	0.109117	-0.214527
CNPY2		Q9Y2B0	CNPY2_HUMAN	Protein canopy homolog 2		2297	1741	2535	1515	1786	1862	1701	1355	2645	1727	2756	1912		3	1	2	6	2	2		8	1	12	17	4	2		-0.0460159	-0.243325	0.174858	0.5947	0.300273	-0.172367	-3.75967	3.43128	0.3567	0.200267	0.096374	-0.116145	0.299977	0.3946	0.224848	0.000154037	-0.103623
CNPY3		Q9BT09	CNPY3_HUMAN	Protein canopy homolog 3										3571	4124								1							2
CNR1		P21554	CNR1_HUMAN	Cannabinoid receptor 1		2913	3483	1882	2496			3197	4785	2604	3785	1980	2792		3	1		1	3	1		5	4		6	5	6		-0.0949135	-0.462605	0.258987	0.4347	0.213864	0.0558981	-5.13188	5.48984	0.5185	0.314004						-0.163603	-0.418937
CNRIP1		Q96F85	CNRP1_HUMAN	CB1 cannabinoid receptor-interacting protein 1		378	1058	495	874	399	1168	500	1547	536	1094	477	890		8	6	8	7	9	7		76	28	68	57	51	45		-0.183194	-0.393919	0.0339581	0.1355	0.0552715	-0.114118	-0.251799	0.0300317	0.2523	0.132423	-0.0557283	-0.17744	0.0838214	0.5889	0.350401	0.042237	-0.060047
CNTFR		P26992	CNTFR_HUMAN	Ciliary neurotrophic factor receptor subunit alpha		1299	1830	1245	1492	1011	1668	1751	2111	1756	1679	1907	1879		5	4	6	5	6	1		22	9	27	17	11	6		0.161782	0.0401207	0.277846	0.0575	0.0215227	0.112151	-0.0867101	0.29602	0.3187	0.173464	0.0763543	-0.0516992	0.195557	0.4515	0.262312	0.22072	0.0498371
CNTN1		Q12860	CNTN1_HUMAN	Contactin-1		32	35	35	34	33	41	43	45	33	43	32	38		54	42	52	49	55	47		382	199	380	273	323	342		-0.0174275	-0.251159	0.215682	0.6909	0.331239	-0.023137	-0.143642	0.102594	0.7985	0.414201	0.00772602	-0.0907316	0.110912	0.9039	0.44828	0.0463783	-0.072074
CNTN2		Q02246	CNTN2_HUMAN	Contactin-2		920	552	497	221	589	289	754	451	771	577	1427	597		15	17	21	16	16	9		33	27	46	40	35	10		0.0151029	-0.168142	0.184108	0.7411	0.341086	-0.0424061	-0.274694	0.186024	0.604	0.356564	0.0736539	-0.0322689	0.179599	0.4614	0.270202	0.0389611	-0.113653
CNTN3		Q9P232	CNTN3_HUMAN	Contactin-3										4180	4295								1							1
CNTN5		O94779	CNTN5_HUMAN	Contactin-5		3476	4055												2							3							0.170967	-4.60297	4.74752	0.4549	0.227018
CNTNAP1		P78357	CNTP1_HUMAN	Contactin-associated protein 1		109	114	84	80	103	103	181	166	84	126	74	92		32	31	36	30	39	36		175	111	181	118	191	198		-0.00531771	-0.159197	0.162025	0.8044	0.348991	-0.0702081	-0.210427	0.0665099	0.5067	0.304833	-0.00670338	-0.184171	0.185054	0.7822	0.423242	-0.0061929	-0.160767
CNTNAP2		Q9UHC6	CNTP2_HUMAN	Contactin-associated protein-like 2		1194	728	614	502	801	459	978	568	988	747	985	828		11	13	15	15	11	9		24	22	34	32	27	18		0.0641575	-0.0551049	0.194931	0.5402	0.276209	-0.0131689	-0.163486	0.154126	0.784	0.409994	0.0265413	-0.0704912	0.129699	0.8284	0.433488	0.1092	-0.0330876
CNTNAP5		Q8WYK1	CNTP5_HUMAN	Contactin-associated protein-like 5								5067	5054	4056	3869	2624	3205					1	1	2					1	1	3																	-0.268576	-6.10947
COA3		Q9Y2R0	COA3_HUMAN	Cytochrome c oxidase assembly factor 3 homolog, mitochondrial		2875	3078			2081	2246	3389	3765						2		3	2				5		9	5				0.0876002	-0.134543	0.2997	0.427	0.209176						0.104276	-0.103371	0.320668	0.3522	0.191146	-0.0800818	-0.295959
COA4		Q9NYJ1	COA4_HUMAN	Cytochrome c oxidase assembly factor 4 homolog, mitochondrial		4239	4154			4121	4007								1		1					1		1					-0.211053	-5.86129	5.32115	0.4086	0.198281						0.118693	-3.48765	3.95063	0.4794	0.284602
COA6		Q5JTJ3	COA6_HUMAN	Cytochrome c oxidase assembly factor 6 homolog		3137	3484			3720	4003	3671	4022						1		1	1				4		2	4				-0.022843	-0.294866	0.25222	0.6521	0.319733						-0.0656464	-0.235766	0.10416	0.5375	0.325292	0.0615495	-0.173382
COA7		Q96BR5	COA7_HUMAN	Cytochrome c oxidase assembly factor 7						4141	4065	5140	5386								1	1						1	1														-0.280309	-3.79119	3.34766	0.3027	0.156569	-0.185325	-3.20602
COASY		Q13057	COASY_HUMAN	Bifunctional coenzyme A synthase		1683	1709	2201	1339	1617	1389	1889	1800	3770	1920	1368	1130		4	2	4	7	1	5		15	2	14	15	1	11		0.064521	-0.147241	0.278464	0.5351	0.273572	-0.33349	-0.942184	0.219259	0.1374	0.0651997	-0.138024	-0.310733	0.0291875	0.2136	0.104248	-0.0823361	-0.247784
COG2		Q14746	COG2_HUMAN	Conserved oligomeric Golgi complex subunit 2								3323	3308									2							5																			0.116016	-0.214221
COG4		Q9H9E3	COG4_HUMAN	Conserved oligomeric Golgi complex subunit 4								3796	2803			3264	2615					3		1					3		1																	0.0753172	-0.28392
COG5		Q9UP83	COG5_HUMAN	Conserved oligomeric Golgi complex subunit 5								4527	4825			2550	2584					2		2					2		3																	0.0240713	-3.30679
COG8		Q96MW5	COG8_HUMAN	Conserved oligomeric Golgi complex subunit 8								4421	4393	3610	4293							1	2						2	2																		-0.364258	-0.805827
COL12A1		Q99715	COCA1_HUMAN	Collagen alpha-1(XII) chain				2842	2906	3368	4082									1	2						1	3										0.749485	-4.33862	5.48688	0.1963	0.097232	-0.0441408	-0.428006	0.345464	0.557	0.335351
COL14A1		Q05707	COEA1_HUMAN	Collagen alpha-1(XIV) chain		3529	4600			2687	2506	3234	2619						3		3	4				3		5	5				0.265079	-0.360955	0.93324	0.2354	0.0974131						0.0302509	-0.722951	0.804639	0.5466	0.32983	-0.621369	-1.80173
COL18A1		P39060	COIA1_HUMAN	Collagen alpha-1(XVIII) chain		2792	2449			4360	5241	3659	3950	4068	3910	2641	3423		5		1	3	1	2		5		1	4	1	3		0.198152	-0.378818	0.769445	0.2883	0.125982						0.206383	-7.17579	8.82859	0.4529	0.264331	0.121298	-0.368994
COL1A1		P02452	CO1A1_HUMAN	Collagen alpha-1(I) chain		3911	1183					3779	388	2297	1984	2288	2351		1			2	4	4		1			3	6	4		-4.73936	-31.9652	19.3884	0.2553	0.107355											-0.009816	-0.678634
COL1A2		P08123	CO1A2_HUMAN	Collagen alpha-2(I) chain		2552	1054	1933	787	2817	1757	2652	518	2209	2495	2438	1787		4	1	2	4	5	3		6	3	4	8	7	3		-0.122022	-0.594884	0.33958	0.4098	0.198868	-0.180726	-4.79886	4.29481	0.3839	0.219852	0.0806787	-0.22194	0.373763	0.4647	0.272436	-0.450396	-1.32417
COL25A1		Q9BXS0	COPA1_HUMAN	Collagen alpha-1(XXV) chain						4186	4200	5095	5167	3593	4219						1	1	2					1	1	2													1.28882	-4.88655	8.20059	0.1546	0.0727285	-0.0030902	-4.22581
COL28A1		Q2UY09	COSA1_HUMAN	Collagen alpha-1(XXVIII) chain						3776	4293										1							2															0.252181	0.0413086	0.47407	0.0392	0.0174293
COL3A1		P02461	CO3A1_HUMAN	Collagen alpha-1(III) chain								4200	1428	3529	3916							2	2						2	2																		-0.168232	-0.88513
COL4A2		P08572	CO4A2_HUMAN	Collagen alpha-2(IV) chain						2250	3242	4490	4676								3	1						8	2														0.137818	-0.0486349	0.309658	0.2165	0.106642	-0.582506	-1.54182
COL6A1		P12109	CO6A1_HUMAN	Collagen alpha-1(VI) chain		1902	1836	1749	1125	2526	2706	2625	3281	2194	2312	2319	2641		4	4	2	3	3	1		12	4	6	9	7	4		0.206633	-0.435925	0.834708	0.3292	0.148668	0.748852	-5.01451	6.50901	0.2091	0.105637	0.307078	-0.624023	1.23512	0.2896	0.146501	-0.16091	-0.927182
COL6A2		P12110	CO6A2_HUMAN	Collagen alpha-2(VI) chain				2865	3008			4548	4913							1		2					1		2									0.230599	-2.44875	3.18504	0.2854	0.15236						-0.154783	-0.767532
COL6A3		P12111	CO6A3_HUMAN	Collagen alpha-3(VI) chain		817	673	590	219	958	711	734	651	2030	1534	2415	1383		16	19	13	14	7	3		37	23	28	41	8	3		0.381974	-0.244298	0.989639	0.1416	0.0582371	0.376105	-0.538614	1.22196	0.2004	0.0998059	0.255415	-0.555476	1.00747	0.3079	0.159801	-0.0598696	-0.602533
COMMD1		Q8N668	COMD1_HUMAN	COMM domain-containing protein 1		3947	2886			3426	2157	3073	2993						1		2	2				1		2	6				-0.362617	-5.76679	5.90119	0.3575	0.166612						-0.0400438	-4.17247	4.22421	0.5295	0.31919	-0.0416916	-0.265808
COMMD10		Q9Y6G5	COMDA_HUMAN	COMM domain-containing protein 10		3258	2586			3491	2846	4221	3065						2		1	2				3		2	2				-0.0684094	-0.349716	0.234115	0.4994	0.254754						0.00969342	-3.50457	3.50932	0.5552	0.334522	-0.0132862	-1.69357
COMMD2		Q86X83	COMD2_HUMAN	COMM domain-containing protein 2								3909	3780									2							3																			-0.0225182	-0.521191
COMMD3		Q9UBI1	COMD3_HUMAN	COMM domain-containing protein 3		2489	2735	2022	1840	2840	2138	3055	2843			3371	2978		3	2	3	3		1		7	3	4	6		1		0.0122799	-0.242208	0.282699	0.6825	0.328941	-0.252079	-5.16605	4.51375	0.3766	0.21454	0.0825666	-0.2449	0.433815	0.4676	0.275097	-0.0544902	-0.273248
COMMD4		Q9H0A8	COMD4_HUMAN	COMM domain-containing protein 4				2626	2218	3180	2895	4424	4399	2695	2465	2486	2117			1	2	1	1	2			1	3	2	4	3							-0.309036	-6.52533	5.71932	0.394	0.226717	0.0392217	-0.482347	0.522106	0.552	0.332558	-0.263599	-0.694877
COMMD5		Q9GZQ3	COMD5_HUMAN	COMM domain-containing protein 5		3962	3041					3296	3116			3747	5191		1			3		1		1			5		1		0.600838	-6.45606	8.66837	0.348	0.160571											-0.14281	-0.414947
COMMD6		Q7Z4G1	COMD6_HUMAN	COMM domain-containing protein 6						4272	4571	5087	5135	3171	4249	2649	3516				1	1	1	1				1	1	3	3												-0.168287	-5.87381	5.49405	0.4483	0.259993	0.0118617	-4.83025
COMMD8		Q9NX08	COMD8_HUMAN	COMM domain-containing protein 8										3847	3004								1							1
COMMD9		Q9P000	COMD9_HUMAN	COMM domain-containing protein 9		3916	2304	2538	1586	2839	2134	4202	2358	2649	1792	3198	2135		1	1	2	2	3	1		1	1	4	2	4	1		-0.0558016	-4.01603	4.06572	0.5207	0.267344	-0.0640125	-3.3567	3.31974	0.5064	0.304618	-0.11883	-0.33965	0.099977	0.3026	0.156299	-0.19856	-2.8129
COMT		P21964	COMT_HUMAN	Catechol O-methyltransferase		1806	1390	946	873	1521	1222	1301	1190	1492	1343	1293	1167		4	6	4	8	6	5		13	13	15	24	15	12		0.0683022	-0.264898	0.374561	0.499	0.254297	-0.0897922	-0.412549	0.239656	0.4528	0.267177	0.0216491	-0.226151	0.243838	0.6665	0.384847	-0.177981	-0.318742
COMTD1		Q86VU5	CMTD1_HUMAN	Catechol O-methyltransferase domain-containing protein 1		4165	3908			3169	2824	2759	3137	3962	3566				1		2	2	1			1		3	8	1			0.000839536	-8.82187	9.47941	0.5103	0.261787						0.176837	-0.327074	0.732192	0.3389	0.18198	0.0731345	-0.180894
COPA		P53621	COPA_HUMAN	Coatomer subunit alpha		1173	1219	1410	1568	1636	1659	812	619	1851	1641	1492	1899		8	6	6	18	6	3		25	7	14	38	10	10		-0.117659	-0.313395	0.0755214	0.2966	0.129423	-0.129759	-0.444703	0.166433	0.3444	0.191335	-0.118384	-0.241472	0.00135685	0.2038	0.0992845	-0.201262	-0.372132
COPB1		P53618	COPB_HUMAN	Coatomer subunit beta		2078	1788	2576	1962	1638	1742	1346	1163	2146	1617	2933	3092		6	1	6	10	5	2		10	1	14	23	7	2		0.000588126	-0.226725	0.2515	0.7444	0.341738	-0.0351421	-5.10679	5.02847	0.5336	0.324589	-0.135724	-0.353223	0.0731849	0.2534	0.125881	-0.137506	-0.288327
COPB2		P35606	COPB2_HUMAN	Coatomer subunit beta'		1603	1454	1249	1539	2016	1385	1477	1668	1718	2398	1505	2479		7	6	5	7	6	5		16	9	9	21	12	10		-0.124165	-0.323421	0.0863497	0.2925	0.127514	-0.0428007	-0.335394	0.25996	0.5842	0.349085	-0.0125977	-0.17881	0.162573	0.7697	0.419276	-0.199241	-0.434311
COPE		O14579	COPE_HUMAN	Coatomer subunit epsilon		1264	2212	2650	2331	1192	2493	2202	2438	2318	2249	2816	2418		6	1	3	4	3	2		23	1	22	12	6	2		-0.169204	-0.373621	0.0412794	0.1514	0.0617616	-0.0306913	-3.38315	3.41024	0.5524	0.336817	-0.0242909	-0.149915	0.106474	0.7802	0.422443	-0.12245	-0.271003
COPG		Q9Y678	COPG_HUMAN	Coatomer subunit gamma				1733	632					1922	1069	1001	663			4			7	7			4			9	17							0.0695193	-0.314029	0.440741	0.5091	0.306755
COPG1		Q9Y678	COPG1_HUMAN	Coatomer subunit gamma-1		2046	943			1250	1132	1551	1006						5		9	10				10		20	19				-0.00370496	-0.414374	0.424627	0.6366	0.315114						0.0088296	-0.122741	0.142951	0.8345	0.434824	-0.0601091	-0.237264
COPG2		Q9UBF2	COPG2_HUMAN	Coatomer subunit gamma-2		1770	2235	2600	2096	2064	2011	1906	2107	2585	3218	2471	2001		6	1	5	6	2	3		14	1	9	15	5	3		-0.129932	-0.385938	0.153456	0.3153	0.139484	0.16596	-5.83875	5.83763	0.4649	0.275677	-0.0628639	-0.288032	0.14838	0.5336	0.32294	-0.285306	-0.525943
COPR5		Q9NQ92	COPR5_HUMAN	Cooperator of PRMT5										3144	4004								1							3
COPRS		Q9NQ92	COPRS_HUMAN	Coordinator of PRMT5 and differentiation stimulator		3487	4170			3733	4059	3752	4769						1		1	1				3		2	4				0.437749	0.0751434	0.823793	0.0287	0.0118591						0.552891	0.00968337	1.09299	0.0362	0.0159879	0.171211	-0.333484
COPS2		P61201	CSN2_HUMAN	COP9 signalosome complex subunit 2		464	722	721	958	395	849	395	581	419	584	373	723		14	8	13	18	18	11		64	19	69	68	64	55		-0.217252	-0.387201	-0.0471084	0.0414	0.016459	-0.158953	-0.304811	-0.0112887	0.0957	0.0465506	-0.0650994	-0.137671	0.0110394	0.5676	0.340402	-0.0206835	-0.0952397
COPS3		Q9UNS2	CSN3_HUMAN	COP9 signalosome complex subunit 3		1479	1015	1761	1316	1511	966	1697	1142	1596	1063	2421	1496		7	3	5	6	6	2		18	4	15	17	13	3		-0.219831	-0.435512	0.0060509	0.0859	0.0339009	-0.0525437	-0.375076	0.272047	0.5576	0.338685	-0.0221747	-0.158046	0.11952	0.7681	0.41875	0.0974469	-0.0573132
COPS4		Q9BT78	CSN4_HUMAN	COP9 signalosome complex subunit 4		953	772	1204	885	846	614	816	757	697	628	1009	865		11	5	13	14	11	6		32	9	32	38	39	17		-0.282728	-0.460146	-0.136797	0.0079	0.00378881	-0.107436	-0.403614	0.209044	0.3869	0.221926	-0.0785912	-0.150575	-0.00872505	0.4015	0.228508	-0.0486476	-0.135562
COPS5		Q92905	CSN5_HUMAN	COP9 signalosome complex subunit 5		1234	964	1388	1305	1450	1000	1213	1268	1490	1314	1133	1365		7	4	7	10	8	4		23	7	16	26	15	15		-0.120797	-0.277457	0.0356352	0.2564	0.10804	-0.226502	-0.429561	-0.0188	0.0613	0.0305962	-0.0883106	-0.22899	0.0478433	0.3952	0.225662	-0.015677	-0.104416
COPS6		Q7L5N1	CSN6_HUMAN	COP9 signalosome complex subunit 6		1637	2125	982	2012	1972	2059	1979	1947	1467	1993	1340	2205		5	4	4	6	4	3		16	13	10	14	16	12		-0.22829	-0.371099	-0.078872	0.0163	0.00746901	-0.093496	-0.22643	0.0468816	0.352	0.197863	-0.15363	-0.303262	0.0050689	0.1216	0.0583883	-0.0631987	-0.183898
COPS7A		Q9UBW8	CSN7A_HUMAN	COP9 signalosome complex subunit 7a		1377	1178	1279	666	1287	864	1167	994	1540	1044	2012	786		6	6	6	9	5	2		20	8	19	27	14	5		-0.23462	-0.347566	-0.12551	0.0042	0.00198182	-0.0964835	-0.315817	0.159879	0.3733	0.211687	-0.0689044	-0.204071	0.0565834	0.5064	0.30281	-0.0203021	-0.146098
COPS7B		Q9H9Q2	CSN7B_HUMAN	COP9 signalosome complex subunit 7b		1893	1727			2463	2164	2583	2665	1516	1790	1331	1784		3		2	4	5	4		12		6	9	15	12		0.00872032	-0.207216	0.210079	0.7283	0.33916						-0.146219	-0.528089	0.205	0.326	0.172628	0.0442686	-0.212179
COPS8		Q99627	CSN8_HUMAN	COP9 signalosome complex subunit 8		1071	1264	1738	840	1091	1235	1370	1459	1131	1117	1057	949		6	4	6	7	6	6		28	4	24	23	23	16		-0.130825	-0.291063	0.0236134	0.2078	0.0848139	0.0859381	-0.336585	0.468665	0.4499	0.26538	-0.0525894	-0.13986	0.0282655	0.6809	0.389059	-0.0232898	-0.118767
COPZ1		P61923	COPZ1_HUMAN	Coatomer subunit zeta-1		3921	2468			3863	3002	2450	2663	2900	2126				1		1	3	2			1		1	10	3			-0.196469	-3.74958	3.72288	0.3939	0.188097						0.225561	-5.09986	5.88479	0.4269	0.244566	-0.23141	-0.397112
COQ10A		Q96MF6	CQ10A_HUMAN	Coenzyme Q-binding protein COQ10 homolog A, mitochondrial										3080	3393	2610	3069						1	1						3	3
COQ10B		Q9H8M1	CQ10B_HUMAN	Coenzyme Q-binding protein COQ10 homolog B, mitochondrial		3098	3215			2007	2988	2906	3243						1		4	4				4		10	7				-0.157891	-0.690825	0.392803	0.3477	0.16039						-0.119336	-0.295202	0.0445818	0.2696	0.134532	-0.164531	-0.404761
COQ3		Q9NZJ6	COQ3_HUMAN	Hexaprenyldihydroxybenzoate methyltransferase, mitochondrial		3284	2809			3489	2823	2869	2903	4053	3864				2		1	3	1			3		2	7	1			0.182384	-0.189621	0.587607	0.2665	0.113098						-0.0262707	-0.409358	0.38965	0.5899	0.350781	0.0478409	-0.0959112
COQ5		Q5HYK3	COQ5_HUMAN	2-methoxy-6-polyprenyl-1,4-benzoquinol methylase, mitochondrial		2525	3194					3300	3168	3794	2662	2560	2686		2			3	1	2		7			5	1	3		0.0724816	-0.30168	0.43391	0.5078	0.260056											-0.0355278	-0.39557
COQ6		Q9Y2Z9	COQ6_HUMAN	Ubiquinone biosynthesis monooxygenase COQ6		1737	1646	2003	1737	1066	1273	2533	1965	2284	1776	1040	1812		5	3	8	4	3	3		14	3	25	9	6	17		0.0633471	-0.0780442	0.198557	0.5453	0.279296	0.191619	-3.39073	3.50102	0.4087	0.235435	0.00709994	-0.131943	0.137154	0.8463	0.437722	0.119349	-0.0613958
COQ7		Q99807	COQ7_HUMAN	Ubiquinone biosynthesis protein COQ7 homolog		3154	3590			3902	3269	2859	2758	3894	3273				3		1	4	1			4		1	7	1			-0.25849	-0.698735	0.217043	0.1882	0.0774451						0.16711	-3.02247	4.36827	0.4514	0.26222	0.0170471	-0.146579
COQ9		O75208	COQ9_HUMAN	Ubiquinone biosynthesis protein COQ9, mitochondrial		1563	1986	2055	2066	1143	1497	1885	1746	2058	1963	1668	1970		5	3	6	6	2	3		17	3	23	15	8	8		0.0193581	-0.161201	0.203743	0.7222	0.337896	-0.18812	-0.441198	0.0510685	0.1467	0.0719795	-0.15054	-0.258253	-0.0382039	0.068	0.0315375	-0.143778	-0.279421
CORO1A		P31146	COR1A_HUMAN	Coronin-1A		318	431	374	402	485	430	431	478	259	318	383	220		16	13	16	19	20	20		87	37	56	63	93	53		-0.574839	-0.830673	-0.320985	0.0008	0.000492308	-0.268931	-0.400839	-0.131955	0.005	0.00255714	-0.199355	-0.344479	-0.052254	0.0351	0.0154066	-0.185117	-0.285149
CORO1B		Q9BR76	COR1B_HUMAN	Coronin-1B		1104	1144	1648	1583	943	1214	1002	1304	1395	1241	1070	1168		8	3	7	8	6	6		27	5	29	32	17	16		-0.0664252	-0.281642	0.12716	0.53	0.27131	-0.235858	-0.664607	0.18277	0.1824	0.0915266	-0.0802699	-0.221252	0.0564735	0.4438	0.257662	-0.201023	-0.371623
CORO1C		Q9ULV4	COR1C_HUMAN	Coronin-1C		319	462	681	758	624	801	345	748	624	722	719	699		13	7	11	15	13	8		87	20	44	77	43	28		-0.27453	-0.610756	0.0573889	0.101	0.0406603	-0.0591679	-0.199234	0.0750666	0.5686	0.343146	-0.0219498	-0.0949607	0.0470184	0.9236	0.451296	-0.0581034	-0.176002
CORO2A		Q92828	COR2A_HUMAN	Coronin-2A								2291	2159	3184	4407							8	1						11	3																		-0.306232	-0.458268
CORO2B		Q9UQ03	COR2B_HUMAN	Coronin-2B		681	498	538	629	591	342	461	477	442	509	648	450		16	13	14	15	18	10		44	26	46	60	60	31		-0.381435	-0.628033	-0.150164	0.0076	0.00369466	-0.237599	-0.436389	-0.0307928	0.0519	0.0261637	-0.26798	-0.415815	-0.131298	0.007	0.00357105	-0.198287	-0.357813
CORO7		P57737	CORO7_HUMAN	Coronin-7		2506	2914			2910	2734	4314	3904						2		2	2				7		4	2				0.0990579	-0.195809	0.384404	0.4175	0.20338						0.0359886	-0.357397	0.464375	0.574	0.344027	-0.344482	-1.61903
COTL1		Q14019	COTL1_HUMAN	Coactosin-like protein		880	937	433	1098	722	793	1241	902	984	672	718	696		9	7	8	9	9	6		35	32	38	25	27	28		0.293364	0.0450838	0.557465	0.0375	0.0149898	0.165634	-0.0526329	0.364992	0.1706	0.0840663	0.13807	-0.0469057	0.313394	0.2138	0.1047	0.0596013	-0.0401509
COX11		Q9Y6N1	COX11_HUMAN	Cytochrome c oxidase assembly protein COX11, mitochondrial						3957	3486	4105	4670								1	1						1	3														-0.0229556	-8.23118	8.14092	0.5187	0.311121	-0.230685	-0.663544
COX15		Q7KZN9	COX15_HUMAN	Cytochrome c oxidase assembly protein COX15 homolog		4094	3661			4150	4101	3702	4250						1		1	1				1		1	4				0.1887	-8.56961	9.01656	0.4698	0.236809						-0.203964	-5.14443	5.41992	0.4171	0.238643	0.267902	-0.000481364
COX17		Q14061	COX17_HUMAN	Cytochrome c oxidase copper chaperone				2069	2146					2355	2584					2			2				3			6								-0.0635726	-2.93714	2.94903	0.4897	0.292137
COX4I1		P13073	COX41_HUMAN	Cytochrome c oxidase subunit 4 isoform 1, mitochondrial		865	1413	581	818	552	1315	942	1285	750	1621	722	781		7	6	7	8	8	7		36	24	50	34	37	28		0.0352771	-0.157554	0.211246	0.6575	0.321699	0.159739	-0.136739	0.466216	0.2625	0.137817	0.0660316	-0.169284	0.309668	0.5175	0.310408	-0.0912356	-0.286359
COX5A		P20674	COX5A_HUMAN	Cytochrome c oxidase subunit 5A, mitochondrial		427	1075	417	701	244	761	347	959	690	1060	544	671		8	6	9	9	7	8		68	33	105	77	40	39		0.0381659	-0.117937	0.209299	0.6655	0.324257	-0.051984	-0.276168	0.172116	0.5698	0.343943	0.0376322	-0.183611	0.260173	0.6219	0.364867	-0.0627827	-0.24857
COX5B		P10606	COX5B_HUMAN	Cytochrome c oxidase subunit 5B, mitochondrial		1017	1735	521	1045	859	1179	1060	1181	676	1438	631	877		5	6	6	7	8	7		30	27	32	30	41	33		-0.0128358	-0.175948	0.165351	0.763	0.344489	0.17059	-0.185988	0.515306	0.2705	0.143133	0.0275132	-0.271512	0.319487	0.6222	0.365099	-0.0836702	-0.262054
COX6A1		P12074	CX6A1_HUMAN	Cytochrome c oxidase subunit 6A1, mitochondrial						3309	3710	4661	3046								1	1						3	1														0.0161653	-0.148861	0.19172	0.7507	0.412832	-0.187472	-3.98438
COX6B1		P14854	CX6B1_HUMAN	Cytochrome c oxidase subunit 6B1		1613	1622	831	1382	1548	1520	1392	2250	1141	1399	522	856		4	7	5	6	5	8		16	16	15	23	23	41		0.0448924	-0.131344	0.228454	0.6205	0.309702	-0.09432	-0.323881	0.1261	0.4035	0.232899	0.0244457	-0.115744	0.151723	0.7651	0.417526	-0.0441982	-0.22695
COX6C		P09669	COX6C_HUMAN	Cytochrome c oxidase subunit 6C		1182	1367	1044	2028	689	1160	1138	1487	1083	1724	1305	1318		8	4	8	7	7	4		25	12	40	28	25	12		0.0169106	-0.158038	0.185336	0.7435	0.341459	0.268335	-0.274422	0.852372	0.2051	0.103157	0.0211191	-0.197416	0.23914	0.6874	0.391318	-0.049138	-0.276131
COX7A2		P14406	CX7A2_HUMAN	Cytochrome c oxidase subunit 7A2, mitochondrial		917	2180	1316	1530	798	2042	950	1933	825	2224	798	1638		4	3	4	5	3	3		34	8	35	34	34	25		0.0930394	-0.0824966	0.275477	0.3903	0.185681	0.119871	-0.134839	0.403786	0.3485	0.195606	0.048833	-0.16195	0.258622	0.5897	0.350553	-0.106743	-0.314404
COX7A2L		O14548	COX7R_HUMAN	Cytochrome c oxidase subunit 7A-related protein, mitochondrial		4144	3840	2158	3069	3881	3122	2098	2363	3981	3643				1	2	1	5	1			1	3	1	13	1			-0.0587984	-2.46283	3.01445	0.5099	0.261487	0.37489	-0.248629	0.992977	0.1355	0.0640429	0.130694	-3.70468	3.01488	0.4311	0.247778	-0.195837	-0.425558
COX7B		P24311	COX7B_HUMAN	Cytochrome c oxidase subunit 7B, mitochondrial		2278	3271			2006	2976	2956	3959	1725	3322	2586	2894		2		2	2	3	2		9		10	7	12	3		0.0773587	-0.102265	0.246753	0.4625	0.232017						0.119595	-0.186826	0.401353	0.3487	0.18912	-0.0909473	-0.281058
COX7C		P15954	COX7C_HUMAN	Cytochrome c oxidase subunit 7C, mitochondrial		2472	2508	2149	2955	2450	2027	3270	2925	2303	2047	2783	2142		2	1	1	3	2	1		7	3	6	5	6	2		0.0147496	-0.18611	0.210857	0.7294	0.339432	-0.0425467	-0.325075	0.224814	0.5855	0.350096	-0.00948742	-0.20756	0.197578	0.7427	0.41009	-0.139748	-0.301799
CP		P00450	CERU_HUMAN	Ceruloplasmin		789	1114	1198	788	1534	1399	1467	1515	917	1245	1160	919		8	3	6	7	7	4		39	9	15	21	30	14		0.799501	0.441674	1.20195	0.0013	0.000803571	0.459679	0.137473	0.797192	0.0145	0.008505	0.637494	0.258478	1.00497	0.0043	0.0021	0.570452	0.145163
CPD		O75976	CBPD_HUMAN	Carboxypeptidase D										4226	4471	2363	3272						1	4						1	4
CPE		P16870	CBPE_HUMAN	Carboxypeptidase E		616	716	1077	1010	1245	997	929	791	805	701	988	918		14	5	8	12	14	6		49	11	20	34	34	18		0.104173	-0.165216	0.390858	0.3941	0.188355	0.0609748	-0.112926	0.227568	0.5485	0.334062	0.19967	0.0593817	0.350021	0.0352	0.0155511	0.139778	-0.00282972
CPEB3		Q8NE35	CPEB3_HUMAN	Cytoplasmic polyadenylation element-binding protein 3						3025	3725										1							4															0.112942	-0.451875	0.629446	0.4115	0.235365
CPLX1		O14810	CPLX1_HUMAN	Complexin-1		1422	1937	729	1374	1231	1697	2491	3126	1016	1615	1499	2216		4	5	4	3	6	2		20	19	21	10	27	10		-0.310211	-0.577481	-0.0400155	0.0384	0.0152663	-0.0324334	-0.466393	0.430229	0.5815	0.347971	0.0209517	-0.137512	0.184471	0.7513	0.413091	0.222727	0.109834
CPLX2		Q6PUV4	CPLX2_HUMAN	Complexin-2		1799	1273	929	547	1516	1135	3231	2575	764	1103	957	1034		3	4	3	1	6	3		13	13	15	5	36	19		-0.149567	-0.722678	0.394516	0.3844	0.182909	0.159682	-0.0406722	0.363161	0.1721	0.0847161	0.0847672	-0.0771965	0.245217	0.4245	0.243291	-0.155531	-0.406222
CPLX3		Q8WVH0	CPLX3_HUMAN	Complexin-3		4042	3486	2929	3209			3915	3795	3378	3109	2909	2941		1	1		2	2	1		1	1		3	2	2		0.340936	-6.5701	8.75821	0.4272	0.209258	-0.201277	-4.38536	3.45284	0.392	0.225221						0.0369863	-0.821135
CPLX4		Q7Z7G2	CPLX4_HUMAN	Complexin-4								4062	4455									1							3																			-0.0296197	-0.218053
CPM		P14384	CBPM_HUMAN	Carboxypeptidase M										2421	1658								4							5
CPN2		P22792	CPN2_HUMAN	Carboxypeptidase N subunit 2		4314	4372									3797	5564		1					1		1					1		1.0011	-8.75297	12.5198	0.3297	0.149593
CPNE1		Q99829	CPNE1_HUMAN	Copine-1		1190	1695	1481	1154	1426	1848	1993	2220	1696	1935	2734	1601		4	2	3	4	4	2		25	6	17	14	12	2		-0.0785378	-0.273319	0.118935	0.4627	0.232175	-0.142419	-0.467862	0.205049	0.2822	0.149503	-0.0930868	-0.303537	0.0983074	0.4127	0.23626	-0.0575484	-0.213119
CPNE2		Q96FN4	CPNE2_HUMAN	Copine-2		2025	2537	2051	2027	2345	2563	2091	2266	2289	1879	3522	3655		3	2	2	4	2	1		11	3	7	13	6	1		0.0854869	-0.136404	0.306947	0.4453	0.220683	0.218782	-5.47649	6.55443	0.4153	0.241352	0.0468532	-0.166551	0.256632	0.593	0.352533	-0.0167301	-0.15868
CPNE3		O75131	CPNE3_HUMAN	Copine-3		871	777	1223	1217	1464	1390	1165	977	790	1005	1450	1229		11	4	5	10	11	5		35	9	16	27	35	10		0.199502	0.0323569	0.358537	0.0548	0.0210424	0.0963717	-0.0542453	0.261883	0.3676	0.208364	0.0451368	-0.114922	0.205862	0.6352	0.370537	0.139249	0.051366
CPNE4		Q96A23	CPNE4_HUMAN	Copine-4		1543	1483	2002	1730	1960	1908	4443	4484	1875	1961	1863	1495		4	2	3	1	4	4		17	3	10	2	10	6		-0.307874	-0.803801	0.174508	0.1562	0.0641159	-0.0946783	-0.339548	0.147475	0.408	0.2349	-0.0688144	-0.221964	0.114563	0.4801	0.284942	0.266228	-0.398567
CPNE5		Q9HCH3	CPNE5_HUMAN	Copine-5		1951	1045	749	1047	954	587	2659	1867	1151	538	950	612		3	8	6	4	7	7		11	18	28	8	22	19		-0.0952665	-0.420003	0.240291	0.4356	0.214356	-0.104907	-0.306714	0.0766635	0.3528	0.198312	-0.054698	-0.225008	0.100707	0.5917	0.351467	0.172397	-0.176676
CPNE6		O95741	CPNE6_HUMAN	Copine-6		390	325	841	520	756	502	670	456	399	300	751	397		16	8	12	14	19	10		73	15	36	44	66	26		-0.145648	-0.484953	0.18551	0.3187	0.142501	0.0812397	-0.0980204	0.264421	0.4572	0.269803	0.0121671	-0.108412	0.135437	0.8408	0.43646	0.0215496	-0.0847278
CPNE7		Q9UBL6	CPNE7_HUMAN	Copine-7		2499	2816			3287	3524								4		1					7		3					-0.119924	-0.497786	0.251658	0.3792	0.179164						0.112725	-0.459316	0.653675	0.4331	0.249611
CPNE8		Q86YQ8	CPNE8_HUMAN	Copine-8						3136	2537			3535	3933						3		1					3		2													-0.0736828	-0.538461	0.351791	0.4937	0.293438
CPNE9		Q8IYJ1	CPNE9_HUMAN	Copine-9		3598	2866			2307	2169	3845	3427	3822	2867	2464	1965		2		3	1	1	1		2		7	3	1	3		0.139042	-1.84618	2.05896	0.4323	0.212303						0.0651252	-0.342888	0.509114	0.5206	0.31215	0.488655	-0.298286
CPOX		P36551	HEM6_HUMAN	Oxygen-dependent coproporphyrinogen-III oxidase, mitochondrial		2855	2871	2283	1942	2651	2180	3090	3122	2913	2278	3240	2471		2	1	2	3	2	1		5	2	5	6	3	1		-0.153802	-0.388328	0.0592807	0.2134	0.0875005	-0.379942	-0.859281	0.0872369	0.074	0.0347489	-0.162389	-0.44622	0.148092	0.2584	0.128373	-0.153411	-0.457021
CPPED1		Q9BRF8	CPPED_HUMAN	Serine/threonine-protein phosphatase CPPED1		1212	1287	1372	1116	1315	1621	1711	1529	1030	1017	1084	1726		5	4	3	6	8	5		24	7	19	17	26	16		0.208369	-0.109196	0.563708	0.1959	0.0810653	0.0856925	-0.274021	0.433784	0.4682	0.277655	0.110069	-0.184892	0.42873	0.3939	0.224337	0.0990142	-0.146841
CPQ		Q9Y646	CBPQ_HUMAN	Carboxypeptidase Q		2230	2429			2654	2217	3256	2862						3		3	3				9		5	5				0.0580733	-0.154954	0.261774	0.5501	0.28192						-0.128708	-0.433667	0.19871	0.3431	0.184906	0.126192	-0.056569
CPS1		P31327	CPSM_HUMAN	Carbamoyl-phosphate synthase [ammonia], mitochondrial		4295	4314			3115	2320								1		3					1		3					0.437289	-5.99895	7.23485	0.3642	0.170352						0.0358572	-0.373726	0.449734	0.5688	0.341234
CPSF1		Q10570	CPSF1_HUMAN	Cleavage and polyadenylation specificity factor subunit 1		3614	2995					1580	1609	4089	3987				1			8	1			2			19	1			0.183396	-4.93169	5.55824	0.412	0.20021											0.128118	-0.0257723
CPSF2		Q9P2I0	CPSF2_HUMAN	Cleavage and polyadenylation specificity factor subunit 2						4147	4093	3489	2962	4298	4888						1	3	1					1	4	1													-0.150965	-5.77825	5.96668	0.4757	0.28153	-0.1246	-0.715174
CPSF6		Q16630	CPSF6_HUMAN	Cleavage and polyadenylation specificity factor subunit 6		1577	2394	1313	1475	1566	1804	1429	1724	1529	2320	1389	1406		3	3	4	6	3	3		17	8	15	22	15	11		0.166754	-0.00756412	0.352839	0.1227	0.0495982	-0.0122997	-0.184998	0.150331	0.7774	0.408435	0.0242599	-0.095031	0.142642	0.7882	0.424492	0.0996453	-0.0373981
CPSF7		Q8N684	CPSF7_HUMAN	Cleavage and polyadenylation specificity factor subunit 7		2136	2588	1854	2144	2069	2081	1813	1895	2217	2582	2836	2505		3	2	4	6	4	1		10	4	9	16	7	2		0.0434207	-0.185836	0.268649	0.6019	0.303287	-0.0578047	-0.317815	0.194511	0.5467	0.333072	-0.0433563	-0.196089	0.112965	0.6448	0.374743	0.010795	-0.141802
CPT1A		P50416	CPT1A_HUMAN	Carnitine O-palmitoyltransferase 1, liver isoform		2216	2213	2245	1743	1784	1836	1963	1689	2494	2422	3326	2849		4	2	4	7	4	1		9	2	12	14	5	1		0.342122	-0.195472	0.908684	0.1423	0.0585739	0.0839408	-3.50298	4.07685	0.4697	0.278698	0.153942	-0.0183381	0.337665	0.1685	0.0801506	-0.0352037	-0.185799
CPT1C		Q8TCG5	CPT1C_HUMAN	Carnitine O-palmitoyltransferase 1, brain isoform		2649	2903			2229	2684	3111	3236	2726	2743				2		1	3	4			6		8	6	4			-0.0979852	-0.754369	0.530304	0.46	0.230119						0.10957	-0.1517	0.380606	0.3759	0.209151	-0.123696	-0.420778
CPT2		P23786	CPT2_HUMAN	Carnitine O-palmitoyltransferase 2, mitochondrial		1684	1721	2235	1694	2514	2587	2068	2002	1964	2023	2430	1656		5	2	3	6	4	2		15	2	6	13	9	3		-0.223793	-0.679761	0.22844	0.2336	0.0963369	-0.222757	-4.83525	4.45742	0.4299	0.251833	-0.278406	-0.720618	0.168149	0.1563	0.0733578	-0.317945	-0.589202
CPTP		Q5TA50	CPTP_HUMAN	Ceramide-1-phosphate transfer protein		3467	4022			2939	2928								2		3					3		4					0.173228	-0.497926	0.774882	0.3401	0.15528						-0.162633	-0.701158	0.373286	0.3483	0.188524
CPVL		Q9H3G5	CPVL_HUMAN	Probable serine carboxypeptidase CPVL		2881	3142	2912	3145	3378	4166	3977	4072						3	1	2	3				5	1	3	3				0.392288	-0.577545	1.4752	0.2215	0.0912611	0.553733	-8.55188	10.2627	0.3901	0.223987	-0.0550901	-0.843447	0.684136	0.5014	0.298817	0.486926	-0.304762
CRABP1		P29762	RABP1_HUMAN	Cellular retinoic acid-binding protein 1		3858	4375	1772	1437			4433	4439	3038	3092				1	3		1	1			2	4		2	3			0.287587	-0.340997	0.958072	0.2122	0.0866346	0.314249	-0.824081	1.38495	0.2916	0.156582						-0.0140406	-0.774397
CRADD		P78560	CRADD_HUMAN	Death domain-containing protein CRADD		3961	3040			2899	2664	3370	3616						1		2	2				1		4	5				-0.204298	-4.98009	5.48318	0.4356	0.214437						0.00188574	-0.365332	0.396279	0.6634	0.383433	0.0780353	-0.359575
CRAT		P43155	CACP_HUMAN	Carnitine O-acetyltransferase		631	765	771	747	548	647	693	620	773	641	391	732		12	9	13	16	14	11		48	17	50	43	35	53		-0.509976	-0.815901	-0.230068	0.0029	0.00150339	-0.190104	-0.417333	0.0355776	0.1382	0.0667826	-0.237351	-0.439238	-0.0523386	0.0415	0.0188725	-0.354654	-0.60141
CRBN		Q96SW2	CRBN_HUMAN	Protein cereblon		3386	3448	2162	3088	2877	2550	2053	1825	2322	2261	3592	4118		2	2	2	4	3	1		3	3	4	13	6	1		-0.297283	-0.813486	0.181113	0.1492	0.0607181	-0.076452	-3.05386	2.7055	0.4114	0.237694	-0.129349	-0.442021	0.210208	0.3354	0.179272	-0.050949	-0.224925
CREB1		P16220	CREB1_HUMAN	Cyclic AMP-responsive element-binding protein 1								3625	3739									2							4																			0.082603	-0.269692
CREBBP		Q92793	CBP_HUMAN	CREB-binding protein								3437	4971									3							5																			0.0154627	-0.451442
CREG1		O75629	CREG1_HUMAN	Protein CREG1		3364	3295					3913	3793	3025	3010				2			1	1			3			3	3			0.183543	-0.548708	0.954332	0.3563	0.16527											0.400145	-0.0827873
CRELD1		Q96HD1	CREL1_HUMAN	Cysteine-rich with EGF-like domain protein 1				2351	2330			4275	3643			2095	2055			2		1		1			2		2		5							-0.115614	-0.83555	0.595621	0.4367	0.256289						-0.305027	-1.49058
CRHBP		P24387	CRHBP_HUMAN	Corticotropin-releasing factor-binding protein		3983	3210	2676	2399	4086	3897					2784	2157		1	1	1			2		1	1	1			2		-0.124485	-4.51092	4.10047	0.4479	0.222614	0.985706	-4.9809	7.0121	0.1868	0.0936065	-0.0899526	-8.11071	7.827	0.5066	0.303375
CRIP1		P50238	CRIP1_HUMAN	Cysteine-rich protein 1		3509	4337			3061	4246	4151	4959	3172	4251	2801	2312		1		2	1	1	2		3		4	3	3	2		0.191623	-0.517734	0.876846	0.3305	0.149869						0.148406	-0.248991	0.510858	0.3099	0.161136	-0.0499353	-0.89684
CRIP2		P52943	CRIP2_HUMAN	Cysteine-rich protein 2		1166	1104	1086	1127	1560	1694	2083	2163	1067	1195	917	744		6	5	4	5	8	5		25	11	15	13	25	20		0.0229612	-0.279648	0.327884	0.636	0.314873	0.0691373	-0.135027	0.272854	0.4996	0.299186	0.0267511	-0.125141	0.181956	0.7433	0.410346	0.0762869	-0.243684
CRK		P46108	CRK_HUMAN	Adapter molecule crk		952	754	1296	1084	1207	1118	1292	1056	862	944	1650	1546		7	4	7	9	10	3		32	8	21	24	32	8		-0.0399452	-0.156049	0.0760931	0.7066	0.334964	-0.120571	-0.312855	0.0779865	0.2806	0.148051	0.0254532	-0.119743	0.16962	0.7458	0.411117	0.0877244	-0.0330678
CRKL		P46109	CRKL_HUMAN	Crk-like protein		711	895	1124	723	534	744	453	732	809	796	889	818		12	6	12	13	11	8		43	10	52	61	34	21		-0.148086	-0.402143	0.111204	0.2511	0.104308	-0.177319	-0.366234	0.0120944	0.1157	0.0554011	-0.150473	-0.250945	-0.0584396	0.0454	0.0211614	-0.10136	-0.226544
CRMP1		Q14194	DPYL1_HUMAN	Dihydropyrimidinase-related protein 1		72	90	103	134	85	126	95	133	92	125	101	113		29	22	22	25	30	23		234	99	207	171	176	163		-0.240191	-0.446482	-0.0307165	0.0495	0.0192252	-0.0597048	-0.21941	0.0840092	0.5601	0.339674	-0.0711357	-0.190029	0.0555828	0.4944	0.294186	0.0721038	-0.00925793
CRNKL1		Q9BZJ0	CRNL1_HUMAN	Crooked neck-like protein 1								4283	3696	2879	7292							2	2						2	4																		0.0784563	-0.635537
CROT		Q9UKG9	OCTC_HUMAN	Peroxisomal carnitine O-octanoyltransferase		3400	3577			3282	3481	3185	4366	3101	3579				2		1	1	2			3		3	6	3			-0.231213	-1.10563	0.667042	0.3161	0.140525						0.144054	-0.520493	0.848691	0.4015	0.228406	-0.170638	-0.447181
CRTAC1		Q9NQ79	CRAC1_HUMAN	Cartilage acidic protein 1		1669	1457	1465	972	1303	1291	2252	1618	1390	1204	1851	1401		6	4	7	6	8	5		15	6	19	11	17	6		0.233497	-0.113467	0.574088	0.1572	0.0648104	0.0104969	-0.305072	0.31881	0.6827	0.3844	0.0889193	-0.0852777	0.250523	0.4068	0.231653	0.246823	-0.00784979
CRTC1		Q6UUV9	CRTC1_HUMAN	CREB-regulated transcription coactivator 1		1765	2177	2057	2086	2704	2631	1313	1392	1790	2094	2562	2695		4	2	2	8	4	1		14	3	5	24	11	3		0.0569142	-0.0807431	0.186175	0.5901	0.298116	0.353433	-3.75982	5.40874	0.3499	0.196059	0.084206	-0.267639	0.426018	0.4634	0.271544	0.149959	0.0416635
CRYAB		P02511	CRYAB_HUMAN	Alpha-crystallin B chain		204	284	257	482	374	414	382	594	227	390	190	345		13	7	12	12	11	13		123	53	72	70	105	99		0.292052	-0.124207	0.722748	0.1395	0.0570516	0.0487651	-0.222272	0.326192	0.5733	0.344544	0.0161634	-0.247141	0.256628	0.6783	0.388257	0.177161	-0.0868719
CRYL1		Q9Y2S2	CRYL1_HUMAN	Lambda-crystallin homolog		509	605	375	409	602	752	643	738	311	409	405	554		10	12	9	11	17	10		59	37	46	46	83	52		0.279338	0.0333711	0.519651	0.0447	0.0179449	0.056941	-0.124563	0.238564	0.5664	0.342546	0.0251281	-0.163284	0.200603	0.7027	0.397951	0.108377	-0.04643
CRYM		Q14894	CRYM_HUMAN	Ketimine reductase mu-crystallin		196	197	224	333	158	256	156	257	250	188	141	234		17	16	15	14	19	13		126	59	139	126	95	123		-0.255354	-0.567021	0.0321895	0.1019	0.0413598	-0.0736089	-0.301376	0.16266	0.4871	0.290457	-0.0335788	-0.218352	0.134553	0.6782	0.388177	-0.132398	-0.296973
CRYZ		Q08257	QOR_HUMAN	Quinone oxidoreductase		553	435	414	531	486	476	867	772	497	427	455	465		13	10	11	11	17	10		54	33	56	36	54	47		0.145197	-0.15451	0.461384	0.3009	0.131629	0.0116127	-0.234851	0.260204	0.7032	0.391578	0.0513499	-0.1694	0.279227	0.5765	0.344933	0.0498575	-0.211056
CRYZL1		O95825	QORL1_HUMAN	Quinone oxidoreductase-like protein 1		2617	2551			3146	2628	3607	3650	2364	2719	2458	1948		4		2	3	2	3		6		3	4	6	3		-0.0184413	-0.237654	0.205505	0.6983	0.332702						0.151555	-0.226616	0.547348	0.3125	0.162071	-0.011179	-0.244258
CS		O75390	CISY_HUMAN	Citrate synthase, mitochondrial		60	110	64	121	50	74	68	127	75	135	60	98		25	22	26	25	25	20		260	132	304	216	203	239		-0.0782269	-0.325206	0.173447	0.4779	0.240489	0.0269729	-0.160737	0.227395	0.6851	0.385414	0.0142627	-0.088039	0.124792	0.8716	0.442195	0.0272699	-0.0747698
CSDE1		O75534	CSDE1_HUMAN	Cold shock domain-containing protein E1		1623	1851	1289	894	2141	1511	1162	903	1345	1278	1944	2329		7	5	6	14	13	2		16	8	8	27	18	6		-0.0755982	-0.371807	0.212171	0.485	0.24555	0.0711037	-0.203145	0.325222	0.4917	0.293695	-0.0958176	-0.24879	0.066234	0.3682	0.203001	-0.212382	-0.341008
CSE1L		P55060	XPO2_HUMAN	Exportin-2		566	595	939	738	434	835	285	348	828	506	919	782		14	7	13	24	18	8		53	13	62	88	33	20		-0.0857979	-0.28003	0.113481	0.4288	0.210412	-0.110857	-0.435751	0.183231	0.3917	0.224674	-0.0486842	-0.160142	0.0745329	0.6511	0.377715	-0.0553056	-0.15555
CSF1R		P07333	CSF1R_HUMAN	Macrophage colony-stimulating factor 1 receptor		3760	3909	2733	2603										1	1						2	1						0.125284	-0.473379	0.698946	0.4055	0.195928	0.164808	-5.88807	6.45632	0.4583	0.270989
CSK		P41240	CSK_HUMAN	Tyrosine-protein kinase CSK		3595	2840	2161	3073	3750	4129	2582	2653	3066	3248	2368	3424		1	1	2	5	3	2		2	3	2	9	3	4		0.207196	-0.347799	0.770585	0.2844	0.123315	-0.0505594	-0.423712	0.319706	0.542	0.330392	-0.052268	-0.624345	0.495162	0.5622	0.338366	-0.129696	-0.298762
CSMD1		Q96PZ7	CSMD1_HUMAN	CUB and sushi domain-containing protein 1		2674	3097	2344	2292	3774	4270	4296	3799	2833	4014				2	2	1	2	3			6	2	2	2	4			-0.110115	-0.487191	0.267761	0.4061	0.196603	-0.0222646	-0.700719	0.597639	0.5696	0.343544	0.0777614	-0.659823	0.768232	0.4917	0.29202	0.195469	-0.513286
CSNK1A1		P48729	KC1A_HUMAN	Casein kinase I isoform alpha		2265	2850	2448	2952	1984	2240	2465	2823	2501	2481	2103	2166		2	1	3	4	2	1		9	2	10	10	5	5		0.0881795	-0.111992	0.288443	0.4182	0.203797	0.325208	-0.567027	1.24164	0.2603	0.136889	0.133171	-0.0347614	0.302742	0.2187	0.108267	-0.000639067	-0.161033
CSNK1D		P48730	KC1D_HUMAN	Casein kinase I isoform delta								1567	1421	1927	1310	2466	1969					8	6	2					19	9	3																	0.101649	-0.0213508
CSNK1E		P49674	KC1E_HUMAN	Casein kinase I isoform epsilon		1896	1752	1668	1807	1890	2270								4	2	3					12	5	11					0.104328	-0.114225	0.308166	0.3667	0.171858	0.0477794	-0.382247	0.49457	0.552	0.336522	0.0938923	-0.0840064	0.261961	0.3867	0.217789
CSNK1G2		P78368	KC1G2_HUMAN	Casein kinase I isoform gamma-2								2623	3258	2967	2670							4	2						9	3																		0.0956255	-0.0861283
CSNK1G3		Q9Y6M4	KC1G3_HUMAN	Casein kinase I isoform gamma-3		3978	3178			2714	2707								1		2					1		5					0.243626	-10.416	10.4837	0.4785	0.241115						-0.145077	-0.497135	0.188443	0.3232	0.170976
CSNK2A1		P68400	CSK21_HUMAN	Casein kinase II subunit alpha		1534	1090	1681	2008	1333	943	958	828	1750	1482	2545	2565		9	4	9	12	4	2		17	5	18	33	11	3		-0.295787	-0.429093	-0.155078	0.0025	0.00134038	-0.0301657	-0.372179	0.318452	0.6078	0.358122	-0.194396	-0.292417	-0.0959351	0.0122	0.00581639	-0.0573197	-0.143154
CSNK2A2		P19784	CSK22_HUMAN	Casein kinase II subunit alpha'		3580	2753			2518	2640	3540	3283	2716	2632				2		2	3	2			2		6	4	4			-0.07511	-0.858942	0.747697	0.4755	0.238997						-0.0148001	-0.22243	0.19538	0.7117	0.400409	0.0542469	-0.381638
CSNK2B		P67870	CSK2B_HUMAN	Casein kinase II subunit beta		1214	1371	1614	1288	839	1372	2064	1950	921	1497	1892	1754		7	4	6	4	6	3		24	5	33	13	30	6		-0.196569	-0.356214	-0.0323383	0.0594	0.0221519	-0.159534	-0.443344	0.113373	0.2217	0.116265	-0.102498	-0.224337	0.0218169	0.2892	0.145934	-0.0682583	-0.19985
CSPG5		O95196	CSPG5_HUMAN	Chondroitin sulfate proteoglycan 5		3200	4166	2765	2695	3356	3974			3522	3879				1	1	1		1			4	1	3		2			-0.323461	-0.765304	0.124744	0.1155	0.0470046	-0.0540241	-3.79018	4.13914	0.5406	0.3292	-0.0303612	-0.466319	0.400937	0.61	0.359407
CSRP1		P21291	CSRP1_HUMAN	Cysteine and glycine-rich protein 1		400	686	256	422	518	570	820	810	288	424	249	341		10	11	9	9	13	15		72	53	53	38	87	77		0.365441	0.0127448	0.704371	0.042	0.0168036	0.275369	0.0284146	0.521861	0.0476	0.0245103	0.233827	0.0730492	0.403427	0.0269	0.0113796	0.0649836	-0.136329
CST3		P01034	CYTC_HUMAN	Cystatin-C		1571	2164	1029	1404	1543	1456	2326	2614	1312	1541	1176	1247		2	3	3	3	4	2		17	12	15	11	19	14		-0.166934	-0.400049	0.0635974	0.1897	0.0778151	-0.0327182	-0.219802	0.158255	0.6737	0.382055	0.0339794	-0.152819	0.231334	0.6544	0.379593	0.251372	0.0413162
CSTB		P04080	CYTB_HUMAN	Cystatin-B		814	1953	1167	1401	712	1745	1152	2290	654	1412	616	1169		9	3	8	9	8	6		38	10	39	28	42	34		0.283191	0.0688122	0.520524	0.0295	0.0120553	0.133599	-0.0408125	0.309562	0.2154	0.111669	0.170913	0.0447387	0.287992	0.0469	0.0219808	0.214409	0.0420956
CSTF2		P33240	CSTF2_HUMAN	Cleavage stimulation factor subunit 2		3777	3974					2273	2017						2			6				2			11				0.262114	-2.02893	2.33556	0.237	0.0983899											0.125048	-0.031771
CSTF2T		Q9H0L4	CSTFT_HUMAN	Cleavage stimulation factor subunit 2 tau variant		3722	3708												2							2							-0.220969	-0.763059	0.289135	0.2448	0.101432
CSTF3		Q12996	CSTF3_HUMAN	Cleavage stimulation factor subunit 3		2899	3326			3145	2619	2300	2308						3		2	4				5		3	11				0.157809	-0.130682	0.454065	0.2694	0.115232						0.10875	-0.586849	0.813866	0.4353	0.250476	0.0740687	-0.144584
CTBP1		Q13363	CTBP1_HUMAN	C-terminal-binding protein 1		654	535	397	319	446	500	604	434	568	499	396	315		9	11	8	10	9	11		46	34	60	48	47	52		-0.0929077	-0.349802	0.191734	0.432	0.212139	-0.128308	-0.280515	0.0202613	0.2016	0.101277	-0.0922128	-0.285707	0.0929984	0.4083	0.233265	0.0427157	-0.0758013
CTBP2		P56545	CTBP2_HUMAN	C-terminal-binding protein 2		3610	2967			3940	3412	2590	2784						2		1	4				2		1	9				-0.0494028	-4.98624	4.85076	0.4579	0.228688						0.278427	-2.47128	3.21072	0.2957	0.151384	0.073518	-0.090041
CTDNEP1		O95476	CNEP1_HUMAN	CTD nuclear envelope phosphatase 1						3948	3445										1							1															-0.105697	-5.97552	6.11268	0.4703	0.2772
CTDP1		Q9Y5B0	CTDP1_HUMAN	RNA polymerase II subunit A C-terminal domain phosphatase						4173	4165	4122	4791			2653	3595				1	2		2				1	3		3												0.508551	-6.03427	8.19258	0.3598	0.196792	0.10199	-0.429104
CTDSPL2		Q05D32	CTSL2_HUMAN	CTD small phosphatase-like protein 2								4157	4998			3671	4646					2		1					3		1																	0.334103	-0.197016
CTH		P32929	CGL_HUMAN	Cystathionine gamma-lyase		2995	2397			4126	4020	3288	3057	3021	2982				2		1	2	1			4		1	5	3			-0.0118209	-0.443243	0.414724	0.6264	0.311762						0.24513	-9.67738	9.52908	0.4647	0.272526	-0.189819	-0.490538
CTIF		O43310	CTIF_HUMAN	CBP80/20-dependent translation initiation factor		2933	3780			2113	3024	3063	2909	3404	3233				2		2	3	2			5		9	6	2			0.183526	-0.261219	0.627213	0.289	0.126173						-0.105909	-0.352365	0.136219	0.3811	0.213512	0.0487748	-0.155401
CTNNA1		P35221	CTNA1_HUMAN	Catenin alpha-1		2747	1857			3423	2078	2976	1949	3295	2548				3		2	3	1			5		2	6	2			0.162969	-0.214199	0.527984	0.3	0.13115						0.150618	-0.904302	1.16902	0.3892	0.2201	0.00577135	-0.220272
CTNNA2		P26232	CTNA2_HUMAN	Catenin alpha-2		440	163	367	184	387	182	439	225	520	215	532	291		17	17	15	17	18	9		66	37	69	62	51	39		-0.111909	-0.284046	0.0540792	0.2948	0.128945	-0.0538243	-0.223329	0.103353	0.5866	0.350501	-0.0857398	-0.216453	0.0440686	0.4025	0.22922	-0.159055	-0.247972
CTNNA3		Q9UI47	CTNA3_HUMAN	Catenin alpha-3		3001	2475			1904	2505	1121	1108	3288	2508	3510	3573		3		5	12	1	1		4		11	28	2	1		0.0748821	-0.531854	0.650247	0.4935	0.250935						-0.0426552	-0.236592	0.160613	0.6105	0.360022	-0.0325668	-0.246171
CTNNB1		P35222	CTNB1_HUMAN	Catenin beta-1		449	208	398	360	473	277	410	212	476	308	362	274		17	13	16	19	14	16		65	34	57	65	56	56		-0.102233	-0.318252	0.124019	0.3882	0.184814	-0.144661	-0.291761	0.004037	0.1425	0.070263	-0.103208	-0.207791	0.00855203	0.2522	0.125294	-0.151586	-0.308268
CTNNBL1		Q8WYA6	CTBL1_HUMAN	Beta-catenin-like protein 1		2340	2277	2510	3305	2217	2473	1100	1549	2903	2151	1804	2307		4	1	4	8	3	4		8	2	8	29	3	7		-0.0514599	-0.409175	0.30722	0.5552	0.284771	-0.244092	-0.746996	0.281867	0.218	0.113981	-0.146171	-0.527761	0.229134	0.3314	0.176659	0.087061	-0.013443
CTNND1		O60716	CTND1_HUMAN	Catenin delta-1		2071	1711	1358	795	1392	1116	2682	2272	1768	1760	1431	914		6	5	7	4	8	6		10	7	17	8	11	10		-0.149277	-0.387961	0.090857	0.242	0.100249	0.140688	-0.244825	0.561733	0.3406	0.189003	-0.024603	-0.143514	0.0907189	0.7906	0.424851	-0.0784817	-0.370762
CTNND2		Q9UQB3	CTND2_HUMAN	Catenin delta-2		1529	834	798	574	2133	912	1280	706	812	862	499	444		5	7	5	8	13	10		17	16	8	24	34	43		0.0501141	-0.191368	0.28981	0.5732	0.292002	-0.0774402	-0.265495	0.10778	0.4813	0.286394	-0.000845653	-0.254476	0.242673	0.7384	0.409152	0.0713346	-0.0883239
CTPS		P17812	PYRG1_HUMAN	CTP synthase 1				1500	1346					2138	1431	1751	1449			3			6	3			6			7	7							0.129554	-0.10888	0.339464	0.2841	0.151293
CTPS1		P17812	PYRG1_HUMAN	CTP synthase 1		1742	1736			1613	1351	2549	2310						4		6	5				14		14	9				-0.0666496	-0.414773	0.226776	0.5201	0.26712						-0.00880588	-0.146807	0.131851	0.8285	0.433678	-0.038236	-0.256744
CTPS2		Q9NRF8	PYRG2_HUMAN	CTP synthase 2		3566	2476	2794	2793			2248	1410	3078	3363	3389	3050		2	1		8	2	1		2	1		11	3	1		0.113599	-0.678383	0.926305	0.4556	0.227575	0.26519	-4.79399	5.42191	0.398	0.229284						0.0236029	-0.130925
CTSA		P10619	PPGB_HUMAN	Lysosomal protective protein		3915	2264	2890	3084			4631	5753	2013	3392	2130	2449		1	1		2	3	2		1	1		2	9	5		0.362987	-9.95793	11.3777	0.455	0.227177	0.705595	-7.25684	8.0828	0.304	0.165487						-0.055136	-0.61375
CTSB		P07858	CATB_HUMAN	Cathepsin B		1950	967	658	990	1451	1016	2372	1591	668	769	817	855		3	7	3	3	8	6		11	21	16	10	41	24		0.128011	-0.0587081	0.307875	0.2399	0.0993657	0.125614	-0.121837	0.359852	0.3122	0.170649	0.0604664	-0.101675	0.229219	0.5467	0.329906	-0.0761341	-0.287008
CTSC		P53634	CATC_HUMAN	Dipeptidyl peptidase 1		3812	4142	2876	3046			4074	4527	4062	3893				1	1		1	1			2	1		3	1			0.0553949	-0.435446	0.57751	0.5346	0.27327	0.167512	-4.54156	5.71499	0.4241	0.249347						-0.0321871	-0.415987
CTSD		P07339	CATD_HUMAN	Cathepsin D		118	218	85	165	139	287	182	280	103	226	83	133		20	18	18	18	22	21		169	111	150	117	165	188		0.186198	-0.0336854	0.403343	0.1333	0.0545163	0.0674704	-0.0811713	0.213317	0.5134	0.310346	0.106954	-0.02459	0.237122	0.269	0.133948	0.0234564	-0.101598
CTSF		Q9UBX1	CATF_HUMAN	Cathepsin F						4333	4981	5048	4994	4455	6189	3769	5381				1	1	1	1				1	1	1	1												-0.00620207	-6.84421	7.87655	0.4831	0.286887	-0.116099	-2.96106
CTSH		P09668	CATH_HUMAN	Pro-cathepsin H		2728	4352							4253	4604				2				1			6				1			0.414345	0.0548032	0.768206	0.0333	0.0132575
CTSL		P07711	CATL1_HUMAN	Cathepsin L1		3377	3411												2							3							-0.00975852	-0.387308	0.387393	0.6373	0.315434
CTSV		O60911	CATL2_HUMAN	Cathepsin L2						3847	2773	4209	2847								1	1						1	2														0.237461	-4.5955	4.27685	0.3935	0.224132	-0.186091	-0.549732
CTSZ		Q9UBR2	CATZ_HUMAN	Cathepsin Z				2869	3016											1							1											-0.281323	-3.04774	3.4562	0.2859	0.153066
CTTN		Q14247	SRC8_HUMAN	Src substrate cortactin		834	1011	599	737	955	610	887	645	1050	731	1529	1236		11	11	13	12	11	5		37	23	28	35	25	9		-0.0286961	-0.168555	0.11145	0.7484	0.3423	-0.0892774	-0.181211	0.0108391	0.3376	0.186654	-0.0277408	-0.110855	0.0616583	0.8522	0.438894	0.0166783	-0.0686718
CTTNBP2		Q8WZ74	CTTB2_HUMAN	Cortactin-binding protein 2						4242	4396	3407	4015								1	3						1	5														-0.0554839	-3.80253	3.59753	0.5296	0.319345	0.280091	-0.271859
CTTNBP2NL		Q9P2B4	CT2NL_HUMAN	CTTNBP2 N-terminal-like protein		3173	3812	2729	2591	3305	3650	3715	4401			3324	2847		2	1	1	1		1		4	1	3	4		1		0.116352	-0.554383	0.881101	0.4828	0.243844	0.156089	-5.96642	6.12765	0.4936	0.295794	0.102753	-0.349721	0.547807	0.4344	0.250187	0.333692	-0.0969231
CUEDC2		Q9H467	CUED2_HUMAN	CUE domain-containing protein 2		3474	4045			3641	3644	3728	4538	3991	3680	3328	2856		1		1	1	1	1		3		2	4	1	1		-0.00592753	-0.325359	0.29812	0.6725	0.326173						0.183339	-0.548764	0.852476	0.3331	0.177782	0.100948	-0.566947
CUL1		Q13616	CUL1_HUMAN	Cullin-1		1655	1200	1283	727	1172	1086	701	907	1479	980	1447	1220		6	6	9	15	9	7		15	8	22	43	15	10		-0.0504191	-0.209772	0.10127	0.5954	0.300504	-0.165919	-0.377638	0.0403902	0.1608	0.0781698	-0.0786148	-0.220691	0.0743254	0.4503	0.261387	-0.00430049	-0.066977
CUL2		Q13617	CUL2_HUMAN	Cullin-2		1208	1228	1662	1731	1179	1220	1134	1322	1414	1850	974	1845		9	4	7	11	7	4		24	5	22	28	17	19		-0.282498	-0.467257	-0.093185	0.0148	0.00673649	-0.0719986	-0.280434	0.153424	0.4953	0.297218	-0.114421	-0.249788	0.0205443	0.238	0.117844	0.00973542	-0.0889714
CUL3		Q13618	CUL3_HUMAN	Cullin-3		335	282	332	588	476	467	472	365	452	423	388	564		23	15	17	21	18	14		84	41	57	59	59	53		-0.106815	-0.235406	0.0163188	0.2643	0.112025	-0.0160888	-0.114508	0.0748998	0.8797	0.425201	0.0291065	-0.0457736	0.105958	0.8763	0.443414	0.0427141	-0.039389
CUL4A		Q13619	CUL4A_HUMAN	Cullin-4A		2783	2367			2706	2639	2440	2593	2381	3067	3299	2751		3		2	5	4	1		5		5	10	6	1		0.236708	-0.145903	0.576791	0.1502	0.0612412						-0.0225395	-0.2404	0.203305	0.6576	0.38108	0.0309478	-0.154997
CUL4B		Q13620	CUL4B_HUMAN	Cullin-4B		1477	951	905	1020	1390	1069	975	355	1732	935	1348	763		4	6	6	14	4	6		18	14	17	32	11	11		0.105641	-0.0902429	0.302838	0.355	0.1641	-0.0952602	-0.337424	0.12879	0.4339	0.255055	0.0552612	-0.0510516	0.17114	0.6147	0.362095	0.0843733	-0.033403
CUL5		Q93034	CUL5_HUMAN	Cullin-5		690	882	1635	1488	858	1108	460	372	889	881	1436	973		13	5	10	22	14	5		44	5	32	60	31	10		-0.0511007	-0.140574	0.0397352	0.6765	0.327847	-0.0403738	-0.361637	0.263655	0.6002	0.354911	0.0460833	-0.0774215	0.162673	0.6582	0.381628	0.0622096	-0.00948314
CUTA		O60888	CUTA_HUMAN	Protein CutA		773	1185	515	825	617	1321	972	1708	766	1420	491	902		6	6	6	6	6	6		40	27	45	33	36	44		0.137417	-0.0596227	0.316303	0.2149	0.0878862	-0.0323287	-0.256817	0.17258	0.6793	0.383501	0.0818147	-0.1034	0.258748	0.4509	0.262127	0.139332	0.00446392
CUTC		Q9NTM9	CUTC_HUMAN	Copper homeostasis protein cutC homolog								3486	2939	3486	3635							2	1						4	2																		0.382942	-0.13149
CUX1		Q13948	CASP_HUMAN	Protein CASP						3942	3423	3804	2927								1	2						1	3														-0.155346	-3.88642	3.77268	0.4211	0.240625	0.100911	-0.681821
CWC15		Q9P013	CWC15_HUMAN	Spliceosome-associated protein CWC15 homolog								4471	4611									1							2																			0.153797	-0.161699
CWF19L1		Q69YN2	C19L1_HUMAN	CWF19-like protein 1								4289	3754									2							2																			-0.0926607	-0.741506
CWF19L2		Q2TBE0	C19L2_HUMAN	CWF19-like protein 2								3718	4418									1							4																			0.106004	-0.242363
CXADR		P78310	CXAR_HUMAN	Coxsackievirus and adenovirus receptor		1835	1795	2836	2897	2176	2061	4519	4789	1974	2152				4	1	4	2	4			13	1	8	2	9			-0.316915	-0.610663	-0.0379893	0.0399	0.0158333	-0.0967752	-3.22648	3.81351	0.4733	0.280899	-0.00181514	-0.245233	0.233581	0.735	0.408305	-0.083344	-0.794181
CXorf26		Q9BVG4	CX026_HUMAN	UPF0368 protein Cxorf26				2486	3118					3388	3151	3310	2800			2			1	1			2			2	1							-0.0556827	-0.431659	0.345603	0.513	0.309716
CXXC5		Q7LFL8	CXXC5_HUMAN	CXXC-type zinc finger protein 5								2238	3620									4							12																			-0.0749717	-0.243825
CYB5A		P00167	CYB5_HUMAN	Cytochrome b5		4347	4520			3869	3029	3583	3486	3401	3226				1		1	2	2			1		1	4	2			0.186827	-3.60108	3.62105	0.394	0.188269						0.316718	-5.68999	6.71813	0.4067	0.231552	-0.0625116	-0.201984
CYB5B		O43169	CYB5B_HUMAN	Cytochrome b5 type B		1562	1972	1221	1188	1319	1774	2297	2289	1762	1725	1801	2261		4	4	4	4	3	1		17	9	19	11	11	7		0.136231	-0.0225004	0.299617	0.1925	0.0789284	0.0544188	-0.192373	0.308485	0.5539	0.337602	0.0972635	-0.0606875	0.247738	0.3512	0.190314	-0.00371619	-0.114679
CYB5R1		Q9UHQ9	NB5R1_HUMAN	NADH-cytochrome b5 reductase 1		1840	1911	2121	2674	2274	1652	1786	1500	2292	1908	2839	2519		5	1	6	7	5	2		13	3	7	16	6	2		0.0928843	-0.122154	0.323729	0.4134	0.201129	0.0443193	-0.415756	0.475154	0.5466	0.332974	-0.037997	-0.169136	0.101244	0.7123	0.400739	-0.179525	-0.333395
CYB5R2		Q6BCY4	NB5R2_HUMAN	NADH-cytochrome b5 reductase 2		1159	956	1903	2935	1750	1147	2697	2391	1207	1188				9	3	5	3	7			25	4	12	8	21			0.183105	-0.072198	0.433874	0.1654	0.0678794	-0.0624682	-0.618916	0.45513	0.5265	0.320854	0.0814716	-0.0777763	0.236618	0.4357	0.250765	0.300415	-0.0336715
CYB5R3		P00387	NB5R3_HUMAN	NADH-cytochrome b5 reductase 3		739	1355	579	763	637	853	857	1117	673	1086	583	574		7	8	8	10	9	9		42	24	43	37	41	36		0.305126	0.112958	0.504295	0.013	0.00620966	0.202022	-0.0109714	0.43084	0.1114	0.0536242	0.2658	0.0427301	0.500987	0.0302	0.0132223	-0.0321243	-0.20866
CYBB		P04839	CY24B_HUMAN	Cytochrome b-245 heavy chain		3260	2598					4220	3029	3891	3253	2299	2440		2			1	1	2		3			2	1	4		0.272022	0.00241766	0.603693	0.0649	0.0242989											0.231745	-0.00687415
CYBRD1		Q53TN4	CYBR1_HUMAN	Cytochrome b reductase 1		3758	3900			4070	3850	4455	4530						1		1	1				2		1	2				0.27127	-0.200741	0.763475	0.1925	0.0790214						-0.0316202	-4.20665	3.54155	0.5393	0.3262	0.237393	-0.0833853
CYC1		P08574	CY1_HUMAN	Cytochrome c1, heme protein, mitochondrial		738	1222	657	980	586	988	1000	1261	1001	1082	793	1108		6	6	9	7	9	8		42	21	47	32	27	25		0.183672	0.00327048	0.379371	0.1117	0.0453186	0.0420657	-0.193641	0.273817	0.598	0.354396	0.15289	-0.0608764	0.374058	0.21	0.102592	0.045594	-0.181776
CYCS		P99999	CYC_HUMAN	Cytochrome c		223	584	94	696	108	546	203	682	294	1113	99	559		11	9	11	11	11	9		115	103	176	110	86	167		-0.171185	-0.550736	0.205783	0.2763	0.11928	-0.0187974	-0.230883	0.19879	0.6933	0.387687	-0.00882607	-0.166483	0.162452	0.7873	0.424312	0.00986137	-0.133416
CYFIP1		Q7L576	CYFP1_HUMAN	Cytoplasmic FMR1-interacting protein 1		954	789	1490	1242	1063	1181	987	884	1507	1618	2046	1587		9	3	7	12	4	3		32	6	25	32	15	5		-0.0277072	-0.191188	0.130173	0.7215	0.337627	0.137323	-0.196891	0.472857	0.3281	0.180634	-0.0369784	-0.121793	0.0446499	0.796	0.425758	0.0103361	-0.0705726
CYFIP2		Q96F07	CYFP2_HUMAN	Cytoplasmic FMR1-interacting protein 2		257	56	462	77	275	65	329	62	271	53	394	91		29	13	25	24	28	15		104	29	94	79	90	52		-0.157057	-0.477936	0.145051	0.2685	0.114748	-0.03196	-0.187728	0.125868	0.7083	0.392728	-0.0179297	-0.0903022	0.0567921	0.9302	0.451844	0.0259744	-0.0701077
CYGB		Q8WWM9	CYGB_HUMAN	Cytoglobin								2319	2482	3629	4431							8	2						11	2																		-0.00129803	-0.163796
CYLD		Q9NQC7	CYLD_HUMAN	Ubiquitin carboxyl-terminal hydrolase CYLD		2651	2918			2522	2666	3333	3387	3132	3887	3307	2788		3		2	3	2	1		6		6	5	3	1		-0.217371	-0.753254	0.334665	0.2802	0.121296						-0.022978	-0.342485	0.327316	0.6199	0.364172	0.0889458	-0.231071
CYP2W1		Q8TAV3	CP2W1_HUMAN	Cytochrome P450 2W1						4222	4299										1							1															0.291541	-5.03213	4.92421	0.3693	0.203791
CYP46A1		Q9Y6A2	CP46A_HUMAN	Cholesterol 24-hydroxylase		3624	3111			2936	2917	4239	3285	2992	2816				2		2	2	2			2		4	2	3			-0.218998	-4.17427	4.02658	0.4023	0.194322						-0.0284965	-0.502328	0.429579	0.5854	0.348344	0.240292	-0.498761
CYP4F11		Q9HBI6	CP4FB_HUMAN	Cytochrome P450 4F11		1862	2421					3310	3209	2301	2040				3			2	4			13			5	6			0.676839	0.250353	1.12325	0.0062	0.00285481											0.180871	-0.184854
CYP4F3		Q08477	CP4F3_HUMAN	Leukotriene-B(4) omega-hydroxylase 2						3252	3284					3391	3057				1			1				3			1												0.454111	0.0773541	0.825801	0.0264	0.01094
CYP4X1		Q8N118	CP4X1_HUMAN	Cytochrome P450 4X1		4038	3471												1							1							-0.2053	-5.85277	5.38317	0.4453	0.220844
CYP51A1		Q16850	CP51A_HUMAN	Lanosterol 14-alpha demethylase						3903	3272										1							1															-0.952643	-10.0847	7.31797	0.3003	0.154807
CYP7B1		O75881	CP7B1_HUMAN	25-hydroxycholesterol 7-alpha-hydroxylase								3813	3131									3							3																			0.0593502	-0.323513
CYSTM1		Q9H1C7	CYTM1_HUMAN	Cysteine-rich and transmembrane domain-containing protein 1		3494	4195			4134	4047	4965	4770						1		1	1				3		1	1				0.00333779	-0.378216	0.375256	0.6613	0.322853						-0.0526976	-3.59408	2.95708	0.5113	0.306425	-0.0373801	-2.33892
CYTH1		Q15438	CYH1_HUMAN	Cytohesin-1		2658	2974	2690	2430	2538	2806	2498	3371	3365	2986				2	1	2	2	1			6	1	6	10	2			0.202494	-0.0911739	0.500879	0.1795	0.0727209	0.465471	-6.49652	7.13625	0.3283	0.181114	0.135203	-0.238649	0.4957	0.3313	0.176534	0.0230416	-0.245525
CYTH2		Q99418	CYH2_HUMAN	Cytohesin-2						2100	2716	2493	3215	3768	1280						2	4	1					9	10	1													-0.226404	-1.06898	0.683596	0.322	0.169823	-0.163867	-0.435448
CYTH3		O43739	CYH3_HUMAN	Cytohesin-3		2976	1545	2526	1390	1837	1126	2977	1988						3	1	4	2				4	1	11	6				0.0442913	-0.743243	0.782666	0.5278	0.270785	0.490086	-6.16222	6.2002	0.3014	0.162956	0.017915	-0.194755	0.275183	0.72	0.403547	-0.0912085	-0.37723
D2HGDH		Q8N465	D2HDH_HUMAN	D-2-hydroxyglutarate dehydrogenase, mitochondrial		1654	1096	1518	1566	1815	2364	2154	1884	1550	1335	1353	992		7	4	5	6	6	5		15	6	12	12	14	11		0.0495009	-0.252969	0.336901	0.5682	0.290108	-0.0713206	-0.268041	0.113373	0.4965	0.297656	-0.0247699	-0.257305	0.190859	0.6797	0.388577	-0.0829807	-0.239685
DAAM1		Q9Y4D1	DAAM1_HUMAN	Disheveled-associated activator of morphogenesis 1		1242	1147	1493	1266	1940	1629	1092	1101	1835	1417	1589	2144		9	3	7	11	7	4		23	6	10	29	10	9		-0.0228764	-0.224481	0.189084	0.6959	0.332356	-0.0834556	-0.32688	0.163543	0.456	0.26897	0.0339243	-0.200647	0.26327	0.6349	0.370459	0.158927	0.0362963
DAAM2		Q86T65	DAAM2_HUMAN	Disheveled-associated activator of morphogenesis 2		1678	1617	2451	2958	2741	2926	2861	2762	2154	1777	2628	3252		8	2	2	4	4	2		15	2	5	7	7	3		0.208045	-0.117646	0.544929	0.1834	0.0745759	-0.143873	-3.90005	4.1381	0.4765	0.283081	-0.182463	-0.52921	0.136727	0.2307	0.11446	-0.142721	-0.385513
DAB1		O75553	DAB1_HUMAN	Disabled homolog 1		4335	4464					4384	4267						1			1				1			2				-0.384894	-5.99217	6.83282	0.3748	0.176624											-0.222309	-1.04594
DAB2		P98082	DAB2_HUMAN	Disabled homolog 2								4516	4777									1							2																			-0.278178	-0.963568
DAB2IP		Q5VWQ8	DAB2P_HUMAN	Disabled homolog 2-interacting protein				2496	3205	3056	4188	1811	1863	2769	3096					2	3	8	4				2	4	16	4								0.0637494	-2.59836	3.14091	0.5159	0.312232	-0.10731	-2.73786	2.3816	0.4309	0.247681	-0.0645238	-0.188851
DAG1		Q14118	DAG1_HUMAN	Dystroglycan		1670	1474	1339	2000	1572	1950	2357	3311	1305	1414	1334	2008		4	2	3	3	5	2		15	8	15	11	19	12		0.187094	0.0153298	0.340839	0.0778	0.0302246	0.0206712	-0.321508	0.356305	0.6497	0.373859	0.112203	-0.0477289	0.266954	0.2861	0.143641	0.104742	-0.103074
DAGLA		Q9Y4D2	DGLA_HUMAN	Sn1-specific diacylglycerol lipase alpha		2817	2581			3142	2602	1045	729	3267	2279	2748	1840		3		1	12	2	2		5		3	30	2	2		0.0375125	-0.466807	0.562261	0.5604	0.286572						0.0217229	-0.498197	0.55688	0.5706	0.342065	-0.0448713	-0.19349
DAGLB		Q8NCG7	DGLB_HUMAN	Sn1-specific diacylglycerol lipase beta						3853	2836					2566	2727				1			3				1			3												-0.119411	-6.24605	5.1248	0.4685	0.275799
DAK		Q3LXA3	DHAK_HUMAN	Bifunctional ATP-dependent dihydroxyacetone kinase/FAD-AMP lyase (cyclizing)		851	779	936	694	965	963	1042	643	986	678	853	718		12	9	8	13	12	8		36	13	28	30	27	22		0.08448	-0.0732074	0.233498	0.4209	0.205954	0.0157836	-0.212858	0.253744	0.7206	0.395889	0.0348003	-0.052068	0.114566	0.8284	0.433583	0.0988462	-0.0163126
DAO		P14920	OXDA_HUMAN	D-amino-acid oxidase		3784	4000					1131	1244						1			9				2			28				0.331468	-6.24649	6.88192	0.3684	0.172566											0.157743	-0.0377041
DAP3		P51398	RT29_HUMAN	28S ribosomal protein S29, mitochondrial		4128	3785			3352	3939	3670	4019						1		1	2				1		3	4				-0.369409	-5.1454	4.59016	0.3325	0.15134						-0.274595	-0.61225	0.0719432	0.1027	0.0484677	-0.161575	-0.558909
DAPK1		P53355	DAPK1_HUMAN	Death-associated protein kinase 1										3907	3325	1425	5236						1	5						1	11
DAPK3		O43293	DAPK3_HUMAN	Death-associated protein kinase 3						3900	3256										1							1															-0.0563431	-7.42337	8.46964	0.4945	0.294269
DARS		P14868	SYDC_HUMAN	Aspartate--tRNA ligase, cytoplasmic		596	464	616	539	898	622	711	447	527	478	542	584		17	9	13	18	17	8		50	22	30	42	51	39		0.0861643	-0.101462	0.279503	0.4317	0.211975	0.102306	-0.0707041	0.282501	0.3461	0.193638	-0.0185138	-0.138743	0.0951004	0.8209	0.431598	-0.0860826	-0.204666
DARS2		Q6PI48	SYDM_HUMAN	Aspartate--tRNA ligase, mitochondrial		2487	2719	2601	2098	2092	2578	2060	1911	3041	3100	2495	2198		3	1	2	6	3	2		7	1	9	13	3	3		-0.0960515	-0.444201	0.276967	0.4302	0.211071	-0.170357	-5.29705	3.7609	0.4061	0.234366	-0.0153472	-0.238153	0.190473	0.7113	0.400244	-0.129942	-0.400716
DAZAP1		Q96EP5	DAZP1_HUMAN	DAZ-associated protein 1		3161	3685	2772	2708	2723	2772	2015	2510	3334	2771				2	1	2	4	2			4	1	5	14	2			0.0281674	-0.202945	0.244488	0.6499	0.31908	-0.0677473	-3.68897	3.77446	0.4817	0.286847	-0.112647	-0.310708	0.0636432	0.3203	0.16788	0.0440887	-0.070716
DBI		P07108	ACBP_HUMAN	Acyl-CoA-binding protein		394	1227	543	1274	406	1308	353	1422	347	1179	411	1000		9	5	8	9	8	7		73	26	67	75	74	52		0.381206	0.118983	0.653246	0.0136	0.00637877	0.168453	-0.0891468	0.431605	0.212	0.107679	0.189936	0.00132854	0.386889	0.1003	0.0472527	0.167226	0.0415772
DBN1		Q16643	DREB_HUMAN	Drebrin		264	348	699	451	404	421	554	608	414	397	606	305		16	10	16	16	21	12		103	19	67	52	64	34		-0.506426	-0.91959	-0.0849923	0.021	0.00964253	-0.148779	-0.304567	0.0216404	0.1533	0.0748454	-0.13742	-0.248242	-0.0246352	0.1057	0.0504073	0.00461971	-0.147127
DBNL		Q9UJU6	DBNL_HUMAN	Drebrin-like protein		928	749	799	598	1156	718	1125	1159	1279	780	1458	1323		12	8	8	8	10	4		33	16	22	28	19	10		-0.226591	-0.394872	-0.0680012	0.0301	0.0123025	-0.250272	-0.470314	-0.0519193	0.0389	0.019477	-0.160207	-0.328311	0.00788051	0.1262	0.0609183	-0.0378774	-0.163693
DBT		P11182	ODB2_HUMAN	Lipoamide acyltransferase component of branched-chain alpha-keto acid dehydrogenase complex, mitochondrial		2470	2498			2567	3159	1564	1389	1950	1844	2834	2499		3		2	8	3	1		7		6	19	9	2		-0.514034	-1.01312	0.00989609	0.0404	0.0160605						-0.642649	-1.14598	-0.189765	0.0109	0.00528393	-0.439793	-0.839144
DCAF11		Q8TEB1	DCA11_HUMAN	DDB1- and CUL4-associated factor 11								4215	2955									1							2																			0.0453168	-0.583107
DCAKD		Q8WVC6	DCAKD_HUMAN	Dephospho-CoA kinase domain-containing protein		2986	2233					2656	1437	3351	2864				1			5	2			4			8	2			0.174242	-0.729692	1.07692	0.3833	0.182216											-0.00771536	-0.222995
DCC		P43146	DCC_HUMAN	Netrin receptor DCC		2249	2675			3073	4766	4595	5183	3961	3565				3		1	1	1			9		4	2	1			0.0376062	-0.245536	0.337343	0.6058	0.304449						0.0122461	-0.378213	0.391044	0.6378	0.372014	-0.0769614	-0.522469
DCD		P81605	DCD_HUMAN	Dermcidin		2905	3424			3780	4322	3505	3088	3185	4417				3		2	4	2			5		2	4	3			-0.000530874	-0.536228	0.555737	0.6107	0.30609						0.0335571	-3.82803	4.0061	0.5543	0.333918	0.776709	-0.335771
DCI		P42126	D3D2_HUMAN	3,2-trans-enoyl-CoA isomerase, mitochondrial				1136	1016					1301	1344	1618	978			5			6	6			10			19	8							0.0617461	-0.119788	0.227425	0.545	0.331684
DCLK1		O15075	DCLK1_HUMAN	Serine/threonine-protein kinase DCLK1		350	391	423	288	403	366	808	563	366	344	384	332		16	12	19	16	21	14		80	32	67	38	71	53		-0.0726438	-0.226331	0.080567	0.4842	0.244853	-0.116824	-0.299861	0.066473	0.2877	0.153596	-0.15288	-0.252245	-0.0533406	0.0492	0.0229492	-0.124081	-0.251522
DCLK2		Q8N568	DCLK2_HUMAN	Serine/threonine-protein kinase DCLK2		723	472	930	562	1594	938	1110	722	987	688	1838	808		16	6	7	12	15	5		42	13	14	28	27	6		-0.148529	-0.479557	0.171328	0.3	0.131341	-0.0638101	-0.329996	0.209186	0.5287	0.321864	-0.0440692	-0.188014	0.115001	0.648	0.376464	-0.0211481	-0.150083
DCN		P07585	PGS2_HUMAN	Decorin		4403	4999					4162	5018						1			1				1			3				0.58678	-5.15922	6.1628	0.278	0.119856											-0.261298	-0.696199
DCPS		Q96C86	DCPS_HUMAN	m7GpppX diphosphatase		2416	1796			2689	2510	1672	2084	2203	2395				4		3	7	5			7		5	18	7			0.124155	-0.110906	0.353165	0.3296	0.149224						-0.0143106	-0.236478	0.194004	0.7094	0.39975	0.0371114	-0.121424
DCTD		P32321	DCTD_HUMAN	Deoxycytidylate deaminase		3765	3928			4020	3692								1		1					2		1					0.367907	-1.71451	2.42241	0.3359	0.153357						-0.158827	-7.3477	7.63185	0.4311	0.247875
DCTN1		Q14203	DCTN1_HUMAN	Dynactin subunit 1		150	82	178	69	170	69	106	108	196	85	278	188		38	35	40	40	39	22		149	68	129	160	116	70		-0.264384	-0.425939	-0.0886821	0.0159	0.00717222	-0.142407	-0.228807	-0.0526117	0.0528	0.0267362	-0.132689	-0.238872	-0.0401466	0.0912	0.0430635	-0.146644	-0.287772
DCTN2		Q13561	DCTN2_HUMAN	Dynactin subunit 2		251	379	223	279	242	353	332	411	301	351	210	284		20	15	17	19	19	15		106	59	105	79	84	90		-0.169662	-0.341565	-0.00597131	0.1042	0.0422117	-0.0818528	-0.187135	0.0109616	0.3976	0.229149	-0.0728684	-0.168415	0.0245932	0.4771	0.282387	-0.0317044	-0.120802
DCTN3		O75935	DCTN3_HUMAN	Dynactin subunit 3		1600	1366	1516	1553	1745	893	2283	2128	1105	1260	1841	1182		6	3	3	4	7	3		16	6	12	11	24	6		-0.191639	-0.328063	-0.0549627	0.0374	0.01488	-0.203465	-0.384528	-0.0172378	0.0652	0.0321843	-0.111796	-0.196377	-0.0194191	0.1647	0.0776289	-0.100522	-0.217301
DCTN4		Q9UJW0	DCTN4_HUMAN	Dynactin subunit 4		1210	1244	1066	799	1246	1009	1622	1035	884	752	1104	864		7	5	6	8	12	5		24	11	20	18	31	15		-0.0661249	-0.256121	0.122746	0.5251	0.269813	-0.101023	-0.34458	0.125487	0.393	0.226446	-0.0930003	-0.20393	0.0225306	0.3363	0.18026	-0.0388146	-0.153035
DCTN5		Q9BTE1	DCTN5_HUMAN	Dynactin subunit 5		2316	2042			2496	2430	3068	2959	2457	2096	2276	2254		3		2	3	4	2		8		6	6	5	4		-0.191765	-0.357815	-0.0227618	0.0685	0.0254091						-0.0702974	-0.249591	0.0885852	0.5158	0.309216	0.029018	-0.205858
DCTN6		O00399	DCTN6_HUMAN	Dynactin subunit 6		3357	3247	1895	2757	3127	2444	3945	3930	2237	2858	1903	1848		1	1	3	1	3	4		3	4	3	3	7	6		0.0158035	-0.29176	0.32383	0.6698	0.325421	0.0571369	-0.236073	0.356347	0.5414	0.330094	0.105104	-0.100008	0.332074	0.3614	0.197836	0.126032	-0.195952
DCTPP1		Q9H773	DCTP1_HUMAN	dCTP pyrophosphatase 1		4009	3344					4242	3312	3980	3633				1			2	1			1			2	1			3.66271	-20.4862	35.1411	0.3773	0.178289											0.10233	-4.94112
DCUN1D1		Q96GG9	DCNL1_HUMAN	DCN1-like protein 1		1758	1999	2259	1811	2642	2099	2567	2527	2178	2115	2769	2052		3	1	2	5	2	1		14	2	5	9	7	2		0.231185	-0.592213	1.28415	0.4201	0.205292	0.199369	-0.555547	0.972391	0.345	0.192107	-0.115387	-0.360905	0.0997607	0.3551	0.192687	0.226195	-0.141971
DCUN1D5		Q9BTE7	DCNL5_HUMAN	DCN1-like protein 5						4246	4408	4523	4816	4308	4965						1	1	1					1	2	1													0.247431	-7.95947	8.08145	0.4533	0.264514	-0.485269	-8.76703
DCXR		Q7Z4W1	DCXR_HUMAN	L-xylulose reductase		557	618	342	433	569	544	416	667	441	508	307	404		10	11	10	11	12	11		54	40	48	65	60	65		0.151049	0.0257758	0.281156	0.0965	0.0390313	0.0425251	-0.0962784	0.182362	0.6695	0.380839	0.0705331	0.00633872	0.138576	0.5032	0.300128	0.0724698	-0.0547855
DDA1		Q9BW61	DDA1_HUMAN	DET1- and DDB1-associated protein 1												2921	3010							1							2
DDAH1		O94760	DDAH1_HUMAN	N(G),N(G)-dimethylarginine dimethylaminohydrolase 1		108	175	117	178	73	211	150	299	61	175	85	149		17	14	15	16	21	20		176	87	224	129	230	187		0.252077	0.0793133	0.417174	0.0183	0.00844981	0.110495	-0.0690045	0.295744	0.3163	0.172306	0.126536	-0.0419408	0.296004	0.2369	0.116959	0.0249215	-0.120569
DDAH2		O95865	DDAH2_HUMAN	N(G),N(G)-dimethylarginine dimethylaminohydrolase 2		565	555	796	474	785	627	928	736	387	533	667	418		11	8	9	9	13	10		53	16	35	34	68	30		0.233301	-0.0220084	0.50382	0.1003	0.040349	-0.00806994	-0.510376	0.494273	0.6227	0.363975	0.153497	-0.0599066	0.370727	0.2076	0.101692	0.101287	-0.0260223
DDB1		Q16531	DDB1_HUMAN	DNA damage-binding protein 1		263	293	442	559	252	224	190	146	298	217	496	379		28	14	26	37	28	13		103	31	102	114	84	43		0.103226	-0.0314418	0.232153	0.291	0.126651	0.0433831	-0.0402666	0.129352	0.7488	0.402125	0.0564043	-0.0250249	0.140774	0.6438	0.374352	0.0776119	-0.0435718
DDHD2		O94830	DDHD2_HUMAN	Phospholipase DDHD2		1399	1493	2300	2047	2724	2777	1883	1735	2029	1517	2613	3086		8	1	2	8	4	2		20	2	5	15	8	3		0.0306716	-0.141628	0.190498	0.7002	0.333482	0.246854	-0.961497	1.3315	0.3562	0.199817	0.000882269	-0.282441	0.283375	0.7046	0.398684	0.022695	-0.191938
DDI2		Q5TDH0	DDI2_HUMAN	Protein DDI1 homolog 2		2332	2210	2019	1824	2457	2122	2277	2050	1885	2103	2843	2537		3	2	3	6	3	2		8	3	6	11	10	2		-0.127071	-0.32752	0.0660466	0.2783	0.120144	0.0450943	-3.75476	3.45574	0.5656	0.342447	-0.0945181	-0.238586	0.0463682	0.359	0.196094	0.0825572	-0.0999511
DDOST		P39656	OST48_HUMAN	Dolichyl-diphosphooligosaccharide--protein glycosyltransferase 48 kDa subunit		1390	1365	1510	1450	1306	1379	1266	1573	1675	1684	1379	1248		7	3	8	8	6	3		20	6	19	25	12	11		0.0456903	-0.133454	0.240062	0.6107	0.306012	0.0812443	-0.298895	0.435792	0.4725	0.279974	0.0123531	-0.13763	0.163	0.7996	0.426669	-0.126714	-0.221023
DDR1		Q08345	DDR1_HUMAN	Epithelial discoidin domain-containing receptor 1										3597	4233								2							2
DDRGK1		Q96HY6	DDRGK_HUMAN	DDRGK domain-containing protein 1		2341	2306	2213	1428	1889	2261	1842	2567	3778	2326	2425	1578		5	2	2	4	1	3		8	2	11	16	1	3		0.11393	-0.148184	0.386412	0.3631	0.169552	0.203612	-4.1861	4.95356	0.3895	0.223576	-0.0688464	-0.379649	0.212933	0.501	0.298159	0.0701522	-0.106054
DDT		P30046	DOPD_HUMAN	D-dopachrome decarboxylase		1295	1645	789	1368	893	1657	1417	1462	791	1018	543	621		5	4	5	7	7	6		22	17	31	22	35	39		0.252245	-0.0613261	0.541919	0.1027	0.0418228	0.222257	-0.0666393	0.533997	0.1448	0.0715471	0.271038	-0.0117177	0.572377	0.076	0.0344393	0.251316	-0.17693
DDX1		Q92499	DDX1_HUMAN	ATP-dependent RNA helicase DDX1		375	367	754	418	437	403	240	311	523	356	1047	508		19	10	16	25	18	6		76	17	61	98	51	16		-0.260563	-0.474595	-0.0368929	0.0405	0.0161172	-0.0148674	-0.217385	0.213301	0.7108	0.393309	-0.106437	-0.213612	0.00363428	0.2373	0.11755	0.00887462	-0.0813605
DDX17		Q92841	DDX17_HUMAN	Probable ATP-dependent RNA helicase DDX17		896	538	986	366	782	528	349	331	753	465	625	698		10	6	10	19	15	7		34	12	35	75	36	33		-0.0847595	-0.295657	0.113205	0.4398	0.217611	-0.224554	-0.460515	0.00166991	0.073	0.0345271	-0.124532	-0.276069	0.0293216	0.2088	0.102441	0.0816188	-0.0927396
DDX18		Q9NVP1	DDX18_HUMAN	ATP-dependent RNA helicase DDX18		2686	3207	2696	2468	2227	2605	1937	2753	2234	2835	2591	2965		2	1	2	5	1	1		6	1	8	15	7	3		0.392164	0.0402004	0.747037	0.0343	0.0135761	0.215905	-3.49035	4.89937	0.4426	0.261283	0.0454858	-0.247593	0.314517	0.5652	0.339495	0.113342	-0.0614012
DDX19A		Q9NUU7	DD19A_HUMAN	ATP-dependent RNA helicase DDX19A		3632	3198			3122	2408			3790	2525				2		2		1			2		3		1			0.0295832	-2.92334	2.83629	0.5263	0.27056						-0.18969	-0.563036	0.156341	0.2147	0.105151
DDX21		Q9NR30	DDX21_HUMAN	Nucleolar RNA helicase 2								4256	3446									2							2																			0.559788	-0.49936
DDX23		Q9BUQ8	DDX23_HUMAN	Probable ATP-dependent RNA helicase DDX23		3370	3331	2509	3304			1265	1568	3873	3172				2	1		11	1			3	2		25	1			0.0489635	-0.328102	0.431913	0.5523	0.282821	-0.112661	-0.872633	0.691293	0.4508	0.26598						0.112478	-0.0322022
DDX24		Q9GZR7	DDX24_HUMAN	ATP-dependent RNA helicase DDX24						3844	2705	3081	3054								1	3						1	6														0.330669	-5.72043	6.05432	0.3809	0.213296	0.323648	0.0228878
DDX39		O00148	DDX39_HUMAN	ATP-dependent RNA helicase DDX39										4072	3931								1							1
DDX39A		O00148	DX39A_HUMAN	ATP-dependent RNA helicase DDX39A								3085	3081									3							6																			-0.165146	-0.336751
DDX39B		Q13838	DX39B_HUMAN	Spliceosome RNA helicase DDX39B		1023	898			759	593	805	347						9		11	6				29		36	38				-0.0773726	-0.24255	0.0840427	0.4614	0.231306						-0.0871567	-0.180437	0.00212802	0.3557	0.193279	0.0317605	-0.141102
DDX3X		O00571	DDX3X_HUMAN	ATP-dependent RNA helicase DDX3X		2052	1337	763	622	1240	698	519	650	2410	828	640	689		3	9	4	17	3	10		10	17	20	55	5	32		0.113004	-0.0912952	0.3195	0.3337	0.15189	-0.0135885	-0.172177	0.160778	0.7658	0.406006	-0.0598043	-0.202394	0.0889109	0.5725	0.342971	-0.150606	-0.223667
DDX3Y		O15523	DDX3Y_HUMAN	ATP-dependent RNA helicase DDX3Y		3752	3873					5054	5008						1			1				2			1				-0.0760454	-5.78166	6.14792	0.498	0.253687											-0.223655	-12.1838
DDX42		Q86XP3	DDX42_HUMAN	ATP-dependent RNA helicase DDX42						3533	3157	2702	2431								2	4						2	8														0.203051	-0.511473	0.970979	0.353	0.191502	0.0269755	-0.237697
DDX46		Q7L014	DDX46_HUMAN	Probable ATP-dependent RNA helicase DDX46		3875	4547			3522	3115	2406	2208	2753	2965				2		2	5	4			2		2	10	4			-0.124089	-1.01372	0.874019	0.4205	0.205789						-0.0571134	-2.19561	1.92822	0.5712	0.342291	0.104403	-0.0111653
DDX47		Q9H0S4	DDX47_HUMAN	Probable ATP-dependent RNA helicase DDX47								3652	3932									3							4																			0.406132	-0.0291929
DDX5		P17844	DDX5_HUMAN	Probable ATP-dependent RNA helicase DDX5		2882	3157	1897	2835	1851	1528	902	940	2088	2230	1783	1935		3	3	6	12	3	2		5	4	11	35	8	7		-0.0700235	-0.279446	0.141275	0.4987	0.254068	-0.280252	-0.529664	-0.0138224	0.0456	0.0228137	-0.064409	-0.279223	0.136541	0.5173	0.31009	-0.180638	-0.293258
DDX50		Q9BQ39	DDX50_HUMAN	ATP-dependent RNA helicase DDX50		4085	3634					4525	4823						1			1				1			2				-0.115414	-3.40479	3.31223	0.4518	0.224779											0.244339	-0.126161
DDX59		Q5T1V6	DDX59_HUMAN	Probable ATP-dependent RNA helicase DDX59								5009	4914									1							1																			-0.199603	-9.19712
DDX6		P26196	DDX6_HUMAN	Probable ATP-dependent RNA helicase DDX6		1024	946	1436	1945	966	965	450	409	1235	671	1107	924		11	5	9	19	13	6		29	7	28	61	20	15		0.0208586	-0.0856379	0.129506	0.8354	0.350916	-0.209416	-0.496259	0.0738654	0.1484	0.0724138	0.0050139	-0.11329	0.126113	0.8721	0.442297	0.0825701	-0.0349745
DECR1		Q16698	DECR_HUMAN	2,4-dienoyl-CoA reductase, mitochondrial		463	608	451	370	581	575	516	590	644	608	552	467		13	13	13	16	13	13		64	30	47	55	42	38		0.0685812	-0.245541	0.39851	0.5082	0.260508	0.0828486	-0.0621275	0.232698	0.4228	0.248475	0.0219501	-0.149071	0.196657	0.7273	0.406375	0.0335079	-0.184388
DEF8		Q6ZN54	DEFI8_HUMAN	Differentially expressed in FDCP 8 homolog						3581	3348	4355	4130								1	1						2	2														0.326987	-0.644025	1.36333	0.277	0.138735	-0.10622	-0.974876
DEFA1		P59665	DEF1_HUMAN	Neutrophil defensin 1				1451	2956					1819	3377					2			2				7			11								0.686134	0.102773	1.24361	0.0196	0.0104569
DEFA3		P59666	DEF3_HUMAN	Neutrophil defensin 3						4230	4332					1709	2878				1			2				1			8												1.93402	-7.82756	10.9774	0.196	0.0953326
DEGS2		Q6QHC5	DEGS2_HUMAN	Sphingolipid delta(4)-desaturase/C4-hydroxylase DES2								4439	4459									1							2																			0.159239	-0.50284
DEK		P35659	DEK_HUMAN	Protein DEK		2984	2126					1352	1210	2117	2722	2821	2439		2			6	2	2		4			23	8	2		0.706985	-0.419312	1.7357	0.0865	0.0344287											0.142705	0.0378167
DENND1A		Q8TEH3	DEN1A_HUMAN	DENN domain-containing protein 1A		2957	4253			3200	2970	3764	5155	3074	3313				3		2	2	2			5		3	4	3			-0.103705	-0.536384	0.357277	0.4127	0.200712						-0.109515	-0.506747	0.274104	0.4277	0.245349	-0.0124468	-0.214035
DENND4B		O75064	DEN4B_HUMAN	DENN domain-containing protein 4B		2307	1888	1642	1516	1763	1436	2543	2212	3367	2995	2101	2160		6	4	5	5	2	5		8	5	12	9	2	5		-0.138801	-0.48733	0.183059	0.3182	0.142032	0.2296	-0.0463072	0.578042	0.138	0.0658852	-0.0242958	-0.205102	0.150149	0.7023	0.397869	0.0938991	-0.216891
DENND4C		Q5VZ89	DEN4C_HUMAN	DENN domain-containing protein 4C		3613	2990			4114	3986	2801	5023	3668	4960				1		1	2	2			2		1	8	2			-0.651197	-1.93725	0.490756	0.1441	0.0589163						-0.0711039	-12.072	12.4391	0.4954	0.29485	0.143354	-0.153387
DENND5B		Q6ZUT9	DEN5B_HUMAN	DENN domain-containing protein 5B								3492	2998									3							4																			0.183285	-0.201618
DENR		O43583	DENR_HUMAN	Density-regulated protein		1648	2379	1729	3168	1884	2187	3841	3406	1808	2425				4	3	3	2	4			16	5	11	3	11			-0.136102	-0.277236	0.0130358	0.1709	0.0697639	-0.11392	-0.381855	0.164837	0.3714	0.210389	-0.0291551	-0.294735	0.230993	0.6506	0.377402	0.0934393	-0.16665
DEPDC5		O75140	DEPD5_HUMAN	DEP domain-containing protein 5		3492	4185					4938	4679	3548	4011				1			1	1			3			1	2			-0.100576	-0.77083	0.588883	0.4501	0.223898											-0.0495571	-9.10995
DEPTOR		Q8TB45	DPTOR_HUMAN	DEP domain-containing mTOR-interacting protein		4225	4094												1							1							0.31525	-7.59587	7.28114	0.425	0.208267
DERA		Q9Y315	DEOC_HUMAN	Putative deoxyribose-phosphate aldolase		1924	2136	2857	2987	4300	4723	2315	2462	1837	1500	3440	3240		4	1	1	5	5	1		12	1	1	11	10	1		0.18782	-0.00261975	0.371854	0.0989	0.0395724	0.061749	-3.28772	3.21878	0.5152	0.3115	-0.0324717	-3.61808	3.45789	0.4874	0.289417	0.0854607	-0.0870999
DERL1		Q9BUN8	DERL1_HUMAN	Derlin-1		4072	3604					2943	3718			3434	3207		1			3		1		1			7		1		0.584533	-6.59622	7.3865	0.3317	0.150698											0.375189	-0.0326792
DFFA		O00273	DFFA_HUMAN	DNA fragmentation factor subunit alpha		1605	1468	1489	1222	2036	1709	1968	1767	1930	1326	2728	1510		6	3	4	7	5	1		16	6	9	14	9	2		-0.0341627	-0.214429	0.164345	0.6625	0.323349	-0.147633	-0.405859	0.112938	0.2564	0.134664	-0.0696033	-0.277378	0.131	0.5226	0.313335	-0.0329892	-0.220847
DFNA5		O60443	DFNA5_HUMAN	Non-syndromic hearing impairment protein 5		2422	1909	2839	2901	3209	3060	1620	1002			3215	2288		4	1	1	10		1		7	1	3	18		1		0.0462329	-0.215507	0.30697	0.5829	0.295581	-0.0102321	-4.87748	5.22374	0.5368	0.3267	-0.0426968	-0.373989	0.295676	0.5729	0.343424	-0.0593955	-0.220308
DGCR14		Q96DF8	DGC14_HUMAN	Protein DGCR14								4743	4013									1							1																			-0.119936	-4.11133
DGKA		P23743	DGKA_HUMAN	Diacylglycerol kinase alpha		3605	2912			3689	3885	4647	6234						2		1	2				2		2	2				-0.605602	-1.57053	0.376877	0.1044	0.0423675						-0.286878	-0.85092	0.279973	0.1921	0.0924206	-0.103812	-1.08089
DGKB		Q9Y6T7	DGKB_HUMAN	Diacylglycerol kinase beta		2612	2504	1717	2390	2551	3003	3966	4032	2097	2371	2765	2024		3	3	3	2	5	2		6	5	6	3	8	2		0.117031	-0.218668	0.426272	0.3608	0.168217	-0.109102	-0.469089	0.247456	0.3859	0.221375	0.0871119	-0.178448	0.363276	0.4237	0.242702	0.0875244	-0.183075
DGKE		P52429	DGKE_HUMAN	Diacylglycerol kinase epsilon				2806	2818	3912	3306	3319	3275			3495	3503			1	1	2		1			1	1	5		1							0.319725	-6.13105	6.17683	0.3665	0.207495	0.313616	-3.86101	4.56774	0.3242	0.171865	0.0207218	-0.266535
DGKG		P49619	DGKG_HUMAN	Diacylglycerol kinase gamma		3417	3703					2602	2951	3202	4941	3468	3355		2			3	3	1		3			9	3	1		0.0800446	-0.431699	0.590372	0.4893	0.248554											-0.0852042	-0.285948
DGKH		Q86XP1	DGKH_HUMAN	Diacylglycerol kinase eta								4774	4143									1							1																			4.63549	-18.1358
DGKQ		P52824	DGKQ_HUMAN	Diacylglycerol kinase theta		3247	2431	2426	2810	2530	2742	4407	4336	2824	3761	2238	1927		2	1	2	2	3	3		3	2	6	2	4	4		-0.0430071	-5.30265	5.03891	0.5192	0.266595	-0.0643343	-0.895591	0.772151	0.5038	0.302132	-0.138452	-0.414422	0.127281	0.2891	0.145506	-0.00526666	-4.39009
DGKZ		Q13574	DGKZ_HUMAN	Diacylglycerol kinase zeta				2920	3186	4009	3663			3069	3274	2895	2834			1	1		3	2			1	1		3	2							0.188391	-4.87988	5.54497	0.4539	0.267775	3.94276	-16.0317	29.2052	0.2892	0.145791
DGUOK		Q16854	DGUOK_HUMAN	Deoxyguanosine kinase, mitochondrial		3890	4822			3396	4677	4529	4828	4268	4712	3503	3550		2		3	2	1	1		2		3	2	1	1		-0.233576	-0.713189	0.249812	0.2103	0.0863455						-0.0294929	-0.2047	0.151119	0.7039	0.398439	0.175121	-0.544759
DHCR7		Q9UBM7	DHCR7_HUMAN	7-dehydrocholesterol reductase		3513	4367			3000	3408	4556	4962	3566	4111	2636	3352		1		2	1	1	1		3		4	2	2	3		0.00132487	-0.750877	0.783781	0.5859	0.296653						-0.138932	-0.390298	0.102195	0.2931	0.149582	-0.500505	-1.10368
DHPS		P49366	DHYS_HUMAN	Deoxyhypusine synthase		3767	3934			3687	3879	4084	4569						1		1	1				2		2	3				0.120969	-1.61145	1.93579	0.492	0.249938						-0.373376	-1.31525	0.434542	0.2142	0.10485	-0.23277	-1.03617
DHRS1		Q96LJ7	DHRS1_HUMAN	Dehydrogenase/reductase SDR family member 1						4106	3951										1							1															-0.160043	-8.45795	8.61401	0.4859	0.288322
DHRS11		Q6UWP2	DHR11_HUMAN	Dehydrogenase/reductase SDR family member 11						3617	3510			3787	2493						1		1					2		1													0.0150515	-0.253529	0.276303	0.6905	0.393176
DHRS13		Q6UX07	DHR13_HUMAN	Dehydrogenase/reductase SDR family member 13								4281	3672									1							2																			-0.014746	-0.342126
DHRS7		Q9Y394	DHRS7_HUMAN	Dehydrogenase/reductase SDR family member 7		2333	2218	2216	1470	1722	2244	2979	2098	2177	2114	1936	2233		3	1	3	3	2	3		8	2	13	6	7	6		0.258083	-0.0934296	0.635515	0.1292	0.0521817	0.183788	-0.190184	0.572246	0.2439	0.128133	0.0845026	-0.0551979	0.22397	0.4228	0.241418	-0.0479829	-0.178057
DHRS7B		Q6IAN0	DRS7B_HUMAN	Dehydrogenase/reductase SDR family member 7B						2206	2382	2459	2743	3906	3321	2327	2709				3	4	1	1				8	10	1	4												-0.161327	-0.497892	0.16377	0.2748	0.137288	-0.129349	-0.392219
DHTKD1		Q96HY7	DHTK1_HUMAN	Probable 2-oxoglutarate dehydrogenase E1 component DHKTD1, mitochondrial		3713	3671												2							2							-0.106833	-3.7056	3.10345	0.4971	0.253229
DHX15		O43143	DHX15_HUMAN	Putative pre-mRNA-splicing factor ATP-dependent RNA helicase DHX15		1327	1233	1157	1258	1161	839	373	363	1353	1422	1227	1118		8	7	11	20	8	6		21	10	22	71	18	13		0.104525	-0.114811	0.339589	0.3725	0.175218	0.00539255	-0.121414	0.138439	0.85	0.421311	0.0752258	-0.0542805	0.20242	0.4615	0.270292	0.0737957	-0.0267272
DHX16		O60231	DHX16_HUMAN	Putative pre-mRNA-splicing factor ATP-dependent RNA helicase DHX16								2714	2568	3240	7721	2623	3199					4	3	2					8	3	3																	0.115735	-0.0362462
DHX29		Q7Z478	DHX29_HUMAN	ATP-dependent RNA helicase DHX29								3309	3204			3467	3348					3		1					5		1																	-0.00893803	-0.310084
DHX30		Q7L2E3	DHX30_HUMAN	Putative ATP-dependent RNA helicase DHX30		1880	1354	2225	1633	1089	1156	829	1064	1739	1307	2264	2168		6	2	8	16	7	3		12	2	24	38	11	4		-0.19856	-0.467141	0.0485331	0.1389	0.0565437	0.340619	-4.98768	4.46771	0.2821	0.149323	-0.157144	-0.367481	0.0520573	0.1852	0.089033	-0.217239	-0.36758
DHX36		Q9H2U1	DHX36_HUMAN	Probable ATP-dependent RNA helicase DHX36				2432	2851			3899	3732			2154	2772			1		3		3			2		3		5							-0.342896	-5.45587	4.09097	0.3139	0.17131						-0.260353	-0.539742
DHX38		Q92620	PRP16_HUMAN	Pre-mRNA-splicing factor ATP-dependent RNA helicase PRP16						4171	4157	2664	2011								1	4						1	8														0.507298	-7.93987	9.39253	0.3805	0.212647	0.0630469	-0.155927
DHX9		Q08211	DHX9_HUMAN	ATP-dependent RNA helicase A		379	294	463	209	312	261	109	83	338	311	486	421		19	16	21	46	27	15		75	29	83	158	76	44		0.0180244	-0.157116	0.203187	0.7346	0.340072	0.00541679	-0.111988	0.12812	0.8709	0.423838	8.63e-05	-0.136824	0.140473	0.8636	0.440582	0.0410494	-0.0594698
DIABLO		Q9NR28	DBLOH_HUMAN	Diablo homolog, mitochondrial		1462	1679	1601	1149	1262	1357	947	1440	1398	1385	2223	1767		5	2	6	8	6	2		19	5	20	34	17	4		0.091155	-0.151528	0.34295	0.4299	0.210907	0.00327276	-0.26591	0.233348	0.7158	0.394476	-0.0465342	-0.195994	0.111709	0.6245	0.365951	-0.0118757	-0.156428
DIAPH1		O60610	DIAP1_HUMAN	Protein diaphanous homolog 1		2289	1433			1753	1210	1865	1460	2633	1538				8		7	9	4			8		12	15	4			-0.249515	-0.661915	0.140225	0.1707	0.0695834						-0.00255378	-0.18731	0.189868	0.7759	0.421383	0.0422136	-0.129352
DIDO1		Q9BTC0	DIDO1_HUMAN	Death-inducer obliterator 1								3689	4138									3							4																			0.167208	-0.335985
DIP2A		Q14689	DIP2A_HUMAN	Disco-interacting protein 2 homolog A		1711	2406	2276	1901	1871	1825	1748	2062	2470	2219	1891	1744		5	1	5	6	1	5		15	2	11	17	5	6		0.0814753	-0.0765166	0.244709	0.4372	0.215743	0.0461268	-4.00517	4.38218	0.5199	0.315452	0.0511409	-0.124291	0.231332	0.5927	0.352229	-0.00957855	-0.177532
DIP2B		Q9P265	DIP2B_HUMAN	Disco-interacting protein 2 homolog B		747	771	1053	663	933	720	483	324	877	467	1347	755		10	7	10	20	12	5		41	11	29	58	31	11		0.00414355	-0.165448	0.18095	0.8025	0.348577	-0.0449346	-0.22175	0.13231	0.6265	0.365657	0.0658471	-0.0174893	0.149338	0.5544	0.334145	0.00899695	-0.0787677
DIP2C		Q9Y2E4	DIP2C_HUMAN	Disco-interacting protein 2 homolog C		2766	2241			2179	2074	1779	1269	2108	2576	3021	3815		2		4	10	5	2		5		8	16	8	2		-0.0767136	-0.345416	0.190212	0.4827	0.243766						-0.120936	-0.319253	0.0667047	0.2835	0.141911	-0.107933	-0.212901
DIRAS1		O95057	DIRA1_HUMAN	GTP-binding protein Di-Ras1		2500	2824	2039	1954	1979	2185	2862	2817	2089	2231	1964	2535		3	2	3	2	3	2		7	3	10	7	8	6		-0.100257	-0.522091	0.335727	0.4263	0.208597	0.283743	-0.480219	1.11688	0.261	0.137075	-0.0663611	-0.272036	0.130655	0.519	0.311358	-0.172383	-0.376692
DIRAS2		Q96HU8	DIRA2_HUMAN	GTP-binding protein Di-Ras2		1609	1526	1637	1503	1475	1533	1824	2037	1958	1972	1580	1921		5	3	5	5	4	2		16	5	16	16	9	9		-0.356524	-0.65717	-0.0370874	0.0348	0.0137918	-0.0744501	-0.296513	0.163913	0.4791	0.284685	-0.155844	-0.290745	-0.024623	0.09	0.0418549	-0.0461926	-0.147944
DIS3		Q9Y2L1	RRP44_HUMAN	Exosome complex exonuclease RRP44								4382	4262									1							2																			-0.250657	-1.10873
DIS3L2		Q8IYB7	DI3L2_HUMAN	DIS3-like exonuclease 2		3581	2754			3883	3129	3496	3026	4270	4724				1		1	2	1			2		1	4	1			-0.556231	-1.17125	0.154379	0.0615	0.0230738						0.0440858	-2.91957	2.7499	0.5748	0.344329	0.174393	-0.395192
DKC1		O60832	DKC1_HUMAN	H/ACA ribonucleoprotein complex subunit 4								2313	2441	3368	3013	2575	2830					4	2	1					11	2	3																	0.0784107	-0.119087
DKK3		Q9UBP4	DKK3_HUMAN	Dickkopf-related protein 3		1148	1838	1375	1147	926	1550	1847	2776	964	1068	948	1605		5	3	6	3	7	3		26	7	30	16	28	20		0.292411	-0.0108232	0.581069	0.0652	0.0244446	0.330122	-0.0466374	0.719809	0.0794	0.036156	0.245875	0.0368127	0.446612	0.0441	0.0198898	0.23501	-0.0584406
DLAT		P10515	ODP2_HUMAN	Dihydrolipoyllysine-residue acetyltransferase component of pyruvate dehydrogenase complex, mitochondrial		313	523	183	305	224	337	338	415	291	420	252	275		15	16	17	17	18	15		89	68	110	78	86	76		-0.444408	-0.735488	-0.14158	0.0085	0.00404085	-0.297178	-0.666102	0.0321747	0.0909	0.0441932	-0.247406	-0.573309	0.0786554	0.1178	0.0566082	-0.380085	-0.711393
DLD		P09622	DLDH_HUMAN	Dihydrolipoyl dehydrogenase, mitochondrial		282	356	217	205	261	303	189	295	230	250	231	171		15	16	17	14	21	17		98	60	99	115	103	83		-0.202444	-0.481419	0.0849694	0.1563	0.0642029	-0.0911917	-0.233545	0.0465371	0.3745	0.212548	-0.0871961	-0.198193	0.0115893	0.3612	0.197489	-0.105005	-0.185302
DLEU7		Q6UYE1	LEU7_HUMAN	Leukemia-associated protein 7		4272	4263			3771	4249			4102	4032	3443	3260		1		1		1	1		1		2		1	1		-0.268236	-5.76244	4.34646	0.3815	0.180561						-0.087055	-0.389215	0.251407	0.441	0.256171
DLG1		Q12959	DLG1_HUMAN	Disks large homolog 1		1285	1359	1756	1177	1027	978	1487	1997	1362	1645	1655	1679		8	3	7	8	10	5		22	4	26	21	18	8		-0.135318	-0.274532	0.0031267	0.1676	0.0685025	-0.0613295	-0.375512	0.230104	0.5449	0.331584	-0.0793574	-0.155795	-0.00214493	0.4037	0.230032	-0.152088	-0.260865
DLG2		Q15700	DLG2_HUMAN	Disks large homolog 2		1053	802	1356	601	1149	1670	1332	739	1154	683	1220	989		10	5	5	14	10	6		28	7	23	23	22	13		-0.422115	-0.690446	-0.152655	0.0098	0.00444805	-0.0527269	-0.345096	0.234796	0.5497	0.335245	-0.004871	-0.157368	0.152998	0.8159	0.430471	-0.111189	-0.338074
DLG3		Q92796	DLG3_HUMAN	Disks large homolog 3		1134	1103	1622	1334	1981	2210	1364	1387	1791	2110	2433	1704		9	2	3	9	3	2		26	5	10	23	11	3		-0.287967	-0.588665	0.0234194	0.0735	0.0281302	-0.160528	-0.542293	0.189068	0.2798	0.147869	0.108913	-0.141358	0.353524	0.3758	0.20893	0.115519	-0.0213111
DLG4		P78352	DLG4_HUMAN	Disks large homolog 4		1001	758	848	775	904	742	1074	659	853	556	762	860		11	5	10	14	15	6		30	15	30	29	32	26		-0.650114	-1.1345	-0.148005	0.0129	0.00600895	-0.0648382	-0.250201	0.138396	0.5107	0.308134	-0.211278	-0.370432	-0.0444474	0.0413	0.0185867	-0.295278	-0.464928
DLGAP3		O95886	DLGP3_HUMAN	Disks large-associated protein 3		3495	4196	2803	2811	3694	3902			3575	4129				3	1	1		2			3	1	2		2			-0.254266	-3.61515	3.62963	0.2756	0.118992	-0.493591	-7.48602	6.14308	0.3445	0.191644	-0.364722	-6.10811	5.54203	0.3177	0.166183
DLGAP4		Q9Y2H0	DLGP4_HUMAN	Disks large-associated protein 4		4171	3922	2725	2577	3161	2753	3870	3571	3617	4339	2565	2713		1	1	2	2	2	2		1	1	3	3	2	3		-0.332375	-9.10795	8.6632	0.4128	0.200879	0.280028	-6.98916	8.95698	0.4247	0.24972	-0.0151363	-0.372843	0.366409	0.6213	0.364635	-0.104509	-0.517765
DLST		P36957	ODO2_HUMAN	Dihydrolipoyllysine-residue succinyltransferase component of 2-oxoglutarate dehydrogenase complex, mitochondrial		208	536	248	419	264	458	139	546	324	559	258	348		14	13	12	16	12	13		120	55	99	136	80	75		0.104355	-0.137161	0.34869	0.3822	0.180823	0.0199229	-0.191238	0.227734	0.7001	0.390316	0.0791684	-0.0365881	0.187115	0.4333	0.249803	0.100711	-0.0833167
DMAP1		Q9NPF5	DMAP1_HUMAN	DNA methyltransferase 1-associated protein 1		4173	3929					4451	4516						1			1				1			2				0.570749	-6.65641	7.71856	0.3335	0.151799											0.187834	-0.257889
DMD		P11532	DMD_HUMAN	Dystrophin		2087	1878	1777	1474	2432	1682	1059	1127	1852	1646	2749	1871		4	3	4	11	6	2		10	4	6	30	10	2		-0.0456482	-0.224616	0.128897	0.6159	0.308286	0.0594574	-0.293744	0.466848	0.5237	0.318626	-0.00539971	-0.184864	0.185764	0.776	0.421471	-0.0565894	-0.1765
DMTN		Q08495	DEMA_HUMAN	Dematin		779	700			645	428	1246	1063						8		10	8				39		42	25				-0.226908	-0.394251	-0.0452368	0.0374	0.0149349						-0.161904	-0.293724	-0.0255824	0.0791	0.0358312	0.0250178	-0.0988516
DMWD		Q09019	DMWD_HUMAN	Dystrophia myotonica WD repeat-containing protein		3407	3615							3837	2941				2				1			3				1			-0.371687	-1.11854	0.343573	0.1651	0.0677907
DMXL1		Q9Y485	DMXL1_HUMAN	DmX-like protein 1		3898	5087			3048	4061	3176	4084	4473	6379				1		2	4	1			2		4	6	1			-0.035072	-0.957559	0.856701	0.5415	0.277038						-0.144331	-0.600293	0.269023	0.3536	0.191858	0.000535776	-0.379123
DMXL2		Q8TDJ6	DMXL2_HUMAN	DmX-like protein 2		157	108	276	162	206	118	174	173	236	165	275	293		46	26	44	43	46	26		147	48	114	122	100	72		-0.254616	-0.538883	0.019166	0.0824	0.032314	-0.0717821	-0.198114	0.0545898	0.4889	0.291577	-0.0740228	-0.168052	0.0183742	0.4647	0.272347	-0.0869442	-0.157019
DNAH6		Q9C0G6	DYH6_HUMAN	Dynein heavy chain 6, axonemal						3367	4081										2							3															0.244227	-0.0730671	0.600253	0.1176	0.05646
DNAJA1		P31689	DNJA1_HUMAN	DnaJ homolog subfamily A member 1		1143	1430	1196	700	1035	1099	1141	1536	1063	1152	912	640		7	5	7	7	7	6		26	9	26	28	25	20		0.193013	0.0680803	0.330485	0.029	0.0119076	0.213549	0.00797101	0.436373	0.0842	0.039812	0.174288	0.0671279	0.284424	0.0304	0.0133631	0.130036	0.00463017
DNAJA2		O60884	DNJA2_HUMAN	DnaJ homolog subfamily A member 2		869	614	765	639	832	880	817	795	756	553	758	722		9	8	7	12	13	8		35	17	33	38	36	26		0.00280928	-0.0856352	0.0883968	0.9458	0.354424	0.0514345	-0.0629056	0.162735	0.6418	0.370956	0.0593273	-0.0392613	0.15147	0.6053	0.357407	0.0366164	-0.0258981
DNAJA3		Q96EY1	DNJA3_HUMAN	DnaJ homolog subfamily A member 3, mitochondrial		1855	2206	1395	1341	1496	2079	1662	1871	2073	2088	2194	1377		4	3	4	6	4	3		13	7	16	18	8	4		0.100284	-0.23629	0.486184	0.4504	0.224138	0.0531906	-0.19088	0.303303	0.565	0.34215	0.0404464	-0.11391	0.204364	0.664	0.383826	-0.110205	-0.302635
DNAJA4		Q8WW22	DNJA4_HUMAN	DnaJ homolog subfamily A member 4		1328	1246	2196	1140	1754	1223	1511	1193	1615	1456	1644	1513		8	2	5	7	6	5		21	2	12	20	13	8		-0.00432692	-0.132008	0.138127	0.845	0.351582	0.140004	-0.263501	0.578869	0.3509	0.196814	0.192647	0.00384129	0.380034	0.0911	0.042914	0.0188044	-0.0714088
DNAJB1		P25685	DNJB1_HUMAN	DnaJ homolog subfamily B member 1		938	1128	1407	1532	811	798	1023	971	1122	907	1157	809		9	5	10	13	10	7		33	7	34	31	23	14		-0.0658558	-0.224089	0.0902775	0.5258	0.270336	-0.0262086	-0.296247	0.211447	0.6612	0.378205	-0.0245721	-0.137224	0.0912024	0.8123	0.42935	0.0650869	-0.0264113
DNAJB11		Q9UBS4	DJB11_HUMAN	DnaJ homolog subfamily B member 11		2692	3327			2347	2567	2833	2352	2216	2558				4		3	4	4			6		7	7	7			0.0427723	-0.208241	0.322749	0.5982	0.301895						-0.0531421	-0.249177	0.153537	0.5792	0.345994	-0.115431	-0.224388
DNAJB2		P25686	DNJB2_HUMAN	DnaJ homolog subfamily B member 2		1280	1299	1357	757	1201	1028	1257	1308	1166	1026	1352	901		6	3	6	8	8	5		22	7	21	25	22	11		0.0379325	-0.171998	0.237812	0.6354	0.314472	0.141974	-0.157414	0.453255	0.2891	0.154479	0.114619	-0.0215197	0.2496	0.2409	0.118879	0.0669475	-0.0159499
DNAJB4		Q9UDY4	DNJB4_HUMAN	DnaJ homolog subfamily B member 4		1382	1252	1592	953	1522	1243	1556	1266	1349	1347	1649	1544		5	2	5	7	4	3		20	5	15	19	18	8		-0.130859	-0.349134	0.0914585	0.2834	0.122545	0.125955	-0.310829	0.583406	0.3747	0.212834	-0.0409297	-0.200226	0.123821	0.6479	0.376229	-0.143085	-0.238865
DNAJB6		O75190	DNJB6_HUMAN	DnaJ homolog subfamily B member 6		1369	928	1093	1249	1236	1997	1311	1329	1343	1258	1307	1324		7	4	5	6	6	4		20	11	21	24	18	12		0.154811	-0.135881	0.460296	0.2684	0.114652	0.167802	-0.0964526	0.447112	0.2155	0.112057	0.113683	-0.189043	0.393381	0.3583	0.195043	0.0194986	-0.0928669
DNAJC10		Q8IXB1	DJC10_HUMAN	DnaJ homolog subfamily C member 10								3885	3674	4117	4077							2	1						3	1																		-0.371978	-0.94272
DNAJC11		Q9NVH1	DJC11_HUMAN	DnaJ homolog subfamily C member 11		3273	2725	2441	2916	2044	1827	1161	841	3253	2124	3186	1937		1	2	3	11	2	1		3	2	9	27	2	1		-0.10197	-0.81923	0.676719	0.4787	0.241271	0.517288	-1.14614	2.35077	0.2948	0.158666	0.164117	-0.0533638	0.366878	0.1664	0.0784205	-0.121327	-0.233245
DNAJC12		Q9UKB3	DJC12_HUMAN	DnaJ homolog subfamily C member 12								4676	3421	3831	2894							1	1						1	1																		0.203062	-2.84837
DNAJC13		O75165	DJC13_HUMAN	DnaJ homolog subfamily C member 13		3499	4220			3215	3109	3516	3146	3652	4730				3		2	3	2			3		3	4	2			0.0811579	-3.02176	3.86381	0.4938	0.251241						-0.0724768	-0.924515	0.814084	0.4887	0.290006	-0.0770809	-0.894528
DNAJC17		Q9NVM6	DJC17_HUMAN	DnaJ homolog subfamily C member 17								3329	3353									2							5																			0.164002	-0.19333
DNAJC3		Q13217	DNJC3_HUMAN	DnaJ homolog subfamily C member 3						4146	4090	4880	4523	2866	5647						1	1	1					1	1	4													0.205811	-3.85176	4.1621	0.4278	0.245544	0.105975	-3.72069
DNAJC5		Q9H3Z4	DNJC5_HUMAN	DnaJ homolog subfamily C member 5		1132	1042	1195	699	1085	982	2037	1590	1163	921	2190	1145		7	4	5	4	5	1		26	9	24	13	22	4		-0.174515	-0.520763	0.14869	0.2503	0.103813	-0.0517031	-0.345971	0.221088	0.561	0.340169	-0.00173815	-0.268087	0.251902	0.7444	0.410774	-0.00979008	-0.183229
DNAJC6		O75061	AUXI_HUMAN	Putative tyrosine-protein phosphatase auxilin		460	397	313	325	297	402	476	515	339	373	316	394		17	15	20	15	23	14		64	43	86	59	76	63		-0.383311	-0.597846	-0.177684	0.004	0.0018946	-0.261422	-0.421635	-0.0939605	0.0159	0.00883571	-0.200121	-0.337998	-0.0524913	0.0354	0.0156949	-0.169734	-0.263309
DNAJC7		Q99615	DNJC7_HUMAN	DnaJ homolog subfamily C member 7		3058	2929	2736	2610	2906	2701	3029	2699	3060	3211				3	1	3	3	3			4	1	4	6	3			-0.128959	-0.507045	0.279658	0.3586	0.167058	-0.281172	-5.31683	5.67753	0.3804	0.218043	-0.0989	-0.473759	0.278777	0.4259	0.244076	-0.010302	-0.2002
DNAJC8		O75937	DNJC8_HUMAN	DnaJ homolog subfamily C member 8		4267	4248					1144	1637	2101	2458				1			8	5			1			28	8			0.140382	-3.56984	3.5512	0.4183	0.204046											0.0314896	-0.159589
DNAJC9		Q8WXX5	DNJC9_HUMAN	DnaJ homolog subfamily C member 9		3877	4576					3046	2788						1			3				2			6				-0.987185	-3.08606	0.980427	0.1383	0.0562887											0.0849092	-0.100087
DNAL1		Q4LDG9	DNAL1_HUMAN	Dynein light chain 1, axonemal										3399	3222	2307	2559						1	2						2	4
DNASE2		O00115	DNS2A_HUMAN	Deoxyribonuclease-2-alpha										3518	3824								1							2
DNER		Q8NFT8	DNER_HUMAN	Delta and Notch-like epidermal growth factor-related receptor								4891	4554									1							1																			0.373366	-6.41857
DNLZ		Q5SXM8	DNLZ_HUMAN	DNL-type zinc finger protein						4029	3716										1							1															-0.0103911	-3.96171	4.09131	0.5369	0.324686
DNM1		Q05193	DYN1_HUMAN	Dynamin-1		81	42	71	36	68	33	84	27	79	40	68	23		41	30	39	40	39	33		215	122	236	183	200	209		-0.228741	-0.607	0.14892	0.1816	0.0737422	-0.0535406	-0.309867	0.220325	0.5586	0.33908	-0.140157	-0.290066	0.0209419	0.175	0.0835935	-0.130422	-0.238928
DNM1L		O00429	DNM1L_HUMAN	Dynamin-1-like protein		84	102	88	54	87	86	111	106	97	83	82	61		31	33	34	33	36	34		208	109	205	156	168	188		-0.409434	-0.695001	-0.112415	0.0149	0.00691542	-0.22532	-0.380153	-0.0544484	0.0291	0.0144243	-0.192958	-0.30163	-0.0834357	0.0159	0.00766329	-0.105529	-0.217201
DNM2		P50570	DYN2_HUMAN	Dynamin-2		1359	1810	1438	1966	2164	1934	1528	1674	1777	1906	2058	1713		6	4	4	10	6	4		21	7	8	20	11	5		0.0602551	-0.176794	0.293179	0.5411	0.276812	-0.101796	-0.303642	0.0982749	0.3705	0.209666	-0.00477048	-0.209265	0.206888	0.7495	0.412574	-0.0303564	-0.131356
DNM3		Q9UQ16	DYN3_HUMAN	Dynamin-3		354	241	408	167	377	203	246	148	265	220	315	186		20	11	19	26	21	14		79	33	71	95	91	63		-0.263035	-0.575915	0.0678905	0.1085	0.0435574	-0.135849	-0.365001	0.0971597	0.2674	0.141315	-0.158619	-0.30468	-0.0178601	0.0965	0.0452976	-0.191843	-0.338842
DNMT1		P26358	DNMT1_HUMAN	DNA (cytosine-5)-methyltransferase 1								3334	3394									5							5																			0.0964143	-0.260906
DNPEP		Q9ULA0	DNPEP_HUMAN	Aspartyl aminopeptidase		980	953	2866	3010	1527	1294	1256	1280	1237	835	1135	1394		7	1	5	10	9	4		31	1	15	25	20	15		0.171774	0.0625753	0.281003	0.0363	0.0144429	0.477685	-3.02128	4.90344	0.2342	0.122512	0.159145	0.00890768	0.293503	0.0977	0.0463522	0.124251	0.0201347
DNPH1		O43598	DNPH1_HUMAN	2'-deoxynucleoside 5'-phosphate N-hydrolase 1		638	1289			864	1491	1071	1941						7		5	5				48		32	30				0.152953	0.0184229	0.289601	0.101	0.040738						0.0664092	-0.133103	0.290539	0.5129	0.307384	0.119166	0.0239512
DNTTIP2		Q5QJE6	TDIF2_HUMAN	Deoxynucleotidyltransferase terminal-interacting protein 2								4341	4068	3432	3355	3644	4465					2	2	1					2	2	1																	-0.122133	-0.934784
DOC2A		Q14183	DOC2A_HUMAN	Double C2-like domain-containing protein alpha										4042	3832								1							1
DOCK1		Q14185	DOCK1_HUMAN	Dedicator of cytokinesis protein 1		2582	2201					3228	2522	3800	2715	2961	3278		6			4	1	2		6			5	1	2		-0.174382	-0.584564	0.214647	0.2743	0.117935											0.0568513	-0.379459
DOCK10		Q96BY6	DOC10_HUMAN	Dedicator of cytokinesis protein 10		2438	2191			3284	3494					2989	3487		4		1			2		7		3			2		-0.10651	-0.442468	0.26221	0.4115	0.199791						-0.196277	-6.65423	6.58363	0.459	0.268586
DOCK3		Q8IZD9	DOCK3_HUMAN	Dedicator of cytokinesis protein 3		3374	3379			3114	2317	4697	3624	3182	4373				2		2	1	3			3		3	1	3			-0.0169191	-0.430062	0.382434	0.6151	0.307579						0.160018	-0.259246	0.643124	0.3284	0.174652	-0.484501	-8.19995
DOCK4		Q8N1I0	DOCK4_HUMAN	Dedicator of cytokinesis protein 4		1665	1405	2467	3033	2495	2420	2691	2351	2320	2253	2780	2120		6	2	5	4	4	2		15	2	6	8	6	2		-0.0572982	-0.370833	0.254258	0.5487	0.281546	0.00588639	-4.85366	5.29012	0.5296	0.322269	-0.0687357	-0.433442	0.331106	0.5007	0.297994	-0.0846553	-0.327578
DOCK5		Q9H7D0	DOCK5_HUMAN	Dedicator of cytokinesis protein 5		3122	3380			3784	4340	5052	5004	3027	3020				4		2	1	3			4		2	1	3			0.081074	-0.432017	0.592871	0.4813	0.242831						-0.276696	-1.09163	0.540885	0.263	0.130571	0.348534	-7.36501
DOCK7		Q96N67	DOCK7_HUMAN	Dedicator of cytokinesis protein 7		3985	3239					2715	2583			3385	3014		1			5		1		1			8		1		0.361141	-6.31703	7.37091	0.4184	0.20413											0.0422959	-0.346201
DOCK9		Q9BZ29	DOCK9_HUMAN	Dedicator of cytokinesis protein 9		2143	2759			2950	2994	1930	2565	2590	3331				6		2	9	5			10		4	15	5			0.123142	-0.182531	0.446197	0.3731	0.175833						0.0412353	-0.393182	0.456356	0.5603	0.337237	-0.0675526	-0.258207
DOHH		Q9BU89	DOHH_HUMAN	Deoxyhypusine hydroxylase		3141	3527			3188	2924	3244	2756	2473	2247				1		2	4	3			4		3	5	5			-0.049372	-0.434215	0.330229	0.5455	0.279446						0.0482651	-0.43378	0.531697	0.5519	0.332407	-0.03657	-0.350402
DOLPP1		Q86YN1	DOPP1_HUMAN	Dolichyldiphosphatase 1		3774	3960			3337	3841	3604	3641						1		1	2				2		3	4				0.0133756	-5.60192	5.9631	0.523	0.268542						-0.235675	-0.683904	0.226785	0.2172	0.107088	0.502786	0.170433
DOPEY2		Q9Y3R5	DOP2_HUMAN	Protein dopey-2		4260	4230												1							1							-0.543816	-10.881	8.77612	0.3832	0.181869
DOS		Q8N350	DOS_HUMAN	Protein Dos		2508	2943					3739	4680	3346	2842	2289	2355		2			2	1	2		7			4	2	4		-0.126359	-0.521034	0.268658	0.3792	0.179251											-0.0352107	-0.423918
DOT1L		Q8TEK3	DOT1L_HUMAN	Histone-lysine N-methyltransferase, H3 lysine-79 specific								4698	3632									1							1																			-0.425663	-6.73859
DPF3		Q92784	DPF3_HUMAN	Zinc finger protein DPF3								4034	4340			3153	6217					1		2					3		2																	0.114708	-0.366704
DPH5		Q9H2P9	DPH5_HUMAN	Diphthine synthase		2799	2484			3923	3337	3922	3841	2719	2660				2		1	3	3			5		1	3	4			0.132321	-0.246398	0.523686	0.3717	0.174512						-0.370065	-6.3038	4.96851	0.3694	0.203904	0.144227	-0.278593
DPM1		O60762	DPM1_HUMAN	Dolichol-phosphate mannosyltransferase subunit 1		1872	2765	2470	3038	1830	3022	1758	2245	2185	2211	1039	1742		3	2	3	5	3	3		13	2	12	17	7	17		0.288093	-0.187231	0.886145	0.1909	0.078464	-0.0876851	-4.49368	3.63476	0.478	0.28377	0.0206023	-0.183075	0.218302	0.706	0.398929	-0.0719977	-0.257925
DPP10		Q8N608	DPP10_HUMAN	Inactive dipeptidyl peptidase 10		1401	1538	1435	1940	1355	1468	2436	2579	1288	1088	1754	1509		6	2	5	5	9	4		20	7	18	10	19	7		-0.000579996	-0.473337	0.464237	0.624	0.31073	0.0090156	-0.226627	0.241188	0.7199	0.395535	0.091364	-0.0807313	0.242545	0.3874	0.218843	-0.0218544	-0.246436
DPP3		Q9NY33	DPP3_HUMAN	Dipeptidyl peptidase 3		680	476	1482	1168	810	767	1061	1183	684	794	1453	1259		15	3	11	10	15	3		44	6	34	30	40	10		0.122793	-0.0900321	0.336511	0.2979	0.129999	-0.00449826	-0.223802	0.235426	0.7247	0.397188	0.0421168	-0.0791447	0.161217	0.6947	0.394956	0.0715078	-0.0498109
DPP6		P42658	DPP6_HUMAN	Dipeptidyl aminopeptidase-like protein 6		203	171	410	315	328	274	449	377	287	362	310	370		36	13	26	24	27	17		123	33	79	61	87	64		-0.214035	-0.567948	0.133725	0.195	0.0803252	-0.06335	-0.334747	0.207628	0.5306	0.322976	-0.018298	-0.158293	0.130641	0.774	0.421031	0.0661751	-0.0895223
DPP7		Q9UHL4	DPP2_HUMAN	Dipeptidyl peptidase 2		1021	775	1193	643	1341	1204	1200	782	1119	844	1630	1250		11	6	7	12	8	4		29	9	18	26	23	8		0.290827	-0.154198	0.73916	0.1415	0.0579837	0.211653	-0.273735	0.734269	0.2433	0.127571	0.169004	-0.0549384	0.39443	0.1702	0.0809311	0.0441608	-0.226019
DPP8		Q6V1X1	DPP8_HUMAN	Dipeptidyl peptidase 8								4917	4625									1							1																			-0.215798	-5.39876
DPP9		Q86TI2	DPP9_HUMAN	Dipeptidyl peptidase 9		4230	4119			4000	3637	4049	4416	3626	4410				1		1	2	2			1		1	3	2			0.561101	-7.00675	8.18322	0.3556	0.164641						-0.00131703	-4.91989	5.59811	0.5373	0.325141	0.182892	-2.71957
DPY19L1		Q2PZI1	D19L1_HUMAN	Protein dpy-19 homolog 1												3356	2935							1							1
DPY19L2		Q6NUT2	D19L2_HUMAN	Probable C-mannosyltransferase DPY19L2		4319	4403												1							1							-0.183254	-8.09095	8.09445	0.461	0.231069
DPY30		Q9C005	DPY30_HUMAN	Protein dpy-30 homolog		1227	2039	1647	1571	1235	1898	1277	2388	1232	1969	1081	1612		3	3	3	3	3	3		24	5	21	25	21	16		0.117979	-0.0179748	0.250353	0.2265	0.0926196	0.0924789	-0.142633	0.308538	0.4139	0.240182	0.0715505	-0.0639503	0.20303	0.4853	0.287985	0.0802363	-0.0275787
DPYSL2		Q16555	DPYL2_HUMAN	Dihydropyrimidinase-related protein 2		5	9	10	11	7	13	9	9	8	9	6	12		48	37	43	43	48	36		963	410	788	648	758	735		0.0958007	-0.0472659	0.231587	0.3445	0.157662	0.017441	-0.106754	0.156172	0.8048	0.415534	0.0498866	-0.101532	0.215629	0.6133	0.361404	0.0747255	-0.0182957
DPYSL3		Q14195	DPYL3_HUMAN	Dihydropyrimidinase-related protein 3		176	167	213	241	268	326	380	470	174	211	171	203		19	16	16	18	27	19		133	61	97	70	125	108		0.402212	0.0573737	0.732623	0.027	0.0110955	0.214989	-0.084208	0.520261	0.1552	0.0755041	0.116966	-0.0721046	0.307475	0.3001	0.154671	0.203967	0.105151
DPYSL4		O14531	DPYL4_HUMAN	Dihydropyrimidinase-related protein 4		368	345	837	481	557	308	635	553	375	337	546	333		19	6	17	15	19	13		77	15	49	46	69	38		-0.287166	-0.398084	-0.165857	0.0014	0.000824138	-0.121003	-0.28285	0.032656	0.241	0.126821	-0.1221	-0.230872	-0.0138004	0.1526	0.0712941	0.0426791	-0.117739
DPYSL5		Q9BPU6	DPYL5_HUMAN	Dihydropyrimidinase-related protein 5		183	247	246	328	177	253	192	298	148	197	158	225		22	16	21	24	27	21		130	55	128	113	136	114		-0.0038809	-0.355887	0.344368	0.6554	0.321125	-0.114503	-0.314178	0.0946071	0.3191	0.173796	0.0351222	-0.143162	0.217815	0.6645	0.383983	0.152169	0.06031
DR1		Q01658	NC2B_HUMAN	Protein Dr1		2684	3188	2343	2291	2401	3450	2454	2692	2787	3268	1706	2777		2	1	1	3	1	1		6	2	7	10	4	8		0.249063	-0.228785	0.710581	0.2024	0.0832955	0.335323	-0.296394	1.02278	0.1699	0.08385	0.0485417	-0.250407	0.357951	0.5553	0.334597	-0.0044427	-0.149733
DRAP1		Q14919	NC2A_HUMAN	Dr1-associated corepressor		2266	2920	2064	2125	2109	2886	2011	2424	1998	2709	1339	2106		2	2	2	4	3	2		9	3	9	14	9	12		0.282273	-0.0161057	0.596313	0.0823	0.0322386	0.173618	-0.18399	0.553366	0.2627	0.138003	0.00135878	-0.28725	0.286876	0.6943	0.394551	0.0491246	-0.0764435
DRG1		Q9Y295	DRG1_HUMAN	Developmentally-regulated GTP-binding protein 1		2097	1982			2315	2224	1462	1416	2075	2120				4		3	7	4			10		7	21	8			-0.105333	-0.302211	0.0765274	0.3467	0.159213						-0.0407698	-0.270477	0.20183	0.6184	0.363709	-0.00334851	-0.145782
DRG2		P55039	DRG2_HUMAN	Developmentally-regulated GTP-binding protein 2		3021	2618	2077	2216	2501	2496	2187	2276	2661	2133	3247	2517		2	2	2	4	3	1		4	3	6	12	4	1		-0.242307	-0.56222	0.0786551	0.1389	0.0566285	0.132604	-0.290405	0.670875	0.408	0.235034	-0.110131	-0.337722	0.105569	0.3541	0.192095	-0.112088	-0.328792
DSC2		Q02487	DSC2_HUMAN	Desmocollin-2		4415	5144			4281	4642	3439	5037	4229	4495				1		1	1	1			1		1	5	1			0.20902	-5.38258	5.49006	0.4172	0.203214						-2.15626	-11.8521	7.33455	0.17	0.0807748	0.229607	0.00470465
DSCR3		O14972	DSCR3_HUMAN	Down syndrome critical region protein 3		3776	3972	2406	2718	3621	3539	4010	4231	3473	3572	3294	2735		1	1	1	1	1	1		2	2	2	3	2	1		-0.03886	-0.696466	0.535252	0.5534	0.283422	-0.0585106	-0.437107	0.322734	0.5258	0.32045	-0.0396202	-0.589133	0.467259	0.5579	0.335879	0.0183437	-0.304163
DSP		P15924	DESP_HUMAN	Desmoplakin		2758	2134												4							5							-0.000467813	-5.75883	4.81359	0.5098	0.261261
DST		Q03001	DYST_HUMAN	Dystonin		332	135	678	722	310	135	198	76	374	325	838	796		35	15	31	58	34	18		84	20	83	110	69	23		0.0120138	-0.137477	0.163212	0.7953	0.34796	0.0731739	-0.0689439	0.228745	0.4897	0.292248	0.0125403	-0.0676454	0.0874415	0.9397	0.452625	-0.00860837	-0.0972134
DSTN		P60981	DEST_HUMAN	Destrin		884	1150	509	647	796	1394	1070	1822	463	732	318	653		5	9	6	6	11	10		35	27	35	30	58	63		-0.253705	-0.472646	-0.0305441	0.044	0.0177724	-0.201176	-0.3654	-0.0263562	0.0547	0.0278743	-0.111162	-0.267199	0.0557165	0.2959	0.151522	-0.117076	-0.267284
DTD1		Q8TEA8	DTD1_HUMAN	D-tyrosyl-tRNA(Tyr) deacylase 1		1568	2072	1565	2208	2680	2446	2195	2373	1460	1803	1768	1799		5	5	3	6	7	3		17	6	5	12	16	7		0.0744325	-0.0941554	0.254044	0.4829	0.243921	0.0202416	-0.160251	0.204543	0.7206	0.395771	0.0199362	-0.102552	0.148427	0.8078	0.428236	0.1084	-0.0340136
DTNA		Q9Y4J8	DTNA_HUMAN	Dystrobrevin alpha		784	965	911	1247	723	828	477	520	1102	1190	1101	811		12	5	11	21	11	6		39	14	38	59	24	15		0.215117	0.0428631	0.391609	0.0475	0.0186697	-0.0468345	-0.184674	0.0995337	0.6456	0.372136	-0.000307885	-0.113733	0.124201	0.8875	0.445872	0.0146838	-0.130675
DTNBP1		Q96EV8	DTBP1_HUMAN	Dysbindin										2838	4068								1							4
DTX3		Q8N9I9	DTX3_HUMAN	Probable E3 ubiquitin-protein ligase DTX3						3924	3343	4593	5163								1	1						1	2														0.196237	-2.76014	3.34681	0.3682	0.20334	-0.186019	-0.68072
DUSP14		O95147	DUS14_HUMAN	Dual specificity protein phosphatase 14		4169	3917												1							1							0.555906	-4.43818	6.17772	0.2646	0.112123
DUSP23		Q9BVJ7	DUS23_HUMAN	Dual specificity protein phosphatase 23		3274	2726					3858	3503						1			2				3			3				-0.0548635	-0.444186	0.282652	0.5448	0.278845											-0.414567	-2.10856
DUSP3		P51452	DUS3_HUMAN	Dual specificity protein phosphatase 3		1453	1595	1381	1246	1209	1122	1810	1858	1543	1200	2053	1655		5	3	7	6	4	3		19	7	21	16	14	5		-0.261105	-0.472909	-0.0520955	0.037	0.0148248	-0.132095	-0.353495	0.0996396	0.2845	0.151472	-0.190919	-0.360261	-0.0199503	0.0723	0.0330422	-0.155628	-0.282127
DUT		P33316	DUT_HUMAN	Deoxyuridine 5'-triphosphate nucleotidohydrolase, mitochondrial		1404	1592	1094	1263	1629	1577	1183	1324	1254	1429	1376	1239		5	3	4	5	6	4		20	11	14	27	20	11		0.258007	-0.0292042	0.564868	0.0919	0.036905	0.255477	-0.000134653	0.498165	0.0645	0.0317841	0.109762	-0.0785745	0.309185	0.3358	0.179767	0.161586	0.0484193
DYNC1H1		Q14204	DYHC1_HUMAN	Cytoplasmic dynein 1 heavy chain 1		7	3	7	4	4	2	1	1	5	3	9	2		198	161	189	238	222	160		911	443	906	952	820	623		-0.0949193	-0.469083	0.276374	0.4361	0.214764	-0.0369463	-0.29802	0.235159	0.6174	0.361667	-0.0224278	-0.225505	0.172846	0.7265	0.406041	-0.0831327	-0.198839
DYNC1I1		O14576	DC1I1_HUMAN	Cytoplasmic dynein 1 intermediate chain 1		732	842	772	749	789	810	1171	1081	814	900	1055	874		11	8	10	8	10	6		42	17	35	27	34	16		-0.175877	-0.321324	-0.0182886	0.079	0.0309694	-0.218626	-0.392886	-0.0469321	0.0395	0.0198686	-0.076259	-0.187121	0.0366432	0.4579	0.267865	0.046274	-0.0287322
DYNC1I2		Q13409	DC1I2_HUMAN	Cytoplasmic dynein 1 intermediate chain 2		1368	891	1998	1680	1671	890	1348	1165	994	911	2423	1543		8	2	8	8	10	2		20	3	13	23	27	3		0.0566365	-0.256777	0.353121	0.5376	0.275154	-0.111801	-0.590656	0.354534	0.4149	0.240833	0.0211822	-0.101521	0.139001	0.8102	0.428978	-0.0690253	-0.171476
DYNC1LI1		Q9Y6G9	DC1L1_HUMAN	Cytoplasmic dynein 1 light intermediate chain 1		830	876	957	1097	961	854	888	661	935	814	1390	1408		12	7	10	14	12	6		37	13	28	35	29	11		-0.157334	-0.462433	0.134265	0.2665	0.113195	-0.0334246	-0.332655	0.253151	0.6149	0.360516	-0.0712895	-0.266529	0.11606	0.495	0.294684	-0.03157	-0.211027
DYNC1LI2		O43237	DC1L2_HUMAN	Cytoplasmic dynein 1 light intermediate chain 2		698	434	988	427	1016	463	730	533	709	448	1622	1005		11	8	10	13	20	3		43	12	26	41	38	8		-0.121262	-0.453947	0.187148	0.3655	0.171061	-0.101304	-0.28769	0.0927909	0.3702	0.209521	0.000892916	-0.147022	0.148899	0.8438	0.437236	-0.0294175	-0.168166
DYNC2LI1		Q8TCX1	DC2L1_HUMAN	Cytoplasmic dynein 2 light intermediate chain 1		4399	4959			3262	3368								1		1					1		3					0.368091	-7.73582	8.62812	0.3998	0.192372						0.00484908	-0.651194	0.730929	0.5874	0.349487
DYNLL1		P63167	DYL1_HUMAN	Dynein light chain 1, cytoplasmic		2041	3879	1047	2246	1640	1764	3352	3495	1180	1536	1203	2061		2	2	2	1	2	2		11	12	14	5	22	14		-0.2016	-0.462848	0.0488373	0.1378	0.0559487	-0.0435867	-0.208197	0.114116	0.64	0.370635	0.0145323	-0.162056	0.177528	0.763	0.416914	-0.133881	-0.298882
DYNLL2		Q96FJ2	DYL2_HUMAN	Dynein light chain 2, cytoplasmic		3553	1960	2523	1159	2994	3324	4204	2751	2012	3186	2723	1164		1	1	2	2	1	1		2	1	4	2	9	2		-0.262992	-0.905501	0.382733	0.2435	0.100841	-0.22297	-5.75238	4.55892	0.43	0.252331	0.164737	-0.0776651	0.411492	0.1939	0.0933459	0.248361	-0.0495157
DYNLRB1		Q9NP97	DLRB1_HUMAN	Dynein light chain roadblock-type 1		1224	1664	1331	1873	1105	1781	1603	2174	1080	1545	1144	2011		5	2	4	5	5	2		24	8	24	19	25	15		-0.193207	-0.38582	0.00253083	0.0928	0.0374352	-0.04578	-0.288889	0.201591	0.5781	0.346456	-0.0204143	-0.16339	0.129048	0.7716	0.420065	0.0389289	-0.107525
DYNLT1		P63172	DYLT1_HUMAN	Dynein light chain Tctex-type 1		3097	3205	2142	2880	3529	3144	3594	3555	3031	3054	2818	2429		1	1	1	1	1	1		4	3	2	4	3	2		-0.2575	-0.731525	0.183475	0.1948	0.0802323	-0.149526	-0.668565	0.331817	0.3509	0.196663	-0.0425564	-0.412172	0.308534	0.5964	0.354279	-0.170443	-0.495413
DYNLT3		P51808	DYLT3_HUMAN	Dynein light chain Tctex-type 3		4422	5188	2788	2770					2580	3164				1	1			2			1	1			5			-0.241436	-4.05903	3.29362	0.3612	0.168484	-0.0484724	-3.09271	3.273	0.5216	0.316788
EARS2		Q5JPH6	SYEM_HUMAN	Probable glutamate--tRNA ligase, mitochondrial		2843	2756			2621	1610	3015	2632	3864	3099	2760	1979		3		2	3	1	2		5		5	6	1	2		-0.0668483	-0.49862	0.347975	0.5073	0.259603						-0.0751769	-0.316352	0.182687	0.4791	0.284178	-0.240223	-0.497214
EBAG9		O00559	RCAS1_HUMAN	Receptor-binding cancer antigen expressed on SiSo cells								4789	4196									1							1																			-0.161268	-6.56689
ECD		O95905	SGT1_HUMAN	Protein SGT1								5036	4973									1							1																			-0.142878	-4.58172
ECH1		Q13011	ECH1_HUMAN	Delta(3,5)-Delta(2,4)-dienoyl-CoA isomerase, mitochondrial		479	421	445	584	455	442	462	481	473	619	443	381		14	8	11	13	12	13		62	31	59	60	57	48		0.13224	-0.0352303	0.289131	0.206	0.0843361	0.0336435	-0.101423	0.174888	0.7155	0.394359	0.0863703	-0.0232337	0.195411	0.3752	0.208488	0.0767807	-0.114417
ECHDC1		Q9NTX5	ECHD1_HUMAN	Ethylmalonyl-CoA decarboxylase		754	1122	1144	1075	1166	937	831	1195	1103	1203	1166	1115		8	6	8	9	7	4		41	10	22	38	24	14		0.166718	-0.0542682	0.390936	0.1809	0.0732785	0.0150315	-0.242588	0.248837	0.692	0.387004	0.0501833	-0.0757917	0.1771	0.6366	0.37147	0.128151	0.0350962
ECHDC2		Q86YB7	ECHD2_HUMAN	Enoyl-CoA hydratase domain-containing protein 2, mitochondrial								3031	2711	4319	5065	3570	3942					3	1	1					6	1	1																	-0.0199444	-0.500493
ECHDC3		Q96DC8	ECHD3_HUMAN	Enoyl-CoA hydratase domain-containing protein 3, mitochondrial								4781	4171									1							1																			0.0831093	-3.70137
ECHS1		P30084	ECHM_HUMAN	Enoyl-CoA hydratase, mitochondrial		151	259	199	362	190	340	290	360	181	272	180	322		21	13	16	20	21	13		149	65	122	87	122	105		-0.101688	-0.3527	0.143809	0.3898	0.185334	-0.0683463	-0.189463	0.062235	0.514	0.310766	0.00356651	-0.109216	0.123164	0.8789	0.444229	0.0485622	-0.0473777
ECI1		P42126	ECI1_HUMAN	Enoyl-CoA delta isomerase 1, mitochondrial		1544	1508			1759	1364	1210	1139						5		5	8				17		12	26				0.176791	0.00374654	0.358417	0.1022	0.0415912						0.0713565	-0.0597692	0.202379	0.4939	0.293688	0.113664	-0.0982743
ECI2		O75521	ECI2_HUMAN	Enoyl-CoA delta isomerase 2, mitochondrial		1689	1811			1897	2396	1742	1960						6		5	6				15		11	17				0.182548	0.035709	0.333748	0.0636	0.0238639						0.0910572	-0.0484853	0.225226	0.3771	0.210139	0.10109	-0.0557487
ECM29		Q5VYK3	ECM29_HUMAN	Proteasome-associated protein ECM29 homolog		668	611	1757	1201	598	598	980	605	1431	894	1636	1352		15	3	13	15	9	5		45	4	46	32	16	8		-0.101623	-0.319367	0.114683	0.3876	0.184207	0.0390837	-0.271621	0.365378	0.5829	0.348578	-0.0486451	-0.208218	0.110778	0.6162	0.362787	-0.0725386	-0.194975
EDC3		Q96F86	EDC3_HUMAN	Enhancer of mRNA-decapping protein 3								4843	4389	3166	4213	2168	3249					1	1	1					1	3	5																	0.0990991	-6.20309
EDC4		Q6P2E9	EDC4_HUMAN	Enhancer of mRNA-decapping protein 4		4227	4111			3199	2964	2836	2385	4078	3960	2175	3849		1		2	4	1	3		1		3	7	1	5		-0.00200332	-4.20539	3.77558	0.5478	0.280872						-0.10558	-0.617366	0.359439	0.4447	0.258129	0.0299067	-0.234726
EDEM1		Q92611	EDEM1_HUMAN	ER degradation-enhancing alpha-mannosidase-like 1				2935	3228							2153	2771			1				2			1				5							-0.165181	-5.088	4.91328	0.4281	0.251211
EDF1		O60869	EDF1_HUMAN	Endothelial differentiation-related factor 1		2099	2012	1915	3141	2623	1653	1371	1469	1754	1555	2457	1938		3	2	3	8	6	2		10	4	5	23	11	3		0.131273	-0.130713	0.386293	0.3061	0.133928	0.00243489	-0.220158	0.216979	0.7505	0.402497	0.0394254	-0.208817	0.291589	0.6146	0.362018	0.232705	0.071042
EEA1		Q15075	EEA1_HUMAN	Early endosome antigen 1		848	690	941	753	1049	681	884	609	720	830	1028	1173		17	9	15	18	17	7		36	13	25	35	38	17		-0.0502259	-0.154542	0.0578735	0.6557	0.321289	-0.0331684	-0.177754	0.112558	0.7163	0.39471	0.0157562	-0.0794986	0.11149	0.8893	0.446183	-0.0428287	-0.240014
EEF1A1		P68104	EF1A1_HUMAN	Elongation factor 1-alpha 1		426	871	717	895	574	855	627	749	687	950	595	573		7	7	8	12	11	8		68	19	48	47	40	35		0.271141	-0.0142315	0.57241	0.073	0.0276813	0.0823591	-0.0339213	0.201078	0.4235	0.248973	0.0890621	-0.0433591	0.223111	0.3778	0.210904	0.0099118	-0.100958
EEF1A2		Q05639	EF1A2_HUMAN	Elongation factor 1-alpha 2		355	248	302	246	326	207	448	260	437	281	375	177		11	8	11	10	9	9		79	44	79	61	60	54		-0.448165	-0.676039	-0.211106	0.0031	0.00155574	-0.144766	-0.269046	-0.02171	0.1071	0.0514319	-0.0611238	-0.15025	0.0157432	0.5987	0.35504	-0.133599	-0.256876
EEF1B2		P24534	EF1B_HUMAN	Elongation factor 1-beta		939	1134	709	720	771	1010	945	1378	958	807	849	588		8	5	8	8	9	8		33	19	36	34	28	22		-0.477053	-0.736305	-0.207235	0.0037	0.0018375	-0.184835	-0.36194	0.00624226	0.0939	0.0452658	-0.12525	-0.25523	0.0155213	0.189	0.091185	-0.216942	-0.458131
EEF1D		P29692	EF1D_HUMAN	Elongation factor 1-delta		977	900	1083	1111	1048	650	1350	1184	1130	1080	1177	1269		6	4	8	7	9	4		31	11	25	23	23	14		-0.198103	-0.388367	-0.000362973	0.088	0.0353301	-0.0865226	-0.341752	0.167425	0.444	0.262246	-0.0630399	-0.150696	0.0333965	0.5549	0.334371	-0.109116	-0.234192
EEF1E1		O43324	MCA3_HUMAN	Eukaryotic translation elongation factor 1 epsilon-1		3331	3087	1690	2072	2628	1807	4222	3068	2722	2702	2753	1889		1	1	2	2	1	1		3	5	5	2	4	2		-0.0542507	-0.257539	0.160122	0.5659	0.289354	-0.0720945	-0.358427	0.223742	0.4923	0.294361	0.033883	-0.211061	0.283102	0.632	0.369058	-0.0129231	-2.80645
EEF1G		P26641	EF1G_HUMAN	Elongation factor 1-gamma		270	276	192	217	195	272	201	327	188	314	164	233		18	19	18	22	23	17		101	66	119	110	120	112		-0.303405	-0.479102	-0.14743	0.0057	0.00255158	-0.0928387	-0.233049	0.05226	0.3614	0.203835	-0.0570825	-0.153384	0.0410709	0.6256	0.366183	-0.126815	-0.27307
EEF2		P13639	EF2_HUMAN	Elongation factor 2		164	156	128	113	197	164	92	126	111	79	147	82		29	31	25	33	41	33		145	82	118	173	161	119		-0.0540542	-0.165155	0.0591491	0.625	0.311127	-0.0453427	-0.154711	0.0645529	0.6912	0.386548	-0.0241522	-0.112911	0.0681975	0.8606	0.440182	-0.0414705	-0.120094
EEFSEC		P57772	SELB_HUMAN	Selenocysteine-specific elongation factor								4851	4408									1							1																			0.127401	-6.98491
EFEMP1		Q12805	FBLN3_HUMAN	EGF-containing fibulin-like extracellular matrix protein 1		4116	3733			4024	3702	2876	3003	3347	2843	3306	2784		1		1	2	2	1		1		1	7	2	1		-0.0110664	-4.66313	4.69071	0.5437	0.278318						-0.00158017	-5.46819	5.45699	0.5299	0.319576	0.301625	0.0622807
EFHA2		Q86XE3	EFHA2_HUMAN	EF-hand domain-containing family member A2				1426	1791					2511	2554	1929	2145			2			2	1			7			5	6							0.130852	-0.14837	0.444347	0.3283	0.180954
EFHD1		Q9BUP0	EFHD1_HUMAN	EF-hand domain-containing protein D1		2200	2023	2163	3089	2993	3323	4148	4933	2039	1731	2167	3212		3	2	1	1	3	1		9	3	4	3	8	5		0.604319	0.231095	0.975783	0.0073	0.003516	0.108374	-0.376945	0.574902	0.4115	0.238221	0.111628	-0.47128	0.682362	0.4389	0.253348	0.335437	-0.259897
EFHD2		Q96C19	EFHD2_HUMAN	EF-hand domain-containing protein D2		580	797	324	682	580	549	827	996	737	697	345	569		10	9	9	10	9	10		52	42	47	38	37	59		-0.0926798	-0.318751	0.123244	0.4107	0.199288	-0.0284158	-0.217271	0.157598	0.6815	0.38395	-0.0332939	-0.184602	0.104044	0.7149	0.401977	0.012886	-0.124945
EFNB2		P52799	EFNB2_HUMAN	Ephrin-B2		4320	4405			4204	4248	3730	4555						1		1	1				1		1	4				0.345294	-4.84491	4.72762	0.3677	0.1723						-0.163588	-5.50554	4.86553	0.4382	0.252776	0.029376	-0.368825
EFNB3		Q15768	EFNB3_HUMAN	Ephrin-B3										3746	6989	2349	3037						2	3						2	4
EFR3A		Q14156	EFR3A_HUMAN	Protein EFR3 homolog A		2996	2409	2848	2923	2653	2216	1723	1716	3815	2830	3344	2909		3	1	3	7	1	1		4	1	5	17	1	1		0.294618	-0.39427	0.949835	0.2129	0.0872123	0.0689464	-5.43801	5.58557	0.4776	0.28354	0.0117713	-0.256196	0.298766	0.6717	0.386425	0.0380413	-0.118428
EFR3B		Q9Y2G0	EFR3B_HUMAN	Protein EFR3 homolog B		2310	1955	1497	1331	1766	1515	1787	1505	2332	2356	1659	1718		3	3	4	7	4	3		8	6	12	16	6	8		-0.0407461	-0.472835	0.377524	0.565	0.288978	0.0812102	-0.185956	0.361756	0.4797	0.285255	-0.00284337	-0.167826	0.158097	0.8116	0.429257	-0.23039	-0.355044
EFTUD1		Q7Z2Z2	ETUD1_HUMAN	Elongation factor Tu GTP-binding domain-containing protein 1		3806	4112			3017	3623			2846	4269				2		3		4			2		4		4			-0.307535	-4.03275	3.66914	0.3468	0.159395						-0.206977	-0.398972	7.78e-05	0.0855	0.039548
EFTUD2		Q15029	U5S1_HUMAN	116 kDa U5 small nuclear ribonucleoprotein component		1393	1412	1466	995	1616	1378	572	407	1538	983	1565	1700		6	4	5	17	8	5		20	6	14	50	14	9		0.0907087	-0.214654	0.410147	0.4404	0.217935	0.222473	-0.118407	0.539709	0.146	0.0717629	-0.0246816	-0.216004	0.185062	0.688	0.391479	0.0092648	-0.074567
EGFR		P00533	EGFR_HUMAN	Epidermal growth factor receptor		2880	3116	1857	2176	2491	2392	2415	2332	2605	3808	3331	2864		2	2	3	5	3	1		5	4	6	10	5	1		0.260333	-0.0819744	0.577429	0.1042	0.0422896	0.108092	-0.180615	0.429075	0.3896	0.223713	0.119962	-0.323241	0.534288	0.3794	0.211777	0.0515354	-0.133221
EGLN1		Q9GZT9	EGLN1_HUMAN	Egl nine homolog 1						3049	4062	3920	3839	2553	2917	2122	2353				1	1	3	4				4	3	5	5												-0.163979	-0.364543	0.0558998	0.1811	0.0865488	0.112958	-0.153942
EHBP1		Q8NDI1	EHBP1_HUMAN	EH domain-binding protein 1		2682	3158			3318	3757	2764	3202	3431	3354				2		1	4	2			6		3	8	2			-0.0455749	-0.32192	0.248674	0.5713	0.291017						-0.37382	-0.755047	-0.0054778	0.0517	0.0236546	-0.0850856	-0.289442
EHD1		Q9H4M9	EHD1_HUMAN	EH domain-containing protein 1		1027	974	2655	2343	1074	1585	300	160	1106	1276	1303	1295		9	1	6	21	10	6		29	1	25	84	24	12		-0.220405	-0.450934	-0.0124118	0.0784	0.0305969	-0.234515	-3.86508	3.50773	0.378	0.21595	-0.122161	-0.259893	0.0154187	0.2006	0.0976137	-0.0389837	-0.141946
EHD2		Q9NZN4	EHD2_HUMAN	EH domain-containing protein 2		2755	2090	2618	2185	1600	1121	1295	1096	3783	2433	2525	2447		4	1	8	9	1	2		5	1	14	24	1	3		0.23623	-0.0857196	0.550868	0.1376	0.0558636	0.808253	-4.43164	6.33584	0.2041	0.102532	-0.193632	-0.422564	0.0221001	0.1212	0.0582395	-0.254788	-0.915617
EHD3		Q9NZN3	EHD3_HUMAN	EH domain-containing protein 3		741	256	883	195	524	194	924	646	637	204	827	189		12	8	12	10	12	7		41	14	52	34	42	23		-0.303653	-0.559813	-0.0275391	0.0396	0.0156062	-0.128101	-0.416356	0.112802	0.3298	0.181912	-0.153994	-0.299926	-0.0115164	0.1126	0.0543975	-0.0207359	-0.187628
EHD4		Q9H223	EHD4_HUMAN	EH domain-containing protein 4						3886	3164	4237	3273	2960	2620						1	2	3					1	2	3													-0.144445	-6.74378	6.41318	0.4545	0.265697	-0.162761	-5.61226
EHHADH		Q08426	ECHP_HUMAN	Peroxisomal bifunctional enzyme								4375	4225									1							2																			-0.23941	-1.27137
EI24		O14681	EI24_HUMAN	Etoposide-induced protein 2.4 homolog								4927	4650			3486	3461					1		1					1		1																	0.239418	-4.89349
EIF1		P41567	EIF1_HUMAN	Eukaryotic translation initiation factor 1		1558	1907	1764	1359	2444	1961			2644	1700	2286	2331		3	2	2		2	1		17	4	6		4	4		-0.0238601	-0.173293	0.127066	0.752	0.342677	-0.000414566	-0.404166	0.440603	0.6466	0.372566	-0.0565049	-0.320906	0.207096	0.5459	0.329527
EIF1AX		P47813	IF1AX_HUMAN	Eukaryotic translation initiation factor 1A, X-chromosomal						2317	2235	2223	2791			3330	2862				3	3		1				7	12		1												-0.057776	-0.184436	0.0579055	0.5884	0.349944	0.0523758	-0.0676073
EIF1AX		P47813	IF1AX_HUMAN	Eukaryotic translation initiation factor 1A, X-chromosomal		2655	2941	2125	2758					1981	2373				2	1			3			6	3			9			-0.132093	-0.423057	0.144672	0.3194	0.142875	0.157158	-0.246103	0.548753	0.3034	0.164984
EIF1B		O60739	EIF1B_HUMAN	Eukaryotic translation initiation factor 1b				2155	3049					3061	3214	3401	3093			1			2	1			3			3	1							-0.104531	-0.339988	0.137029	0.381	0.218321
EIF2A		Q9BY44	EIF2A_HUMAN	Eukaryotic translation initiation factor 2A		4341	4497					2790	3708	3179	4343	2802	2316		1			3	3	1		1			8	3	2		-0.0390278	-6.33112	6.38588	0.5025	0.256652											-0.254587	-0.544305
EIF2AK2		P19525	E2AK2_HUMAN	Interferon-induced, double-stranded RNA-activated protein kinase		2492	2781			2335	2449	2219	2637	2346	2452	2925	3051		3		3	4	5	1		7		7	12	6	2		-0.047906	-0.412495	0.312795	0.5416	0.277114						0.00531838	-0.207493	0.241248	0.7473	0.411974	-0.128833	-0.301598
EIF2B1		Q14232	EI2BA_HUMAN	Translation initiation factor eIF-2B subunit alpha		2831	2650	2091	2285	2969	3103	4234	3212	2692	2439	2806	2348		3	2	1	2	3	2		5	3	4	2	4	2		-0.102509	-0.463471	0.242674	0.4267	0.208845	-0.08071	-0.397543	0.258911	0.4746	0.28205	0.158497	-0.101703	0.397757	0.2151	0.105601	0.0584335	-0.388633
EIF2B2		P49770	EI2BB_HUMAN	Translation initiation factor eIF-2B subunit beta		2898	3293	2517	3362	2769	3338	3112	3252	2797	3389	3809	5643		1	1	2	2	1	1		5	2	5	6	4	1		0.0830486	-0.294333	0.46698	0.4921	0.250091	0.174126	-4.19157	3.8631	0.3929	0.225903	0.0744872	-0.182943	0.337511	0.4858	0.288238	-0.18902	-0.512263
EIF2B3		Q9NR50	EI2BG_HUMAN	Translation initiation factor eIF-2B subunit gamma						4239	4385	4762	4103	4144	4164						1	1	1					1	1	1													0.0100078	-2.63804	2.59673	0.5642	0.339269	-0.117858	-3.36684
EIF2B4		Q9UI10	EI2BD_HUMAN	Translation initiation factor eIF-2B subunit delta								3503	3082			3047	4220					2		2					4		2																	0.0383827	-0.256976
EIF2B5		Q13144	EI2BE_HUMAN	Translation initiation factor eIF-2B subunit epsilon		3153	3584			3247	3246	2827	2284	4014	3755				2		2	4	1			4		3	7	1			-0.151452	-0.785306	0.481274	0.3794	0.179601						0.14365	-0.166474	0.483921	0.3163	0.165397	0.0428569	-0.172063
EIF2C1		Q9UL18	AGO1_HUMAN	Protein argonaute-1				2257	1804					2281	1740	2247	2015			1			3	2			2			6	4							0.338533	-0.12486	0.77877	0.1006	0.049056
EIF2C2		Q9UKV8	AGO2_HUMAN	Protein argonaute-2				2311	2121					2458	2099	2056	1691			1			2	3			2			5	5							0.372174	-0.120312	0.879247	0.0924	0.0448359
EIF2C3		Q9H9G7	AGO3_HUMAN	Protein argonaute-3										3911	3352								1							1
EIF2C4		Q9HCK5	AGO4_HUMAN	Protein argonaute-4				2732	2599											1							1											0.145723	-4.60236	4.35376	0.462	0.27416
EIF2S1		P05198	IF2A_HUMAN	Eukaryotic translation initiation factor 2 subunit 1		1112	1305	2035	1925	2139	1416	1170	1068	1951	1853	1531	1272		8	2	6	9	6	5		27	3	8	27	9	9		0.0261605	-0.0750969	0.122827	0.8224	0.350049	-0.0896018	-0.28044	0.0893398	0.417	0.243415	-0.0347542	-0.186894	0.124941	0.6932	0.393985	0.0144699	-0.0777152
EIF2S2		P20042	IF2B_HUMAN	Eukaryotic translation initiation factor 2 subunit 2		881	961	1607	1233	816	1124	1101	1569	919	1268	1391	1435		8	4	9	9	8	5		35	5	34	29	30	11		-0.0232049	-0.103603	0.0559319	0.8838	0.353533	0.00153486	-0.303122	0.332834	0.7023	0.391119	0.0360979	-0.0494945	0.122529	0.8089	0.428607	0.0670984	-0.0118263
EIF2S3		P41091	IF2G_HUMAN	Eukaryotic translation initiation factor 2 subunit 3		1168	1167	2060	2111			1304	1231	1436	1150				7	3		10	8			25	3		24	16			-0.00363158	-0.129208	0.118662	0.8665	0.352942	0.0302537	-0.20743	0.285115	0.6399	0.370528						0.0201363	-0.0934912
EIF2S3L		Q2VIR3	IF2GL_HUMAN	Putative eukaryotic translation initiation factor 2 subunit 3-like protein						1428	1886					1486	1723				5			2				17			10												0.106896	-0.0138559	0.220414	0.2533	0.125588
EIF3A		Q14152	EIF3A_HUMAN	Eukaryotic translation initiation factor 3 subunit A		763	691	1009	974	693	520	358	356	1536	817	1002	697		18	7	15	26	10	7		40	12	39	73	14	17		-0.137628	-0.336709	0.047767	0.2307	0.0951666	-0.0115016	-0.172327	0.135913	0.7858	0.410907	-0.112401	-0.206599	-0.0287594	0.161	0.0757297	-0.115424	-0.209694
EIF3B		P55884	EIF3B_HUMAN	Eukaryotic translation initiation factor 3 subunit B		1293	1594	1636	1491	1620	1425	1287	944	1403	1433	2487	2121		7	3	6	11	6	2		22	5	14	24	17	3		0.00301962	-0.122034	0.12005	0.8755	0.353295	-0.036377	-0.232539	0.148382	0.6535	0.375267	-0.123774	-0.222157	-0.0288922	0.1267	0.0612137	-0.0608461	-0.180278
EIF3C		Q99613	EIF3C_HUMAN	Eukaryotic translation initiation factor 3 subunit C						2216	2468	1752	2119								2	8						8	17														-0.163785	-0.370104	0.0511021	0.1649	0.0779441	-0.0987504	-0.235347
EIF3C		Q99613	EIF3C_HUMAN	Eukaryotic translation initiation factor 3 subunit C		2539	3459	1629	1406					2579	3147	2212	1681		2	3			2	3		7	5			5	4		-0.177086	-0.374534	0.0446399	0.1308	0.0531855	-0.181136	-0.354193	-0.00399265	0.0965	0.0473957
EIF3D		O15371	EIF3D_HUMAN	Eukaryotic translation initiation factor 3 subunit D		3000	2464	1974	1526	3454	2645	2674	2139	2918	2308	1916	2019		3	3	1	4	2	2		4	3	2	8	3	6		-0.117057	-0.41657	0.169022	0.3387	0.154548	-0.132124	-0.447633	0.153735	0.3172	0.172968	-0.0645945	-0.389427	0.268502	0.5167	0.309772	-0.215406	-0.348716
EIF3E		P60228	EIF3E_HUMAN	Eukaryotic translation initiation factor 3 subunit E		1505	1726	2172	3208	1416	1669	1705	1433	1617	1533	1651	1549		5	3	5	8	7	2		18	3	17	17	13	8		-0.159126	-0.35132	0.0222682	0.1571	0.0647237	-0.226756	-4.7207	4.23436	0.3994	0.230626	0.000385569	-0.158263	0.159456	0.8195	0.431504	-0.0813768	-0.21918
EIF3F		O00303	EIF3F_HUMAN	Eukaryotic translation initiation factor 3 subunit F		1861	2401	1806	1709	1710	1840	1263	1524	1883	2078	1399	1621		3	3	4	7	4	3		13	4	13	25	10	11		-0.201054	-0.408891	0.016888	0.0977	0.0393388	-0.128485	-0.489972	0.213105	0.3455	0.192721	-0.121694	-0.251934	0.00217014	0.2001	0.09731	-0.0876559	-0.215537
EIF3G		O75821	EIF3G_HUMAN	Eukaryotic translation initiation factor 3 subunit G		2675	3104	1428	1831	2502	2502	2908	3268	2375	2933	2547	2573		2	2	3	4	3	2		6	7	6	7	6	3		-0.094351	-0.231905	0.0410809	0.3556	0.164461	-0.0909962	-0.279764	0.0846541	0.4101	0.2365	-0.10822	-0.309836	0.0863219	0.3432	0.185027	-0.138007	-0.35553
EIF3H		O15372	EIF3H_HUMAN	Eukaryotic translation initiation factor 3 subunit H		2576	2128			2187	2145	2198	2397	4162	4223	3070	4681		3		4	4	1	1		6		8	12	1	2		-0.279759	-0.536622	-0.0336024	0.0471	0.0184875						0.0334334	-0.177177	0.241882	0.6629	0.38304	-0.204711	-0.424971
EIF3I		Q13347	EIF3I_HUMAN	Eukaryotic translation initiation factor 3 subunit I		2769	2263			3917	3316	3210	2024	3301	2574	3398	3087		3		1	4	1	1		5		1	5	2	1		-0.0331586	-0.212262	0.149619	0.6662	0.324506						0.0677798	-4.12695	4.48691	0.5028	0.299882	-0.0593203	-0.267932
EIF3J		O75822	EIF3J_HUMAN	Eukaryotic translation initiation factor 3 subunit J		1273	1116	1367	1032	1688	1276	1565	1398	1125	961	1366	1106		8	2	5	7	9	4		22	7	13	19	23	11		-0.00245651	-0.15431	0.165848	0.8183	0.349515	0.00978185	-0.165423	0.196069	0.7825	0.409603	0.107081	-0.0430433	0.260812	0.2987	0.153583	0.0670449	-0.0349188
EIF3K		Q9UBQ5	EIF3K_HUMAN	Eukaryotic translation initiation factor 3 subunit K								3517	3148									3							4																			-0.354478	-0.549928
EIF3L		Q9Y262	EIF3L_HUMAN	Eukaryotic translation initiation factor 3 subunit L		1682	1706	1970	1440	1181	1292	1997	2238	1752	1553	1900	1827		6	3	7	5	4	4		15	3	22	14	11	6		-0.113341	-0.251631	0.026439	0.2559	0.107551	-0.183998	-0.566987	0.222193	0.2476	0.130003	-0.10107	-0.189696	-0.0169237	0.2259	0.112256	-0.172765	-0.341221
EIF3M		Q7L2H7	EIF3M_HUMAN	Eukaryotic translation initiation factor 3 subunit M		2977	1740			2819	1773	1719	1642	2420	1651	2033	1498		4		3	5	4	4		4		4	17	5	5		-0.0996402	-0.929933	0.67402	0.5079	0.260132						-0.0264671	-0.44522	0.405401	0.5986	0.354964	-0.1084	-0.302109
EIF4A1		P60842	IF4A1_HUMAN	Eukaryotic initiation factor 4A-I		2331	2188	1710	2274	2695	2551	2082	2153	2656	2032	2343	2949		3	3	3	5	2	1		8	5	5	13	4	4		0.0799371	-0.176212	0.330378	0.4627	0.232254	-0.131337	-0.341001	0.0819671	0.2707	0.143315	-0.00300222	-0.183082	0.177966	0.7843	0.423776	-0.0650688	-0.22362
EIF4A2		Q14240	IF4A2_HUMAN	Eukaryotic initiation factor 4A-II		742	465	1120	228	590	295	456	282	694	336	665	266		6	4	7	13	8	7		41	10	46	60	39	30		-0.114596	-0.287154	0.0555233	0.2879	0.125887	-0.101276	-0.277054	0.0952761	0.3571	0.200565	-0.0533955	-0.162709	0.0476571	0.6431	0.374118	-0.107797	-0.197319
EIF4A3		P38919	IF4A3_HUMAN	Eukaryotic initiation factor 4A-III		1144	1512	2198	1255	1266	1480	588	559	2137	1391	1629	1232		8	2	5	16	4	3		26	2	20	49	7	8		-0.127519	-0.248173	-0.0037291	0.1618	0.0667338	0.0261389	-0.289178	0.336968	0.6348	0.368611	0.0223995	-0.0942482	0.138723	0.8038	0.42722	-0.0179589	-0.137739
EIF4B		P23588	IF4B_HUMAN	Eukaryotic translation initiation factor 4B		712	905	890	709	520	743	799	1130	651	962	769	1622		13	9	14	14	13	7		43	14	53	39	42	26		0.0772373	-0.0668091	0.231798	0.4551	0.227337	0.0565933	-0.121738	0.218478	0.5586	0.339179	0.0326371	-0.0515665	0.115042	0.8323	0.434536	0.159778	0.0802662
EIF4E		P06730	IF4E_HUMAN	Eukaryotic translation initiation factor 4E		2536	3373	2974	3320	2564	3093	2358	3675	2485	2364	2983	3434		3	1	3	4	4	2		7	1	6	11	5	2		-0.0690077	-0.29554	0.160816	0.5144	0.263593	-0.0604491	-4.5736	5.61408	0.5097	0.307286	0.0242874	-0.113117	0.174112	0.7608	0.415781	-0.0105924	-0.131153
EIF4E2		O60573	IF4E2_HUMAN	Eukaryotic translation initiation factor 4E type 2						4127	4021										1							1															0.0244804	-5.69111	5.69236	0.5185	0.310804
EIF4EBP2		Q13542	4EBP2_HUMAN	Eukaryotic translation initiation factor 4E-binding protein 2								5080	5097	3563	4099							1	1						1	2																		0.353216	-6.56453
EIF4G1		Q04637	IF4G1_HUMAN	Eukaryotic translation initiation factor 4 gamma 1		1161	972	1138	1023	1293	1042	930	813	1061	1132	971	1444		9	7	10	17	8	12		25	10	19	34	25	19		-0.188435	-0.360157	-0.0183722	0.0745	0.0285052	0.0258469	-0.154596	0.204437	0.6969	0.388942	-0.101893	-0.323981	0.1119	0.3707	0.20503	-0.183157	-0.292007
EIF4G2		P78344	IF4G2_HUMAN	Eukaryotic translation initiation factor 4 gamma 2		1277	1224	1411	1605	1327	2293	1218	1372	1399	1386	1408	1875		9	4	7	12	10	6		22	7	19	26	17	11		-0.206383	-0.471806	0.0432899	0.1324	0.0541001	-0.287084	-0.588031	0.0200633	0.0666	0.0325905	-0.0984112	-0.194131	0.00224584	0.2773	0.13888	-0.181059	-0.358406
EIF4G3		O43432	IF4G3_HUMAN	Eukaryotic translation initiation factor 4 gamma 3		3577	2745	2698	2472	2025	1604	2332	2688	2770	3102	2622	3168		2	1	6	5	3	1		2	1	9	11	4	3		-0.0672059	-0.670777	0.59926	0.5084	0.260659	0.0157882	-6.13169	5.7914	0.503	0.301372	-0.0863941	-0.33945	0.168257	0.4458	0.258781	-0.120774	-0.368221
EIF4H		Q15056	IF4H_HUMAN	Eukaryotic translation initiation factor 4H		710	884	748	1037	604	913	703	1093	863	977	508	946		10	6	9	10	8	7		43	18	46	43	32	43		-0.228812	-0.543269	0.090369	0.1442	0.0590869	-0.162847	-0.446839	0.0692126	0.1957	0.0965872	-0.213427	-0.346272	-0.0882992	0.018	0.00855057	-0.0570659	-0.187168
EIF5		P55010	IF5_HUMAN	Eukaryotic translation initiation factor 5		936	1043	860	938	854	900	1066	1455	1055	1016	867	1053		9	7	9	7	9	7		33	15	32	30	25	22		-0.213548	-0.509103	0.0690134	0.15	0.0609801	-0.176783	-0.489195	0.119724	0.2207	0.115697	-0.167175	-0.320248	-0.020388	0.0902	0.0420079	-0.13719	-0.369107
EIF5A		P63241	IF5A1_HUMAN	Eukaryotic translation initiation factor 5A-1		943	1319	687	940	1036	1134	1178	1259	652	998	706	892		6	6	6	7	7	5		33	20	26	27	42	29		-0.229375	-0.434521	0.0119702	0.0763	0.0294766	-0.141225	-0.356936	0.0538445	0.2226	0.117207	-0.0936314	-0.209859	0.0281264	0.3307	0.176158	-0.0994732	-0.187556
EIF5B		O60841	IF2P_HUMAN	Eukaryotic translation initiation factor 5B		3423	3736	2564	1855	2286	1854	2689	2320	3308	2613				2	1	5	5	2			3	1	7	8	2			0.0677348	-0.350814	0.485255	0.5004	0.255438	-0.462897	-8.36584	6.7338	0.3783	0.21623	0.02252	-0.242385	0.316823	0.6703	0.386029	0.116014	-0.13291
EIF6		P56537	IF6_HUMAN	Eukaryotic translation initiation factor 6		2359	2572			2333	2436	2186	2274	3039	3093				3		3	5	2			8		7	12	3			0.014633	-0.256183	0.294773	0.6748	0.327093						-0.0290949	-0.257563	0.203561	0.6566	0.380376	-0.00752709	-0.207879
ELAC2		Q9BQ52	RNZ2_HUMAN	Zinc phosphodiesterase ELAC protein 2		3299	2888					2449	2660						2			6				3			10				0.328483	-0.448611	1.1629	0.2519	0.104901											-0.00502602	-0.233743
ELANE		P08246	ELNE_HUMAN	Neutrophil elastase		2280	3639	1891	2716	2593	3722	3577	3468	3105	3627	1820	2827		2	1	1	2	1	1		9	4	6	4	3	7		0.319252	-0.20056	0.828417	0.1485	0.0605444	0.0592531	-0.609641	0.656562	0.5204	0.315864	0.0935501	-0.191284	0.390934	0.4325	0.248745	0.525455	0.1597
ELAVL1		Q15717	ELAV1_HUMAN	ELAV-like protein 1		1894	1737	1464	970	1625	1509	1025	1007	1975	2153	1868	1542		5	5	5	9	3	5		12	6	14	31	9	6		0.0144245	-0.13708	0.18013	0.7778	0.346248	-0.0900116	-0.264094	0.0842314	0.4213	0.246592	-0.050988	-0.210195	0.0980301	0.6099	0.359253	-0.0115479	-0.122164
ELAVL2		Q12926	ELAV2_HUMAN	ELAV-like protein 2		3444	3872	2602	2101	2423	1264	3855	3491	3242	1256	3362	2959		1	1	3	2	2	1		3	1	6	3	2	1		0.0492877	-0.321668	0.415247	0.552	0.282521	-0.238803	-6.4685	6.81388	0.4081	0.235168	-0.0819944	-0.328853	0.155388	0.4641	0.272169	-0.323739	-0.547181
ELAVL3		Q14576	ELAV3_HUMAN	ELAV-like protein 3		3087	3148			2468	2206	1616	910	2477	2300	1625	1037		2		2	4	2	4		4		6	18	5	8		0.0366498	-0.521305	0.599636	0.5564	0.285295						-0.0883385	-0.357337	0.180099	0.4297	0.2471	0.0798906	-0.0474414
ELAVL4		P26378	ELAV4_HUMAN	ELAV-like protein 4		3549	1291	1535	1706	3026	3739	3621	3735						1	2	1	1				2	6	4	4				0.187907	-0.477234	0.838451	0.3353	0.152716	-0.144895	-0.418523	0.110605	0.2783	0.146958	-0.115648	-0.505635	0.280245	0.4049	0.23054	0.167885	-0.210896
ELMO1		Q92556	ELMO1_HUMAN	Engulfment and cell motility protein 1		2063	1612	1778	1485	2024	1546	2704	2448	2636	1586	2431	1657		5	2	4	5	3	2		10	4	9	8	4	3		0.179294	-0.218736	0.612454	0.2925	0.12761	-0.13086	-0.355894	0.112336	0.2846	0.15165	0.017683	-0.221728	0.274663	0.6778	0.388017	-0.104236	-0.427734
ELMO2		Q96JJ3	ELMO2_HUMAN	Engulfment and cell motility protein 2		2474	2538			2082	2325	2246	1353	2389	3290	2162	3098		3		4	4	5	1		7		9	11	6	5		-0.0902881	-0.444513	0.250431	0.466	0.233988						-0.0815399	-0.296128	0.148856	0.4602	0.269485	-0.128356	-0.287073
ELMOD1		Q8N336	ELMD1_HUMAN	ELMO domain-containing protein 1		3827	4226					3263	2891	4159	4206				1			3	1			2			5	1			-0.0470244	-0.477441	0.342683	0.5522	0.282746											-0.0588957	-0.425617
ELP3		Q9H9T3	ELP3_HUMAN	Elongator complex protein 3		3294	2870			2858	2357	4546	4891						2		2	2				3		4	2				-0.1815	-0.888424	0.490664	0.352	0.162562						0.0631527	-0.473517	0.589776	0.5106	0.306185	-0.139204	-3.74796
ELP4		Q96EB1	ELP4_HUMAN	Elongator complex protein 4		4076	3612			3029	3772	2919	3344	3328	2754				1		1	3	2			1		4	7	2			-0.35191	-15.5231	16.0739	0.4628	0.232411						0.457014	-0.116601	1.05932	0.0772	0.0352121	0.100492	-0.191811
ELP5		Q8TE02	ELP5_HUMAN	Elongator complex protein 5								4448	4502									1							2																			0.305081	-0.234025
EMC1		Q8N766	EMC1_HUMAN	ER membrane protein complex subunit 1		1301	2004			1724	2334	869	830						7		3	12				22		13	36				0.0371178	-0.14028	0.210247	0.6613	0.322688						0.137963	-0.134956	0.410529	0.3068	0.158863	-0.0294189	-0.125883
EMC10		Q5UCC4	EMC10_HUMAN	ER membrane protein complex subunit 10								3877	3607									2							3																			-0.278996	-0.812612
EMC2		Q15006	EMC2_HUMAN	ER membrane protein complex subunit 2		3743	3837			2756	3117	2353	3141						1		2	5				2		5	11				0.013255	-1.13075	1.18885	0.5407	0.276662						0.119484	-0.249697	0.489356	0.3743	0.20749	-0.217025	-0.431203
EMC3		Q9P0I2	EMC3_HUMAN	ER membrane protein complex subunit 3		3792	4060			3038	3891	3876	3604						1		1	1				2		4	3				0.495361	-5.51998	6.44749	0.3042	0.133352						0.191034	-0.291569	0.613273	0.26	0.129397	-0.075869	-0.403687
EMC7		Q9NPA0	EMC7_HUMAN	ER membrane protein complex subunit 7		4211	4047			3973	3541	4472	4613						1		1	1				1		1	2				0.0491526	-4.20034	3.79771	0.5097	0.261186						0.258331	-2.6571	2.65985	0.3161	0.165134	-0.140655	-0.352671
EMC8		O43402	EMC8_HUMAN	ER membrane protein complex subunit 8		4222	4078					3998	4172						1			1				1			3				-0.101858	-5.21226	4.52758	0.4882	0.247863											0.0156343	-0.180813
EMD		P50402	EMD_HUMAN	Emerin								2891	3109			2459	1951					4		2					7		3																	-0.156997	-0.385037
EMG1		Q92979	NEP1_HUMAN	Ribosomal RNA small subunit methyltransferase NEP1								3701	4238	3205	5008							2	1						4	3																		0.170848	-0.175543
EMILIN1		Q9Y6C2	EMIL1_HUMAN	EMILIN-1		3853	4346							4019	3767				1				1			2				1			0.269548	-0.513689	1.1207	0.2799	0.121104
EML2		O95834	EMAL2_HUMAN	Echinoderm microtubule-associated protein-like 2		2101	2041	1935	986	2015	1384	2520	1615	2151	1693	2413	1312		3	2	4	5	4	2		10	3	9	9	7	3		0.237133	-0.00978511	0.47669	0.0817	0.0320124	0.0991148	-0.3476	0.561672	0.4435	0.262125	0.147837	-0.0484635	0.332077	0.1918	0.092111	-0.0379739	-0.253637
EML3		Q32P44	EMAL3_HUMAN	Echinoderm microtubule-associated protein-like 3										4025	3780								1							1
ENAH		Q8N8S7	ENAH_HUMAN	Protein enabled homolog		2563	1859	2222	1607	2276	1691	2375	1629	2308	2097	3263	2611		3	1	4	6	4	1		6	2	7	10	6	1		0.201243	0.0325212	0.355828	0.0524	0.0201189	0.110443	-0.139726	0.379506	0.3617	0.204129	0.0676338	-0.0905863	0.220204	0.4772	0.282558	0.0554332	-0.115178
ENDOD1		O94919	ENDD1_HUMAN	Endonuclease domain-containing 1 protein		660	747	994	597	787	723	963	898	621	700	863	1031		11	6	9	9	12	6		46	12	35	33	43	22		0.152717	-0.119508	0.409843	0.2484	0.10302	0.126713	0.0226642	0.23856	0.1388	0.0670056	0.0119766	-0.184481	0.219078	0.7374	0.408898	0.054354	-0.0620848
[truncated: 4,192 more rows]
[truncated: 13 more columns]

## Sheet: Sheet2
	SwissProt AC	SwissProt ID	Name
SPTAN1	Q13813	SPTN1_HUMAN	Spectrin alpha chain, non-erythrocytic 1
PLEC	Q15149	PLEC_HUMAN	Plectin
DYNC1H1	Q14204	DYHC1_HUMAN	Cytoplasmic dynein 1 heavy chain 1
[truncated: 5,820 more rows]
