# Supplementary material for: Regional protein expression in human Alzheimer’s brain correlates with disease severity
Source: Commun Biol. 2019 Feb 4;2:43. doi: 10.1038/s42003-018-0254-9 (PMC6361956; doi:10.1038/s42003-018-0254-9)
Supplement: Supplementary file 4 — Supplementary Data 3 [file 42003_2018_254_MOESM4_ESM.xlsx]

## Sheet: Sheet1
Gene	Direction in AD	Role	Previous link to AD?	Reference doi
PRKRA	Down	IFN-induced transcriptional activator	Aberrantly activated by Abeta	10.1111/j.1750-3639.2011.00520.x
CRAT	Down	Carnitine acetylase	Activity decreased in human AD	10.1002/ana.410320417
CAP2	Down	Adenylyl cyclase-associated protein 2. Actin cytoskeleton	Altered in 5xFAD mouse ; Binds ADAM10 (a-secretase).	10.1016/j.bbr.2016.06.002 ;
DKK3	Up	Wnt/catenin signalling	Associates with Abeta. Expression improves pathology in mice	10.1111/jnc.13216 ; 10.3233/JAD-161254
AP1G1	Down	Adaptin	Association with presenilin	10.1016/j.cell.2016.05.020
FGA	Up	Fibrinogen - clotting and complement activation	Binds Abeta and induced oligomerisation. Vascular pathology	10.2119/molmed.2016.00005
FGB	Up	Fibrinogen - clotting and complement activation	Binds Abeta and induced oligomerisation. Vascular pathology	10.2119/molmed.2016.00004
FGG	Up	Fibrinogen - clotting and complement activation	Binds Abeta and induced oligomerisation. Vascular pathology	10.2119/molmed.2016.00003
KIF5C	Down	Kinesin. Organallar transport, incl mitochondria and to synapses.	Binds APP ; altered by PSEN-1 mutations	10.1016/S0896-6273(00)00124-0 ; 10.1172/JCI66407
GAS7	Down	Growth arrest 7 - in terminally differentiated brain cells.	Binds pTau, reduced in AD	10.1093/jb/mvs038
CP	Up	Ceruloplasmin	Changes in serum level and in copper in AD	10.1177/1533317510375083.
BAG3	Up	Co-chaperone for Hsp70.	Clears endogenous Tau	10.1016/j.neurobiolaging.2014.08.012
S100A9	Up	Inflammatory regulator	Co-aggregates with Abeta. Pro-inflammatory	10.1007/s00401-013-1208-4
CHGA	Up	Chromogranin. Involved in secretion.	CSF levels a biomarker?	10.1159/000106963
DLAT	Down	Metabolism - TCA Cycle pyruvate dehydrogenase	Decreased activity in AD	10.1002/ana.410130116
PDHX	Down	Metabolism - TCA Cycle pyruvate dehydrogenase	Decreased activity in AD	10.1002/ana.410130116
SUCLA2	Down	Metabolism - TCA Cycle. mtDNA stabilty	Decreased by qPCR	10.1016/j.brainres.2006.09.106
RPH3A	Down	Rabphilin - regulates NT-release.	Decreased in AD associated with Abeta levels.	10.1016/j.neuint.2013.10.013
AQP4	Up	Aquaporin. Expressed in astrocytes. Inflammation?	Deletion exacerbates disease in mice. Reviwed in reference 2	10.1186/s13024-015-0056-1 ; 10.1007/s12035-015-9446-1
PPP2R4	Down	Phosphatase	Dephosphorylates Tau	10.1002/ajmg.b.32094
CADPS	Down	Ca secretion activator in exocytosis. mTOR and TGF beta signaling	Differential expression by microarray	10.1186/2043-9113-3-9
HDGF	Up	Hepatoma derived groth factor. Neurotrophic.	Differential expression by microarray	10.3892/mmr.2015.4271
SERPING1	Up	Inhibits Complement C1	Differential expression by microarray	10.1523/JNEUROSCI.5002-13.2014
STXBP3	Down	Syntaxin BP. Role in GLUT4 movement? Phosphorylated by insulinR to modify SNARE exocytosis.	Differential expression by microarray	10.1155/2012/649456
TLN2	Down	Talin 2. Cytoskeletal.	Differential expression by microarray	10.1371/journal.pone.0152342
AHNAK	Up	Giant scaffold. Modulates TGF/Smad. Actin cytoskeleton?	Differential expression by proteomics	10.1038/emm.2013.76
DNAJC6	Down	Chaperone, clathrin-mediated endocytosis	Differential expression by proteomics	10.1073/pnas.1618417114
KIAA0513	Down	Uncharacterised protein. Neuroplasticity?	Differential expression by proteomics	10.1016/j.neurobiolaging.2008.07.014
OXCT1	Down	Succinyl-CoA transferase (SCOT). Mitochondrial. Ketone metabolism.	Differential expression by proteomics	10.1002/1615-9861(200111)1:12<1519::AID-PROT1519>3.0.CO;2-L
ANXA5	Up	Ion channel	Differential expression by proteomics ; Reduces plaque formation in ApoE-/- mice	10.1016/j.jalz.2015.11.002 ; 10.1371/journal.pone.0190229
IDH3G	Down	Metabolism - TCA Cycle	Differential expression by transcriptomics	10.1371/journal.pone.0152342
MAP4	Up	(Non-neuronal) microtubule associated.	Differential expression by transcriptomics	10.1186/gb-2008-9-10-r148.
ASAH1	Up	Ceramidase - degrades ceramides	Elevated in AD	10.1111/j.1460-9568.2004.03852.x
C3	Up	Complement. Role in synaptic pruning	Elevated in AD ; Deficiency protects against degeneration in mice	10.1016/0169-328X(92)90017-6 ; 10.1126/scitranslmed.aaf6295
DLG4	Down	Post-synaptic density protein. NMDA receptor. May change amplitude of action potential.	Expression altered in mouse AD models ; Epigenetic editing improves cognition	10.1007/s00401-011-0843-x ; https://doi.org/10.1093/brain/awx272
IGHA1	Up	Immunoglobulin	Function of BBB breakdown?	10.1084/jem.20171406
IGHG1	Up	immunoglobulin	Function of BBB breakdown?	10.1084/jem.20171406
IGKC	Up	Immunoglobulin	Function of BBB breakdown?	10.1084/jem.20171406
SERPINA3	Up	Protease inhibitor	Gene affects AD age of onset	10.1016/j.neurobiolaging.2005.07.015
VPS35	Down	Vacuolar protein sorting. Endosomal recycling	Haploinsufficiency exacerbates AD development	10.1083/jcb.201105109
H3F3A	Up	Histone	Histone modifications	10.3389/fncel.2015.00226
HIST1H1C	Up	Histone	Histone modifications	10.3389/fncel.2015.00226
HIST1H1E	Up	Histone	Histone modifications	10.3389/fncel.2015.00226
SLIRP	Down	Rna-binding.Regulates mitochondrial protein sysnthesis	In a theoretical network from microarray data	10.3892/etm.2017.4905
CORO1A	Down	Reorganisation of neuronal acin structure. Link to DKKs?	In Seyfried network	10.1016/j.cels.2016.11.006
DNM3	Down	Dynamin microtubule.	In Seyfried network	10.1016/j.cels.2016.11.006
MAPRE3	Down	Microtubule network	In Seyfried network	10.1016/j.cels.2016.11.006
PBXIP1	Up	Microtubule binding. Also inhibits PBX TF activity.	In Seyfried network	10.1016/j.cels.2016.11.006
GJA1	Up	Gap junction (connexin43)	In Seyfried network.	10.1016/j.cels.2016.11.006
PREP	Down	Prolyl endopeptidase. Maturation and degradation of neuropeptides	Increased in AD	10.1007/s11064-005-6863-y
SAA1	Up	Serum amyloid	Increased in AD brains	10.3233/JAD-1999-1303
SERPINA1	Up	Protease inhibitor	Increased in AD plasma	10.1212/01.wnl.0000271077.82508.a0
MAOB	Up	Mitochondrial. Oxidative damage. And dopamine metabolism.	Increased in AD.	https://doi.org/10.1186/s13195-017-0279-1
PADI2	Up	Arginine deiminase - converts Arg to citrulline	Increased PADI2 and citrullination in AD	10.1002/jnr.20431
LRPPRC	Down	Mitochondrial. Suppresses autophagy.	Interacts with APP to induce mitochondrial dysfunction.	10.1016/j.celrep.2015.04.030
RGS7	Down	Regulated G-protein signalling	Involved in memory/learning (mouse).	10.7554/elife.02053
TIMM44	Down	Mitochondrial membrane protein transport. Anchors Hsp70.	Loosely, as a component of MT dysfunction.	10.1523/JNEUROSCI.1469-06.2006
SH3GL1	Down	a.k.a.Endophilin 2. Synaptic vesicle recycling.	May mediate Abeta-induced AMPA receptor dysfunction	10.1155/2017/8197085
NAMPT	Up	NAD biosynthesis	Microdeletion in NAMPT in AD ; Restoration reduced Abeta	10.1007/s12041-014-0399-3 ; 10.1186/s12883-015-0272-x
S100A1	Up	Ca-dependent exocytosis	Modulates neuroinflammation in AD	10.1016/j.ceca.2014.05.002
ACTN2	Down	Alpha actinin - microtubules	No	-
ALAD	Up	Porphyrin and heme biosynthesis	No	-
CIRBP	Down	Stress response RNA-binding.causes endothelial dysfunction via acivation of NLRP3 imflammasome	No	-
CORO2B	Down	Reorganisation of neuronal actin structure. Link to DKKs?	No	-
DBI	Up	Diazepam binding inhibitor, named as it displaces drug at the GABA receptor. Binds acyl-Coa esters.	No	-
EEF1B2	Down	translation elongation factor. Transfers tRNAs to ribosome.	No	-
ESD	Up	S-formylglutathione hydrolase. Formaldehyde detoxification?	No	-
FARSB	Down	tRNA synthetase	No	-
GRPEL1	Down	Mitochondrial hsp	No	-
HGS	Down	Hepatocyte GF substrate. Endosomal sorting and recycling membrane receptors.	No	-
HRSP12	Up	Catalyses lysis of enamine/imine intermediates - releasng ammonia?	No	-
HSPA4L	Down	Heat shock	No	-
IARS2	Down	tRNA synthetase	No	-
IPO7	Down	Importin. Nuclear transport	No	-
ITIH4	Up	Protease inhibitor	No	-
LONP1	Down	Mitochondrial; degrades misfolded protein	No	-
LZTFL1	Down	Leu zipper TF. Role unclear	No	-
MECP2	Up	Transcriptional regulator. Involved in maturation of CNS. Mutated in Rett sysndrome.	No	-
NECAB1	Down	Ca binding. Interacts with cyclase-associated proteins (cytoskeleton). Brain-specific?	No	-
NUCKS1	Up	Nuclear casein kinase. DNA damage response?	No	-
OAT	Down	Ornithine transferase. Urea cycle. GABA synthesis?	No	-
OGDHL	Down	oxoglutarate dehydrogenase. Degrades glucose and glutamate.	No	-
PAFAH1B1	Down	Regulates level of platelet activating factor in brain, which is involved in neuronal migration/	No	-
PAICS	Up	Purine biosynthesis	No	-
PCBD1	Up	Pterin-4-alpha-carbinolamine dehydratase. tetrahydrobiopterin biosynthesis	No	-
PDIA3	Down	MHC peptide loading, lipid metabolism, apoptosis?	No	-
PHYHIPL	Down	Peroxisomal oxidase. Role in CNS development?	No	-
PLIN3	Up	Transports mannose-6-phos receptors into golgi.	No	-
PNPO	Up	Vitamin b6 metabolism.	No	-
RAP1GDS1	Down	GDP/GTP exchange. Interacts with KIFAP3 and RhoA.	No	-
SARS2	Down	tRNA synthetase	No	-
SCAI	Down	Cell motility? Via RhoA-Diaph	No	-
SDR39U1	Down	Dehydrogenase/reductase	No	-
SELENBP1	Up	Intra-golgi transport? Unknown.	No	-
SGTB	Down	Binds Hsc70 to recruit it	No	-
SPR	Up	role in biosynthesis of tetrahydrobiopterin, a cofactor for Phe degredation, production of serotonin, dopamine, melatonin and noradrenaline.	No	-
STOM	Up	Stomatin. Membrane transporter for iron? Also a cytoskeletal anchor.	No	-
TPD52L1	Up	Cell proliferation and calcium signaling	No	-
TRAP1	Down	Mitochondrial Hsp	No	-
YARS	Down	tRNA synthetase	No	-
OTUB1	Down	Inhbits ubiquitination, including of Tau	No AD related expression previously observed. Tau interactor.	10.1007/s00401-016-1663-9
STXBP1	Down	Neurotransmitter release	No. Strong work in epileptic encephalopathy.	-
NDUFA10	Down	Electron transport chain	Not directly, although mitochondriial dysfunction known.	-
ISYNA1	Up	Converts G-6-P tp myoInositol-3-phosphate	Not the protein, but myoinositol is increased in mouse AD	10.1159/000261646
PRDX1	Up	Peroxiredoxin - oxidative stress	Overexpession protects cells from Abeta-mediated damage	10.1002/jcb.24412
S100A6	Up	Ca-dependent exocytosis	Overexpressed in AD astrocytes	10.1016/j.bbamcr.2004.09.011
PPME1	Down	Negatively regulates PP2A, which in turn dephosphorylates Tau.	Overexpression enhances Abeta-mediated impairments	10.1073/pnas.1521018113
PRDX6	Up	Peroxiredoxin - oxidative stress	Overexpression protects against Abeta-induced stress (rat)	10.3109/10715762.2013.833330
MARCKS	Up	Cytoskeleton, neuronal development,	Phosphorylated in response to Abeta	10.1046/j.1471-4159.1999.0721179.x
ORM1	Up	Lipid homeostasis, protein folding, stress response	Potential AD biomarker?	10.1080/10408363.2017.1299682
HPX	Up	Hemopexin. Binds free heme. Inflammatory?	Potential CSF biomarker for AD	10.3109/13547500903108423
ADAP1	Down	a.k.a. alpha-centaurin. Arf-GAP	Present in plaques.	10.1515/hsz-2014-0107
HSPA1A	Up	Hsp70 family	Prevents Tau aggregation	10.1021/bi2009147
DUSP3	Down	Clotting. Proangiogenic phosphatase.	Proteomics in a rat and familial mouse model of AD.	10.1371/journal.pone.0126963 ; 10.1155/2012/728178
OGDH	Down	Metabolism - TCA Cycle	Reduced in AD	10.1074/jbc.M110.203018
HSPB1	Up	Stress response. Inhibits protein aggregation for Hsp70 refolding.	Responds to both Abeta and Tau	10.1074/jbc.M117.803411
HP	Up	Haptoglobin	Serum levels increased in AD	10.2169/internalmedicine.54.2876
YWHAG	Down	14-3-3. Found in tangles, role in Wnt signalling, role in synaptic transmission	Significant alterations in AD	10.1002/acn3.421
YWHAH	Down	14-3-3. Found in tangles, role in Wnt signalling, role in synaptic transmission	Significant alterations in AD	10.1002/acn3.421
YWHAQ	Down	14-3-3. Found in tangles, role in Wnt signalling, role in synaptic transmission	Significant alterations in AD	10.1002/acn3.421
SUCLG1	Down	Metabolism - TCA Cycle. Deficinency causes encephalomyopathy. mtDNA stabilty	SNP in SUCLG2 related to CSF Abeta 1-42 levels? Omics.	10.1093/hmg/ddu372
SMS	Down	Spermine synthase. Spermine is a precursor for ornithine.	Spermidine is altered in AD, which could lead to lysosomal/autophagy defect	10.1016/0304-3940(95)11881-V ; 10.1038/s41467-017-01289-7
CLU	Up	Clusterin. Complement pathway	Strong GWAS hit. Functional role in Abeta clearance	10.1073/pnas.1711357114
PPP2R1A	Down	Phosphatase	Tau phosphatase	10.3389/fnmol.2014.00016
S100A11	Up	Ca binding. Ligand of RAGE. Role in inflammation.	Via a systems network from transcriptomics	10.1016/j.cell.2013.03.030
GLS	Down	Glutaminase. Regulates glutamate levels in brain.	Via a systems network from transcriptomics ;	10.1016/j.cell.2013.03.030
HOMER1	Down	In post-synaptic density, involved with targeting glutamate receptors.	Yes	10.1016/j.neuint.2012.06.014
AGT	Up	Angiotensin	Yes	10.3233/JAD-171119
