# Supplementary material for: Regional protein expression in human Alzheimer’s brain correlates with disease severity
Source: Commun Biol. 2019 Feb 4;2:43. doi: 10.1038/s42003-018-0254-9 (PMC6361956; doi:10.1038/s42003-018-0254-9)
Supplement: Supplementary file 6 — Supplementary Data 5 [file 42003_2018_254_MOESM6_ESM.xlsx]

## Sheet: A) Seyfried et al IPA
Ingenuity Canonical Pathways	p-value	Ratio	z-score	Molecules
Breast Cancer Regulation by Stathmin1	0.00199416	0.081	NaN	PPP2R5E,GNAI1,PLCB1,KRAS,CALM1 (includes others),PAK1,PPP1R7,CAMK4,TUBB2A,CDKN1B,CAMK2G,ARHGEF2,GNG12,PPP1CB,TUBA1B,PPP2R1A,PRKCG
Remodeling of Epithelial Adherens Junctions	0.00364466	0.152	NaN	TUBB2A,DNM1L,ACTR2,ACTN2,TUBA1B,ACTN1,ACTN4,CTNND1,DNM3,ARPC1A
Signaling by Rho Family GTPases	0.0044871	0.0677	-2.673	GNAI1,GNAZ,ACTR2,PAK1,EZR,SEPT5,GFAP,PAK3,BAIAP2,SEPT7,MAP2K4,WASF3,ARHGEF2,RHOB,GNG12,PIP5K1C,ARPC1A
Actin Cytoskeleton Signaling	0.00897421	0.0661	-1.604	KRAS,ACTR2,PAK1,EZR,ACTN1,ABI2,PAK3,BAIAP2,ACTN2,GNG12,PPP1CB,PIP5K1C,ACTN4,ARPC1A,NCKAP1
Integrin Signaling	0.0120068	0.066	-1.941	KRAS,ACTR2,PAK1,ACTN1,PAK3,MAP2K4,RHOB,ACTN2,ARF3,PPP1CB,ARF5,ACTN4,ARPC1A,CAPN2
Dopamine-DARPP32 Feedback in cAMP Signaling	0.0142786	0.075	-1.155	PPP2R5E,GNAI1,PLCB1,PLCD1,PPP3R1,CALM1 (includes others),PPP1R7,PPP1CB,PPP2R1A,CAMK4,CAMKK2,PRKCG
14-3-3-mediated Signaling	0.0157337	0.0809	-1.414	TUBB2A,PLCB1,PLCD1,KRAS,SNCA,YWHAQ,CDKN1B,MAP2K4,TUBA1B,GFAP,PRKCG
Germ Cell-Sertoli Cell Junction Signaling	0.0189718	0.0686	NaN	TUBB2A,KRAS,MAP2K4,RHOB,PAK1,ACTN2,TUBA1B,ACTN1,ACTN4,CTNND1,RAB8B,PAK3
Epithelial Adherens Junction Signaling	0.0197774	0.0748	NaN	TUBB2A,BAIAP2,KRAS,NECTIN1,ACTR2,ACTN2,TUBA1B,ACTN1,ACTN4,CTNND1,ARPC1A
Melatonin Signaling	0.020193	0.114	-2.121	GNAI1,PLCB1,PLCD1,CALM1 (includes others),MAP2K4,CAMK2G,CAMK4,PRKCG
Rac Signaling	0.0213444	0.082	-3.162	BAIAP2,KRAS,ACTR2,MAP2K4,PAK1,PIP5K1C,ABI2,PAK3,ARPC1A,NCKAP1
RhoA Signaling	0.0213444	0.082	-1.667	BAIAP2,PLXNA1,SEPT7,ACTR2,EZR,NGEF,PPP1CB,PIP5K1C,SEPT5,ARPC1A
Synaptic Long Term Potentiation	0.0217929	0.0813	-0.333	PLCB1,PLCD1,KRAS,PPP3R1,CALM1 (includes others),CAMK2G,PPP1R7,PPP1CB,CAMK4,PRKCG
fMLP Signaling in Neutrophils	0.0243489	0.0781	-3	GNAI1,PLCB1,KRAS,ACTR2,PPP3R1,CALM1 (includes others),GNG12,CAMK4,ARPC1A,PRKCG
CCR3 Signaling in Eosinophils	0.0264608	0.0758	-2.236	GNAI1,PLCB1,KRAS,CALM1 (includes others),PAK1,GNG12,PPP1CB,CAMK4,PAK3,PRKCG
p70S6K Signaling	0.0291573	0.073	0.333	PPP2R5E,GNAI1,PLCB1,PLCD1,KRAS,RPS6,YWHAQ,PPP2R1A,BCAP31,PRKCG
Regulation of Cellular Mechanics by Calpain Protease	0.03125	0.115	NaN	KRAS,CDKN1B,EZR,ACTN2,ACTN1,ACTN4,CAPN2
Opioid Signaling Pathway	0.03125	0.0539	-2.309	GNAI1,PLCB1,KRAS,CALM1 (includes others),RGS7,AP2B1,CAMK4,PPP3R1,CDKN1B,MAP2K4,CAMK2G,AP2A1,PRKCG
Thrombin Signaling	0.0319066	0.058	-1.667	GNAI1,PLCB1,GNAZ,PLCD1,KRAS,CAMK2G,ARHGEF2,RHOB,GNG12,PPP1CB,CAMK4,PRKCG
Regulation of Actin-based Motility by Rho	0.032352	0.093	-2.121	BAIAP2,ACTR2,PAK1,RHOB,PPP1CB,PIP5K1C,PAK3,ARPC1A
RhoGDI Signaling	0.0332616	0.0625	2.121	GNAI1,GNAZ,ACTR2,ARHGEF2,RHOB,PAK1,EZR,GNG12,PIP5K1C,PAK3,ARPC1A
Axonal Guidance Signaling	0.0339605	0.04	NaN	GNAI1,PLCB1,GNAZ,PLCD1,KRAS,ACTR2,PAK1,NGEF,RTN4,PAK3,TUBB2A,BAIAP2,PLXNA1,PPP3R1,GNG12,TUBA1B,PRKCG,ARPC1A
nNOS Signaling in Neurons	0.0387409	0.13	-2	DLG4,CALM1 (includes others),PPP3R1,CAMK4,CAPN2,PRKCG
Role of NFAT in Cardiac Hypertrophy	0.0392817	0.0541	-1.508	GNAI1,PLCB1,PLCD1,KRAS,SLC8A2,PPP3R1,CALM1 (includes others),MAP2K4,CAMK2G,GNG12,CAMK4,PRKCG
D-myo-inositol-5-phosphate Metabolism	0.0409498	0.0641	-1.265	PPP2R5E,PLCB1,PLCD1,NUDT3,PDXP,PPP1R7,PPM1H,NT5C,SIRPA,PPP5C
Chemokine Signaling	0.0457527	0.0946	-1.134	GNAI1,PLCB1,KRAS,CALM1 (includes others),CAMK2G,PPP1CB,CAMK4
Semaphorin Signaling in Neurons	0.0480273	0.115	NaN	PLXNA1,PAK1,RHOB,CRMP1,DPYSL4,PAK3
Cardiac Hypertrophy Signaling	0.0483614	0.0504	-1.265	HSPB1,GNAI1,PLCB1,GNAZ,PLCD1,KRAS,PPP3R1,CALM1 (includes others),MAP2K4,RHOB,GNG12,CAMK4
GNRH Signaling	0.049721	0.0595	-2.121	GNAI1,PLCB1,KRAS,CALM1 (includes others),MAP2K4,CAMK2G,PAK1,CAMK4,PAK3,PRKCG
CXCR4 Signaling	0.0511189	0.0588	-2.828	GNAI1,PLCB1,GNAZ,KRAS,MAP2K4,RHOB,PAK1,GNG12,PAK3,PRKCG
Clathrin-mediated Endocytosis Signaling	0.0514744	0.0534	NaN	DNM1L,SNAP91,ACTR2,PPP3R1,CLU,AP2B1,AAK1,AP2A1,PIP5K1C,DNM3,ARPC1A
Huntington's Disease Signaling	0.0536603	0.0486	0	PLCB1,DNM1L,SNCA,DLG4,MAP2K4,NAPB,GNG12,RPH3A,STX1A,DNM3,CAPN2,PRKCG

## Sheet: B) Xu vs Seyfried Comparison
					Seyfried AC vs Ctrl FC			HIP	HIP	MCx	MCx	SCx	SCx	CER	CER	ERC	ERC	CG	CG		HIP	MCx	SCx	CER	ERC	CG		HIP	MCx	SCx	CER	ERC	CG		HIP	HIP	HIP	HIP	HIP	MCx	MCx	MCx	MCx	MCx	SCx	SCx	SCx	SCx	SCx
Symbol					Mean	p-value		ProteinID	N	ProteinID	N	ProteinID	N	ProteinID	N	ProteinID	N	ProteinID	N		Peptides	Peptides	Peptides	Peptides	Peptides	Peptides		Spectra	Spectra	Spectra	Spectra	Spectra	Spectra		mean	lower	upper	localFDR	globalFDR	mean	lower	upper	localFDR	globalFDR	mean	lower	upper	localFDR	globalFDR
CAP2	P40123	CAP2_HUMAN	Adenylyl cyclase-associated protein 2		-0.301932	4.01207e-05		340	515	559	693	405	501	546	890	470	537	380	579		17	9	15	14	15	12		83	25	67	53	57	54		-0.304137	-0.724762	0.0961451	0.118	0.0480545	-0.172702	-0.433467	0.087852	0.2045	0.102741	-0.195007	-0.294322	-0.0966564	0.0098	0.00476078
CORO1A	P31146	COR1A_HUMAN	Coronin-1A		-0.242391	0.00146705		318	431	374	402	485	430	431	478	259	318	383	220		16	13	16	19	20	20		87	37	56	63	93	53		-0.574839	-0.830673	-0.320985	0.0008	0.000492308	-0.268931	-0.400839	-0.131955	0.005	0.00255714	-0.199355	-0.344479	-0.052254	0.0351	0.0154066
ATL1	Q8WXF7	ATLA1_HUMAN	Atlastin-1		-0.172824	0.00040347		324	318	426	364	335	354	440	370	508	433	338	316		22	15	18	18	16	15		86	32	78	62	53	60		-0.184756	-0.449035	0.0971175	0.1819	0.0739275	-0.0828985	-0.392535	0.222967	0.4589	0.271462	-0.0617345	-0.303781	0.167028	0.5322	0.321798
ACTN2	P35609	ACTN2_HUMAN	Alpha-actinin-2		-0.447523	2.29829e-05		1154	539	635	429	690	359	1498	2296	589	441	620	427		11	9	15	7	17	13		25	21	39	21	45	33		-0.282943	-0.614397	0.0621069	0.0946	0.0382695	-0.317901	-0.493896	-0.133767	0.0051	0.002875	-0.264565	-0.497911	-0.0314453	0.0455	0.0214348
RTN3	O95197	RTN3_HUMAN	Reticulon-3		-0.186314	0.000803209		517	684	533	432	582	738	931	861	510	502	555	560		13	13	12	16	16	10		58	26	47	34	53	38		-0.169153	-0.302424	-0.0209976	0.073	0.0277563	-0.0443556	-0.238177	0.158203	0.6119	0.359682	-0.00597159	-0.125959	0.112975	0.8777	0.443923
DNM3	Q9UQ16	DYN3_HUMAN	Dynamin-3		-0.137742	0.00240207		354	241	408	167	377	203	246	148	265	220	315	186		20	11	19	26	21	14		79	33	71	95	91	63		-0.263035	-0.575915	0.0678905	0.1085	0.0435574	-0.135849	-0.365001	0.0971597	0.2674	0.141315	-0.158619	-0.30468	-0.0178601	0.0965	0.0452976
KIAA1045	Q9UPV7	K1045_HUMAN	Protein KIAA1045		-0.372122	6.83835e-05		1597	1314	856	887	1336	1079	2257	1797	808	772	634	451		6	6	6	7	11	10		16	15	18	11	34	32		-0.172495	-0.456784	0.140815	0.2317	0.0957508	0.11111	-0.157346	0.373036	0.3796	0.217347	-0.115459	-0.258644	0.0303892	0.2491	0.122331
DNM1L	O00429	DNM1L_HUMAN	Dynamin-1-like protein		-0.236639	3.13649e-05		84	102	88	54	87	86	111	106	97	83	82	61		31	33	34	33	36	34		208	109	205	156	168	188		-0.409434	-0.695001	-0.112415	0.0149	0.00691542	-0.22532	-0.380153	-0.0544484	0.0291	0.0144243	-0.192958	-0.30163	-0.0834357	0.0159	0.00766329
AP3D1	O14617	AP3D1_HUMAN	AP-3 complex subunit delta-1		-0.229669	1.19624e-05		548	470	624	872	670	727	495	488	493	583	585	660		17	9	12	18	15	9		55	22	41	57	55	36		-0.390619	-0.650761	-0.139023	0.0101	0.00468509	-0.166955	-0.281187	-0.0514164	0.0453	0.0222167	-0.152491	-0.30286	-0.00285601	0.1191	0.0570554
MYO5A	Q9Y4I1	MYO5A_HUMAN	Unconventional myosin-Va		-0.159463	7.85703e-05		172	93	151	90	156	71	83	53	156	104	155	115		47	36	46	61	54	37		137	75	140	186	130	115		-0.237929	-0.47045	-0.00122516	0.0727	0.0273796	0.00157077	-0.234919	0.241245	0.7381	0.400655	-0.0654223	-0.219029	0.0724544	0.5355	0.32408
DPYSL4	O14531	DPYL4_HUMAN	Dihydropyrimidinase-related protein 4		-0.272446	2.92353e-05		368	345	837	481	557	308	635	553	375	337	546	333		19	6	17	15	19	13		77	15	49	46	69	38		-0.287166	-0.398084	-0.165857	0.0014	0.000824138	-0.121003	-0.28285	0.032656	0.241	0.126821	-0.1221	-0.230872	-0.0138004	0.1526	0.0712941
PPP2R1A	P30153	2AAA_HUMAN	Serine/threonine-protein phosphatase 2A 65 kDa regulatory subunit A alpha isoform		-0.124436	0.00202008		105	111	106	88	96	100	99	85	107	91	75	74		32	26	31	33	34	32		178	96	190	168	163	197		-0.345772	-0.545627	-0.124349	0.0073	0.00345447	-0.221209	-0.357614	-0.0791546	0.0177	0.00953044	-0.152627	-0.243083	-0.0579443	0.0339	0.0145177
FARSB	Q9NSD9	SYFB_HUMAN	Phenylalanine--tRNA ligase beta subunit		-0.247363	0.00316275		451	319	285	287	443	325	482	323	383	352	386	419		21	15	18	19	23	13		65	47	60	58	68	53		-0.496466	-0.822979	-0.175461	0.0073	0.00357559	-0.258833	-0.403141	-0.119942	0.0075	0.00460667	-0.160381	-0.297368	-0.00834137	0.0971	0.0457522
RTN4	Q9NQC3	RTN4_HUMAN	Reticulon-4		-0.17257	0.000877376		74	79	235	109	98	95	60	88	66	82	174	102		35	26	37	38	42	25		231	56	188	229	219	106		-0.208996	-0.399432	-0.0206815	0.0634	0.0237196	-0.0850303	-0.32611	0.146135	0.4417	0.2608	-0.0983611	-0.279029	0.0790569	0.3756	0.20882
BAIAP2	Q9UQB8	BAIP2_HUMAN	Brain-specific angiogenesis inhibitor 1-associated protein 2		-0.314332	8.18569e-06		623	520	850	823	767	867	1347	1164	667	751	840	852		19	8	10	10	13	9		48	15	36	23	41	23		-0.158265	-0.423619	0.114827	0.2354	0.0975106	-0.0659579	-0.250989	0.122273	0.5257	0.320349	-0.0802332	-0.198875	0.0384252	0.4303	0.24739
STXBP1	P61764	STXB1_HUMAN	Syntaxin-binding protein 1		-0.204544	0.000381292		20	40	14	29	13	29	10	32	17	31	18	24		56	41	55	58	57	51		520	286	703	585	422	534		-0.466291	-0.885532	-0.0641219	0.028	0.0115217	-0.280867	-0.440235	-0.130678	0.0077	0.0048	-0.256589	-0.503002	-0.00478263	0.057	0.0261123
ADAP1	O75689	ADAP1_HUMAN	Arf-GAP with dual PH domain-containing protein 1		-0.366086	0.000891211		1694	1931	1678	1960	1565	1739	2288	2143	1410	1588	1543	1487		6	3	6	6	8	4		15	5	15	11	17	9		-0.268512	-0.457502	-0.0963625	0.0177	0.00830415	-0.144924	-0.378755	0.0954648	0.2292	0.120234	-0.176032	-0.272353	-0.0785086	0.0178	0.00832823
PPME1	Q9Y570	PPME1_HUMAN	Protein phosphatase methylesterase 1		-0.170904	0.00409065		771	971	823	1062	718	586	1052	911	584	831	859	889		11	7	11	10	13	5		40	16	38	30	46	22		-0.328792	-0.564537	-0.0938134	0.0188	0.00877878	-0.24495	-0.46132	-0.0334869	0.0535	0.0271136	-0.206672	-0.335394	-0.0656815	0.0283	0.0120947
TPP1	O14773	TPP1_HUMAN	Tripeptidyl-peptidase 1		0.420904	9.70561e-05		665	481	389	384	430	389	1079	831	388	735	464	570		7	7	8	5	8	5		45	35	62	29	68	46		0.280733	0.0814438	0.487946	0.0223	0.00999548	0.121961	-0.0541529	0.303231	0.2612	0.13726	0.133689	-0.00538158	0.296064	0.1854	0.0893407
NUCKS1	Q9H1E3	NUCKS_HUMAN	Nuclear ubiquitous casein and cyclin-dependent kinase substrate 1		0.503271	0.00303307		1706	2225	1327	1837	1811	2248	1768	2656	1584	2217	605	1580		5	2	3	4	6	4		15	8	12	17	14	35		0.348044	-0.00530126	0.708708	0.0406	0.0161738	0.230328	0.0745662	0.396003	0.0228	0.0122871	0.248802	-0.057604	0.587168	0.0976	0.0462029
PBXIP1	Q96AQ6	PBIP1_HUMAN	Pre-B-cell leukemia transcription factor-interacting protein 1		0.477517	0.00338846		703	671	742	863	1060	995	1455	1172	904	661	1530	1249		15	7	9	9	11	4		43	18	25	21	30	9		0.4928	0.142817	0.877469	0.0144	0.00659083	0.3484	0.100641	0.584629	0.015	0.00866342	0.317095	0.122107	0.518674	0.0117	0.0056017
DMXL2	Q8TDJ6	DMXL2_HUMAN	DmX-like protein 2		-0.235153	0.00208127		157	108	276	162	206	118	174	173	236	165	275	293		46	26	44	43	46	26		147	48	114	122	100	72		-0.254616	-0.538883	0.019166	0.0824	0.032314	-0.0717821	-0.198114	0.0545898	0.4889	0.291577	-0.0740228	-0.168052	0.0183742	0.4647	0.272347
CLU	P10909	CLUS_HUMAN	Clusterin		0.33937	0.00602473		745	574	558	626	540	571	866	761	490	473	409	703		10	8	10	10	14	8		41	25	51	36	55	52		0.267499	0.105098	0.428524	0.0108	0.00508613	0.115586	-0.0672479	0.30309	0.2983	0.160908	0.2629	0.0959179	0.424504	0.0134	0.00653971
GAS7	O60861	GAS7_HUMAN	Growth arrest-specific protein 7		-0.213295	0.00752638		1320	1140	1222	1190	1022	785	1448	901	1282	829	1516	994		9	4	8	9	12	4		21	9	26	21	19	9		-0.319022	-0.524112	-0.125325	0.0082	0.00391377	-0.176565	-0.325054	-0.0259771	0.0727	0.0343085	-0.214267	-0.274196	-0.14548	0.0004	0.00035
FBXL16	Q8N461	FXL16_HUMAN	F-box/LRR-repeat protein 16		-0.397283	0.000665834		907	1170	830	1277	1029	1011	1866	1499	1243	1040	1111	1010		8	4	7	6	7	6		34	16	26	15	20	15		-0.190567	-0.492909	0.0965613	0.195	0.0804179	-0.247333	-0.42952	-0.086704	0.02	0.0109759	-0.0954486	-0.271077	0.070447	0.3725	0.20615
GJA1	P17302	CXA1_HUMAN	Gap junction alpha-1 protein		0.394995	0.00260177		632	800	817	875	671	788	998	1170	719	812	678	757		10	6	10	10	10	6		48	16	41	32	38	30		0.590222	0.299991	0.90065	0.0017	0.000975	0.344379	0.084045	0.612794	0.0241	0.0128077	0.243568	0.000430168	0.471468	0.0679	0.0313899
HOMER1	Q86YM7	HOME1_HUMAN	Homer protein homolog 1		-0.335964	0.000480516		1885	1559	1336	1938	1139	1438	2339	2855	1603	1289	1479	1644		3	4	6	3	6	3		12	8	23	11	13	10		-0.652402	-1.28852	-0.0357085	0.0323	0.012618	-0.239289	-0.456196	-0.0500058	0.0394	0.0196743	-0.301916	-0.508897	-0.0956735	0.016	0.0077675
YWHAQ	P27348	1433T_HUMAN	14-3-3 protein theta		-0.178578	0.00109053		508	560	593	338	666	667	517	629	438	377	493	304		13	9	10	14	16	14		59	23	41	55	60	43		-0.281313	-0.524075	-0.0526223	0.0378	0.0151	-0.18259	-0.338998	-0.0222744	0.0705	0.0334355	-0.153011	-0.249469	-0.0558734	0.0413	0.018442
ASAH1	Q13510	ASAH1_HUMAN	Acid ceramidase		0.401885	0.0084415		325	322	685	931	464	387	494	486	379	566	851	645		18	9	15	13	17	8		86	20	58	57	69	22		0.307412	0.100378	0.525363	0.0167	0.0077257	0.262916	0.0403177	0.48558	0.0399	0.0200631	0.233049	0.0469972	0.408049	0.0377	0.0168507
OTUB1	Q96FW1	OTUB1_HUMAN	Ubiquitin thioesterase OTUB1		-0.190352	0.000293641		272	468	323	507	277	492	418	1017	278	518	407	662		13	13	14	11	17	10		101	42	94	65	89	52		-0.377192	-0.607372	-0.14717	0.0067	0.00320435	-0.259525	-0.406956	-0.117425	0.0084	0.00531579	-0.156248	-0.281582	-0.0157568	0.0878	0.0404719
TUBB2A	Q13885	TBB2A_HUMAN	Tubulin beta-2A chain		-0.105745	0.00383805		1304	363	333	602	868	317	1944	603	897	8	750	2058		3	5	3	1	3	1		21	41	31	14	30	27		-0.310113	-0.633119	0.00561718	0.06	0.0223642	-0.053646	-0.393404	0.284414	0.546	0.332577	-0.023374	-0.220291	0.174432	0.7015	0.397625
MAOB	P27338	AOFB_HUMAN	Amine oxidase [flavin-containing] B		0.43733	0.00329202		265	287	483	355	313	267	374	380	284	282	224	206		19	11	17	17	17	16		102	28	83	71	87	86		0.730369	0.387118	1.08492	0.0013	0.000765385	0.310641	0.123257	0.491189	0.0081	0.00514444	0.346151	0.179431	0.513499	0.0026	0.00122857
UGP2	Q16851	UGPA_HUMAN	UTP--glucose-1-phosphate uridylyltransferase		0.201259	5.72204e-05		288	243	292	465	221	213	289	304	313	269	395	277		24	19	24	23	20	16		95	46	110	87	82	52		0.131216	-0.0421735	0.314739	0.2245	0.0921319	0.108107	-0.0487896	0.28467	0.3114	0.169988	0.181184	0.0460744	0.323767	0.0526	0.0243729
DLG4	P78352	DLG4_HUMAN	Disks large homolog 4		-0.232049	0.00684218		1001	758	848	775	904	742	1074	659	853	556	762	860		11	5	10	14	15	6		30	15	30	29	32	26		-0.650114	-1.1345	-0.148005	0.0129	0.00600895	-0.0648382	-0.250201	0.138396	0.5107	0.308134	-0.211278	-0.370432	-0.0444474	0.0413	0.0185867
RPH3A	Q9Y2J0	RP3A_HUMAN	Rabphilin-3A		-0.389936	0.000944929		1095	894	612	476	1046	543	651	405	1034	1123	796	1258		9	11	9	20	12	8		27	22	25	45	26	25		-0.48322	-0.870283	-0.0869857	0.0198	0.00907622	-0.190126	-0.395787	0.0074547	0.0965	0.0476038	-0.290134	-0.474328	-0.0835996	0.015	0.00745584
IDH2	P48735	IDHP_HUMAN	Isocitrate dehydrogenase [NADP], mitochondrial		-0.228578	0.000176469		216	360	134	163	163	222	261	361	121	229	124	154		20	24	19	20	26	25		118	81	136	94	155	143		-0.349887	-0.722258	0.0701406	0.0734	0.0280556	-0.370029	-0.711594	-0.00633511	0.0441	0.0218116	-0.343276	-0.61925	-0.0770286	0.0265	0.0110868
HSPB1	P04792	HSPB1_HUMAN	Heat shock protein beta-1		0.587268	0.00138713		542	713	348	503	460	645	695	683	483	677	368	549		13	11	13	13	14	10		56	39	59	43	56	56		0.548844	0.286235	0.787962	0.0008	0.000514286	0.402444	0.147214	0.668845	0.0103	0.00639615	0.399479	0.202908	0.596697	0.0018	0.00112308
NAPB	Q9H115	SNAB_HUMAN	Beta-soluble NSF attachment protein		-0.145076	0.00396156		328	337	273	280	300	304	510	351	258	277	246	280		13	13	15	14	17	12		85	49	85	55	93	79		-0.313204	-0.544831	-0.0891356	0.0188	0.00866945	-0.139482	-0.216184	-0.0637051	0.0345	0.0175878	-0.075645	-0.231487	0.072342	0.4638	0.271634
DBNL	Q9UJU6	DBNL_HUMAN	Drebrin-like protein		-0.210133	0.000636484		928	749	799	598	1156	718	1125	1159	1279	780	1458	1323		12	8	8	8	10	4		33	16	22	28	19	10		-0.226591	-0.394872	-0.0680012	0.0301	0.0123025	-0.250272	-0.470314	-0.0519193	0.0389	0.019477	-0.160207	-0.328311	0.00788051	0.1262	0.0609183
PAK1	Q13153	PAK1_HUMAN	Serine/threonine-protein kinase PAK 1		-0.244222	0.00014662		893	251	608	301	658	239	839	369	616	301	690	258		8	8	10	10	8	4		34	22	41	37	43	29		-0.264292	-0.47665	-0.0521964	0.0344	0.0136837	-0.145135	-0.27494	-0.00847329	0.1188	0.0563033	-0.0694792	-0.204737	0.0655704	0.505	0.302
STK24	Q9Y6E0	STK24_HUMAN	Serine/threonine-protein kinase 24		-0.363233	0.00842539		1994	2069	1420	1714	2670	2355	3212	2168	2048	1862	1490	1868		3	2	1	1	3	4		11	7	5	5	8	10		-0.220321	-0.466537	0.00452633	0.0936	0.0377384	-0.0244907	-0.464792	0.394547	0.5976	0.354088	-0.115289	-0.344544	0.105853	0.3332	0.17803
ACAN	P16112	PGCA_HUMAN	Aggrecan core protein		0.725406	0.000468152		1910	1967	1210	996	1226	1503	3152	3640	1314	1584	2751	1882		5	6	8	3	4	2		12	9	21	6	19	2		0.278356	0.00647629	0.541988	0.0559	0.0211761	0.121692	-0.356595	0.572877	0.3925	0.225494	0.24904	0.0763677	0.435788	0.0263	0.0107913
RGS7	P49802	RGS7_HUMAN	Regulator of G-protein signaling 7		-0.308557	0.00486069		1181	1347	1483	1176	1171	1020	1163	925	1491	1325	1125	1246		5	3	5	8	6	3		25	6	22	27	15	15		-0.303263	-0.626209	0.0303979	0.0699	0.0258668	-0.183158	-0.423909	0.09794	0.1813	0.0902628	-0.193954	-0.327161	-0.0592862	0.0306	0.0136395
PLCD1	P51178	PLCD1_HUMAN	1-phosphatidylinositol 4,5-bisphosphate phosphodiesterase delta-1		0.396339	0.00481196		391	474	551	516	615	811	593	698	417	483	564	558		17	9	10	16	16	10		73	25	45	49	64	37		0.333216	0.0883409	0.571499	0.0177	0.00833947	0.0393397	-0.123229	0.197951	0.6595	0.377115	0.0432356	-0.166587	0.259923	0.6141	0.361711
ANXA5	P08758	ANXA5_HUMAN	Annexin A5		0.4417	0.00575644		57	88	87	129	78	127	81	120	109	114	100	147		30	20	28	28	27	21		262	110	216	191	162	165		0.418255	0.0584157	0.75916	0.0248	0.0107305	0.246799	0.0497748	0.469757	0.0437	0.0216108	0.212825	0.0539362	0.381702	0.0397	0.0178647
IPO5	O00410	IPO5_HUMAN	Importin-5		-0.138994	0.00143107		522	263	752	293	472	254	540	267	515	317	647	303		15	10	16	17	17	13		57	17	57	53	52	31		-0.225644	-0.432174	-0.0289365	0.0564	0.0212445	-0.104965	-0.218843	0.00597711	0.2547	0.133547	-0.107194	-0.243394	0.0253299	0.2811	0.14061
NT5C	Q8TCD5	NT5C_HUMAN	5'(3')-deoxyribonucleotidase, cytosolic type		0.659114	0.000574426		968	1600	1612	1280	1372	1993	1376	1552	1225	1592	1463	1375		7	2	5	7	6	3		32	5	18	23	21	10		0.341882	0.0893963	0.604115	0.0202	0.00933788	0.139475	-0.388744	0.614884	0.3647	0.20633	0.0674889	-0.123368	0.270138	0.527	0.317175
LHPP	Q9H008	LHPP_HUMAN	Phospholysine phosphohistidine inorganic pyrophosphate phosphatase		0.305374	0.00969387		633	902	849	783	565	1216	709	1494	535	1007	681	846		7	5	4	6	9	5		48	15	49	43	51	30		0.295562	0.0975069	0.506575	0.0157	0.00709741	0.0494719	-0.151428	0.246432	0.5976	0.354191	0.065559	-0.122452	0.251534	0.5206	0.312308
CAPN2	P17655	CAN2_HUMAN	Calpain-2 catalytic subunit		0.362138	0.00186681		452	352	450	324	491	404	444	527	398	286	531	726		18	10	14	18	21	8		65	30	55	62	66	40		0.373832	0.210648	0.539926	0.0012	0.000720833	0.117226	-0.052838	0.291189	0.2678	0.14168	0.149166	0.0238701	0.285331	0.0968	0.0454496
TWF2	Q6IBS0	TWF2_HUMAN	Twinfilin-2		-0.192986	0.0013942		499	825	1936	1011	688	1051	871	878	632	957	892	883		9	3	7	10	10	6		60	3	40	36	43	21		-0.394764	-0.691043	-0.132175	0.0143	0.00655484	-0.0770636	-3.24851	2.83724	0.4597	0.27217	-0.183792	-0.325733	-0.0278767	0.0584	0.0272662
EZR	P15311	EZRI_HUMAN	Ezrin		0.218082	0.00183127		205	74	335	183	251	83	528	536	253	133	485	373		26	14	23	17	26	13		122	40	102	54	94	44		0.323153	0.126544	0.520195	0.011	0.00518636	0.0609355	-0.138726	0.271609	0.5398	0.328701	0.102795	-0.0566933	0.271666	0.3312	0.176408
GFAP	P14136	GFAP_HUMAN	Glial fibrillary acidic protein		0.750768	0.00015887		0	5	2	15	5	10	4	7	1	5	1	8		95	44	57	61	70	54		1829	590	821	794	1045	1211		0.529149	-0.0661679	1.10379	0.0573	0.0213143	0.198756	-0.24779	0.661912	0.2655	0.140215	0.0958728	-0.330819	0.544217	0.448	0.259714
GFAP	P14136	GFAP_HUMAN	Glial fibrillary acidic protein		0.922297	0.00515194		0	5	2	15	5	10	4	7	1	5	1	8		95	44	57	61	70	54		1829	590	821	794	1045	1211		0.529149	-0.0661679	1.10379	0.0573	0.0213143	0.198756	-0.24779	0.661912	0.2655	0.140215	0.0958728	-0.330819	0.544217	0.448	0.259714
HEBP2	Q9Y5Z4	HEBP2_HUMAN	Heme-binding protein 2		0.409182	0.0103598		1565	2010	1328	1847	2083	2328	2058	1899	2098	2399	1983	2938		4	2	3	6	3	1		17	8	9	13	8	6		0.218826	0.0373865	0.385936	0.0394	0.0154921	0.0392209	-0.161274	0.232868	0.6416	0.370849	0.0712273	-0.182256	0.305396	0.5012	0.298406
CPNE3	O75131	CPNE3_HUMAN	Copine-3		0.391171	0.000803787		871	777	1223	1217	1464	1390	1165	977	790	1005	1450	1229		11	4	5	10	11	5		35	9	16	27	35	10		0.199502	0.0323569	0.358537	0.0548	0.0210424	0.0963717	-0.0542453	0.261883	0.3676	0.208364	0.0451368	-0.114922	0.205862	0.6352	0.370537
TAGLN3	Q9UI15	TAGL3_HUMAN	Transgelin-3		-0.248502	0.000299599		341	680	114	385	216	521	355	726	243	492	149	355		12	14	12	11	14	13		83	88	112	74	97	119		-0.242744	-0.432508	-0.0496801	0.0333	0.0133103	-0.102767	-0.233203	0.0189968	0.2853	0.152005	-0.0775698	-0.21059	0.0520938	0.4547	0.265878
RABEP1	Q15276	RABE1_HUMAN	Rab GTPase-binding effector protein 1		-0.356792	0.000311681		2397	3689	2539	1589	2097	2620	2108	2514	2005	2957	2557	2632		3	1	3	6	4	2		8	1	9	13	9	3		-0.348192	-0.658124	-0.0336049	0.0381	0.0152106	0.0250271	-5.63335	6.75236	0.5215	0.316686	-0.262347	-0.48857	-0.0265866	0.048	0.0225339
TPD52L1	Q16890	TPD53_HUMAN	Tumor protein D53		0.44517	0.00816457		1929	2287	1509	1433	1885	2196	2100	2395	1785	2002	2092	2020		3	3	3	4	3	2		12	6	11	13	11	5		0.289317	0.0924769	0.486837	0.0149	0.00688009	0.34212	0.0153802	0.635784	0.04	0.0202548	0.288195	0.104098	0.459759	0.0115	0.00549655
HPCA	P84074	HPCA_HUMAN	Neuron-specific calcium-binding protein hippocalcin		-0.388515	0.00220495		1155	598	1122	634	1711	1843	2837	2402	1427	568	1579	1900		3	4	3	2	5	4		25	10	13	7	16	9		-0.350587	-1.01883	0.353684	0.1907	0.0783714	0.00569423	-0.169149	0.184784	0.7847	0.410255	-0.10707	-0.277754	0.0539316	0.3153	0.163545
VTA1	Q9NP79	VTA1_HUMAN	Vacuolar protein sorting-associated protein VTA1 homolog		-0.135942	0.00492614		1727	1418	1865	2245	1296	1103	1638	1450	1856	1696	2028	1438		6	2	6	6	3	3		14	4	19	18	10	5		-0.381882	-0.520865	-0.229868	0.0011	0.0007	-0.146019	-0.432909	0.136226	0.2564	0.134849	-0.219047	-0.329321	-0.113704	0.0073	0.00384146
G6PD	P11413	G6PD_HUMAN	Glucose-6-phosphate 1-dehydrogenase		0.196905	0.00693324		476	321	578	707	418	275	755	471	477	327	449	520		19	14	20	17	21	13		62	24	64	40	56	48		0.154171	-0.0430816	0.355355	0.1849	0.0755017	0.0606843	-0.045319	0.160137	0.5869	0.350602	0.0493028	-0.0650316	0.161978	0.6571	0.380767
PPT1	P50897	PPT1_HUMAN	Palmitoyl-protein thioesterase 1		0.260224	0.000350228		1110	1198	948	888	919	1227	768	1121	789	1002	630	832		5	4	8	11	12	7		27	13	30	40	35	33		0.23375	-0.00991697	0.463832	0.0757	0.0291023	0.133446	-0.0340226	0.291901	0.2067	0.104814	0.118565	0.0140461	0.231377	0.1684	0.0799945
NCALD	P61601	NCALD_HUMAN	Neurocalcin-delta		-0.452944	0.000278183		1258	1701	1315	1518	779	1897	2334	2748	1044	1723	1260	1834		2	2	2	2	4	3		23	8	36	11	26	13		-0.280349	-0.561894	-0.00093839	0.0589	0.0220106	0.00688331	-0.250974	0.259228	0.6926	0.387345	-0.242275	-0.457048	-0.0278272	0.0493	0.0230879
PPP2R5E	Q16537	2A5E_HUMAN	Serine/threonine-protein phosphatase 2A 56 kDa regulatory subunit epsilon isoform		-0.445547	0.00194329		1061	1009	1130	877	1057	903	1180	1294	906	734	589	787		6	4	4	7	9	7		28	10	25	27	30	36		-0.264067	-0.506691	-0.0219773	0.0516	0.0199891	-0.0368028	-0.219158	0.137575	0.6684	0.380178	-0.0261399	-0.115619	0.0568172	0.8526	0.438993
PLXNA4	Q9HCM2	PLXA4_HUMAN	Plexin-A4		-0.352602	0.00311725		595	269	985	345	555	246	1437	1903	915	1022	1159	916		17	8	18	9	14	6		50	12	49	22	30	14		-0.303095	-0.64454	0.0263188	0.0759	0.0293267	-0.0780783	-0.247875	0.0837541	0.4729	0.280553	-0.0530973	-0.153351	0.0555624	0.6419	0.373806
TSTD1	Q8NFU3	TSTD1_HUMAN	Thiosulfate sulfurtransferase/rhodanese-like domain-containing protein 1		-0.612668	1.62206e-05		1083	1613	1887	2558	1323	2066	3426	4500	1764	1747	1682	2159		4	1	3	1	3	4		28	4	19	5	11	8		-0.253786	-0.525476	0.0247081	0.0799	0.0314884	-0.174628	-0.49071	0.16943	0.2179	0.113598	-0.264414	-0.468532	-0.0710359	0.0276	0.01195
CDC42BPB	Q9Y5S2	MRCKB_HUMAN	Serine/threonine-protein kinase MRCK beta		-0.222617	0.00936409		804	881	1379	1229	1021	768	732	578	1056	1030	1457	1303		13	3	11	17	12	4		38	7	26	41	25	10		-0.194337	-0.412306	0.0541574	0.1295	0.052433	0.30501	-0.124731	0.737103	0.1195	0.0567558	-0.0212407	-0.179043	0.132287	0.7469	0.411802
AAK1	Q2M2I8	AAK1_HUMAN	AP2-associated protein kinase 1		-0.179461	0.000399827		410	480	436	331	334	286	502	435	409	486	550	443		15	12	21	21	18	13		70	31	78	56	65	38		-0.201763	-0.377233	-0.00955058	0.0719	0.027077	-0.118078	-0.257363	0.0142396	0.2332	0.12156	-0.140647	-0.236426	-0.0490551	0.0623	0.0285728
CRMP1	Q14194	DPYL1_HUMAN	Dihydropyrimidinase-related protein 1		-0.213354	0.000146652		72	90	103	134	85	126	95	133	92	125	101	113		29	22	22	25	30	23		234	99	207	171	176	163		-0.240191	-0.446482	-0.0307165	0.0495	0.0192252	-0.0597048	-0.21941	0.0840092	0.5601	0.339674	-0.0711357	-0.190029	0.0555828	0.4944	0.294186
CRMP1	Q14194	DPYL1_HUMAN	Dihydropyrimidinase-related protein 1		-0.511097	0.00143725		72	90	103	134	85	126	95	133	92	125	101	113		29	22	22	25	30	23		234	99	207	171	176	163		-0.240191	-0.446482	-0.0307165	0.0495	0.0192252	-0.0597048	-0.21941	0.0840092	0.5601	0.339674	-0.0711357	-0.190029	0.0555828	0.4944	0.294186
SYT12	Q8IV01	SYT12_HUMAN	Synaptotagmin-12		-0.639637	0.00106714		1433	997	1460	819	826	701	566	528	1830	1169	1621	990		5	5	9	16	6	3		19	6	33	51	10	8		-0.373888	-0.604308	-0.142064	0.0068	0.00323535	-0.0432876	-0.285785	0.187182	0.5972	0.353677	-0.1522	-0.291685	-0.0151619	0.1068	0.0511507
DBT	P11182	ODB2_HUMAN	Lipoamide acyltransferase component of branched-chain alpha-keto acid dehydrogenase complex, mitochondrial		-0.227234	0.0043004		2470	2498			2567	3159	1564	1389	1950	1844	2834	2499		3		2	8	3	1		7		6	19	9	2		-0.514034	-1.01312	0.00989609	0.0404	0.0160605						-0.642649	-1.14598	-0.189765	0.0109	0.00528393
RUVBL2	Q9Y230	RUVB2_HUMAN	RuvB-like 2		0.379312	0.00120026		1322	1143	1255	1620	2622	1637	1199	779	1657	1157	1896	1793		8	3	3	12	6	2		21	9	5	26	12	6		0.136148	0.00845167	0.258208	0.1285	0.0518454	0.236882	0.0661199	0.415794	0.0328	0.0164274	0.0925917	-0.0969654	0.279949	0.3946	0.22495
MAP1S	Q66K74	MAP1S_HUMAN	Microtubule-associated protein 1S		-0.580362	0.00193125		1365	655	814	798	1261	1347	1700	1306	733	598	615	842		11	8	8	7	17	10		20	16	20	17	37	34		-0.1893	-0.377941	0.00565641	0.0982	0.0394163	-0.0587696	-0.235854	0.137785	0.5374	0.327	-0.0618804	-0.216479	0.0869777	0.5629	0.338667
PLXNA1	Q9UIW2	PLXA1_HUMAN	Plexin-A1		-0.402711	7.45555e-05		1124	682	954	1035	1023	832	1550	958	752	338	880	561		13	7	12	9	22	9		26	13	26	19	36	21		-0.195994	-0.475186	0.0534005	0.1556	0.0636802	-0.159623	-0.433806	0.0939517	0.2064	0.103784	-0.0908615	-0.261668	0.0799169	0.4008	0.2281
PLCB1	Q9NQ66	PLCB1_HUMAN	1-phosphatidylinositol 4,5-bisphosphate phosphodiesterase beta-1		-0.28687	0.000184786		76	73	83	55	74	61	187	181	89	75	120	63		51	42	50	35	50	42		225	111	222	115	185	147		-0.218582	-0.505008	0.0727824	0.1419	0.0584896	-0.110928	-0.233003	0.023448	0.2486	0.13075	-0.0606139	-0.196531	0.0712556	0.5649	0.339344
SAR1A	Q9NR31	SAR1A_HUMAN	GTP-binding protein SAR1a		-0.163102	0.0103909		1895	1738	1953	1291	1637	1715	2123	3149	2145	1582	3167	1471		3	2	3	3	2	1		12	3	14	13	7	1		-0.136223	-0.285019	0.0080798	0.1684	0.068861	0.0194169	-0.261664	0.313264	0.6721	0.381612	-0.0413027	-0.155979	0.0757567	0.6859	0.39059
GNG12	Q9UBI6	GBG12_HUMAN	Guanine nucleotide-binding protein G(I)/G(S)/G(O) subunit gamma-12		0.408165	0.0034934		1800	1300	2550	1776	3088	1878	2842	2505	2205	2423	2422	1536		3	1	2	3	1	1		13	1	3	7	7	3		0.401257	0.0799186	0.721602	0.0219	0.00983562	0.187729	-3.49372	4.77586	0.419	0.244817	0.272125	-0.124147	0.690925	0.1358	0.0652231
AP3S1	Q92572	AP3S1_HUMAN	AP-3 complex subunit sigma-1		-0.254641	0.0103661		2653	2933	2775	2726	2571	3236	2620	3227	2817	3637	3258	2591		2	1	1	3	2	1		6	1	6	9	4	1		-0.279228	-0.599398	0.0162216	0.0795	0.0313402	-0.199008	-3.60376	2.89857	0.3957	0.22807	-0.237604	-0.514689	0.0172847	0.0905	0.042463
IRGQ	Q8WZA9	IRGQ_HUMAN	Immunity-related GTPase family Q protein		-0.664584	0.00182298		810	986	927	469	831	866	1252	1166	776	708	805	587		9	7	8	9	13	7		38	13	33	25	35	24		-0.354103	-0.529185	-0.18929	0.0021	0.00118222	-0.208294	-0.355684	-0.0617265	0.03	0.0148289	-0.0871202	-0.209103	0.0378346	0.3819	0.21405
NIPSNAP3A	Q9UFN0	NPS3A_HUMAN	Protein NipSnap homolog 3A		0.881859	0.00225681		836	1031	853	857	976	1431	1557	1291	1005	1149	598	678		6	6	5	7	6	6		37	15	28	19	27	35		0.155916	-0.0775303	0.377048	0.2086	0.0851019	-0.0065539	-0.130711	0.119362	0.8574	0.422191	0.13262	-0.0293718	0.289256	0.2005	0.097462
SYNGAP1	Q96PV0	SYGP1_HUMAN	Ras/Rap GTPase-activating protein SynGAP		-0.299333	0.00231623		685	746	1366	1030	1130	1138	2606	2970	1611	1405	1016	971		13	5	8	4	7	7		44	7	23	9	13	17		-0.350427	-0.822983	0.159394	0.1123	0.0455578	0.0144268	-0.596868	0.541646	0.5975	0.353985	0.0459357	-0.152314	0.253149	0.6067	0.357868
RBKS	Q9H477	RBSK_HUMAN	Ribokinase		0.866319	5.4459e-05		3210	4515	2444	2934	3798	4495	3166	3857	2784	3255	3855	6019		1	1	1	2	2	1		4	2	2	6	4	1		0.329456	-0.0844492	0.794862	0.1072	0.0431584	0.0966383	-0.311496	0.57703	0.4684	0.277887	0.223027	-0.221011	0.675559	0.2273	0.112696
NONO	Q15233	NONO_HUMAN	Non-POU domain-containing octamer-binding protein		0.352684	0.00487181		1340	1449	1981	1565	1478	1579	492	441	1331	1038	1228	1166		6	2	6	15	8	5		21	3	16	57	18	13		-0.208227	-0.500002	0.0549815	0.1407	0.0575601	-0.059695	-0.668616	0.540895	0.5108	0.308345	-0.0169814	-0.202815	0.180685	0.7231	0.405125
RAB8B	Q92930	RAB8B_HUMAN	Ras-related protein Rab-8B		0.26436	0.00830444		2569	1995	2089	2275	2168	1963	3615	3694	1952	1856	2061	1748		2	1	1	1	2	2		6	3	8	4	9	5		0.256485	-0.085015	0.599843	0.1233	0.0497637	0.110918	-0.30775	0.517111	0.4128	0.23953	-0.000539713	-0.192538	0.207572	0.7718	0.420153
COPS4	Q9BT78	CSN4_HUMAN	COP9 signalosome complex subunit 4		-0.151726	0.000944346		953	772	1204	885	846	614	816	757	697	628	1009	865		11	5	13	14	11	6		32	9	32	38	39	17		-0.282728	-0.460146	-0.136797	0.0079	0.00378881	-0.107436	-0.403614	0.209044	0.3869	0.221926	-0.0785912	-0.150575	-0.00872505	0.4015	0.228508
TMPO	P42167	LAP2B_HUMAN	Lamina-associated polypeptide 2, isoforms beta/gamma		0.572209	0.000718234		1512	1893	2009	1764	1621	1432	2128	693	1797	2239				4	1	6	5	4			18	3	14	12	11			0.478381	0.188902	0.765538	0.0062	0.00282233	0.27476	-0.158902	0.700603	0.1331	0.0631219	0.151499	-0.0369339	0.344639	0.1831	0.0877925
DNM1	Q05193	DYN1_HUMAN	Dynamin-1		-0.368921	0.0102136		81	42	71	36	68	33	84	27	79	40	68	23		41	30	39	40	39	33		215	122	236	183	200	209		-0.228741	-0.607	0.14892	0.1816	0.0737422	-0.0535406	-0.309867	0.220325	0.5586	0.33908	-0.140157	-0.290066	0.0209419	0.175	0.0835935
SEPT5	Q99719	SEPT5_HUMAN	Septin-5		-0.284311	0.000424085		497	314	220	237	322	358	565	507	304	208	207	191		13	16	14	11	17	12		60	60	80	51	83	91		-0.252906	-0.519844	0.0595825	0.0905	0.036603	-0.0675884	-0.194155	0.0619894	0.5243	0.319337	-0.124716	-0.270374	0.0259081	0.2123	0.103794
AP2A1	O95782	AP2A1_HUMAN	AP-2 complex subunit alpha-1		-0.161031	0.00228512		103	57	108	37	134	96	165	65	71	36	112	44		31	31	33	31	43	29		180	93	154	124	206	154		-0.229873	-0.487131	0.015933	0.0951	0.0385725	-0.150301	-0.247456	-0.0557647	0.0423	0.0212128	-0.0949079	-0.194672	0.00332449	0.2966	0.151935
ATP6V1H	Q9UI12	VATH_HUMAN	V-type proton ATPase subunit H		-0.181075	0.0083373		275	288	261	270	176	233	282	322	283	248	233	264		21	18	22	19	25	18		100	51	128	89	87	83		-0.193784	-0.44126	0.0617639	0.1442	0.0590017	-0.0884694	-0.201604	0.0240338	0.3606	0.203097	-0.0508311	-0.132231	0.0372725	0.6897	0.392449
DPP6	P42658	DPP6_HUMAN	Dipeptidyl aminopeptidase-like protein 6		-0.278896	0.000950737		203	171	410	315	328	274	449	377	287	362	310	370		36	13	26	24	27	17		123	33	79	61	87	64		-0.214035	-0.567948	0.133725	0.195	0.0803252	-0.06335	-0.334747	0.207628	0.5306	0.322976	-0.018298	-0.158293	0.130641	0.774	0.421031
TTC7B	Q86TV6	TTC7B_HUMAN	Tetratricopeptide repeat protein 7B		-0.538678	0.00296154		1215	1375	1322	1662	1119	876	731	548	1264	1610	1170	1181		6	4	10	18	9	7		24	8	23	41	20	14		-0.201179	-0.543182	0.110063	0.2031	0.0836716	-0.0803787	-0.354357	0.167251	0.4754	0.282623	-0.0715836	-0.230573	0.103225	0.4908	0.291265
ABI2	Q9NYB9	ABI2_HUMAN	Abl interactor 2		-0.287048	4.93693e-05		1353	1599	2025	1864	1595	983	1855	1014	1735	1254	1510	891		6	3	5	6	5	5		21	3	14	15	11	9		-0.226093	-0.453836	-0.00861564	0.0771	0.0299259	0.151756	-0.435216	0.729642	0.3734	0.211974	-0.0980256	-0.207408	0.0204952	0.2892	0.145649
PEPD	P12955	PEPD_HUMAN	Xaa-Pro dipeptidase		0.646837	0.00973844		670	629	619	689	762	682	810	598	728	449	980	514		10	8	10	11	14	9		45	22	36	38	37	18		0.130371	-0.0562084	0.312497	0.2399	0.0994636	0.0280232	-0.171345	0.24593	0.692	0.387117	0.0669004	-0.0682371	0.197654	0.5244	0.315145
GRHPR	Q9UBQ7	GRHPR_HUMAN	Glyoxylate reductase/hydroxypyruvate reductase		0.20774	0.00890085		338	374	357	264	337	307	309	402	215	265	347	245		16	16	16	16	21	16		83	38	77	82	109	58		0.147736	-0.024473	0.330125	0.1747	0.0705876	0.0123105	-0.121953	0.167934	0.8059	0.415668	0.101141	-0.000114263	0.205593	0.2518	0.124853
OSBPL8	Q9BZF1	OSBL8_HUMAN	Oxysterol-binding protein-related protein 8		-0.312423	0.00353157		1999	2115	2136	2861	1819	2435	1839	2546	2210	2533	1683	2162		6	3	4	6	3	4		11	3	12	16	7	8		-0.216461	-0.381558	-0.0368287	0.0493	0.0191625	0.0586408	-3.6189	4.65038	0.4937	0.295904	-0.0938635	-0.255995	0.064636	0.3569	0.194338
NCDN	Q9UBB6	NCDN_HUMAN	Neurochondrin		0.32332	0.00637869		245	188	92	89	198	193	361	264	132	128	105	68		18	24	18	20	29	28		106	105	118	72	145	160		-0.293892	-0.730333	0.127663	0.1381	0.0562038	-0.0263468	-0.174857	0.119984	0.7469	0.401879	0.0216582	-0.0584258	0.105636	0.8888	0.445975
SNAP91	O60641	AP180_HUMAN	Clathrin coat assembly protein AP180		-0.162851	0.00424561		102	138	186	145	83	136	100	116	169	144	117	125		21	15	21	23	24	20		181	67	209	168	127	151		-0.196163	-0.455892	0.0702538	0.1601	0.0658606	-0.0448187	-0.153623	0.0645537	0.6918	0.38689	-0.0470286	-0.187225	0.0895165	0.6449	0.374978
ARHGEF2	Q92974	ARHG2_HUMAN	Rho guanine nucleotide exchange factor 2		-0.330081	3.05384e-05		1430	856	1597	1071	847	641	1166	988	1351	1372	1627	1161		12	4	11	11	10	5		19	5	32	27	18	8		-0.136696	-0.32653	0.0555906	0.2174	0.0893316	0.094739	-0.562581	0.776018	0.4674	0.27719	-0.050562	-0.229292	0.108276	0.6054	0.357484
PGLS	O95336	6PGL_HUMAN	6-phosphogluconolactonase		0.312093	0.000446177		661	748	610	416	683	702	792	891	471	564	525	402		8	8	7	9	12	10		46	22	40	39	57	40		0.164041	-0.0050414	0.331224	0.1152	0.0467635	-0.0102144	-0.206857	0.1867	0.7468	0.401756	0.0775801	-0.0624196	0.223382	0.4521	0.263417
PAK3	O75914	PAK3_HUMAN	Serine/threonine-protein kinase PAK 3		-0.209255	0.00239281		2554	1391	1825	1897	3112	2299	4210	2854	3284	2456	1517	1054		2	3	1	2	1	3		6	4	3	2	2	9		-0.267885	-0.503398	-0.0404273	0.042	0.0167466	-0.126516	-0.370828	0.11548	0.3122	0.170484	-0.335725	-0.920061	0.230348	0.1406	0.0671926
DTNA	Q9Y4J8	DTNA_HUMAN	Dystrobrevin alpha		0.67118	0.000263031		784	965	911	1247	723	828	477	520	1102	1190	1101	811		12	5	11	21	11	6		39	14	38	59	24	15		0.215117	0.0428631	0.391609	0.0475	0.0186697	-0.0468345	-0.184674	0.0995337	0.6456	0.372136	-0.000307885	-0.113733	0.124201	0.8875	0.445872
PACSIN1	Q9BY11	PACN1_HUMAN	Protein kinase C and casein kinase substrate in neurons protein 1		-0.190483	0.0104688		277	166	138	204	152	192	362	276	144	141	129	162		19	15	22	19	27	20		99	80	143	72	137	133		-0.215417	-0.423242	0.00539484	0.086	0.0340522	-0.0313068	-0.233547	0.158349	0.6737	0.382166	-0.0296486	-0.19547	0.142872	0.6996	0.397138
RFTN1	Q14699	RFTN1_HUMAN	Raftlin		0.676251	0.00172916		1844	1988	2636	2276	2454	2097	3122	3317	2349	2470	2506	2275		4	1	3	2	4	3		13	1	6	6	6	3		0.143388	-0.0532605	0.346307	0.2165	0.0888501	-0.0599388	-4.7432	4.5487	0.4686	0.278235	-0.0450165	-0.243142	0.143699	0.6088	0.358945
HNRNPF	P52597	HNRPF_HUMAN	Heterogeneous nuclear ribonucleoprotein F		0.887289	0.000435139		2218	2234			2461	2155	2232	2994	1646	2256	2851	2564		3		3	4	4	1		9		6	12	13	2		0.24081	-0.187227	0.656218	0.1936	0.0793012						0.133791	-0.0847724	0.355909	0.2701	0.134967
VAPB	O95292	VAPB_HUMAN	Vesicle-associated membrane protein-associated protein B/C		-0.16842	0.00609331		1606	1477	975	1479	1135	1363	1586	1745	1260	1544	898	1136		6	6	6	6	6	5		16	13	23	19	20	21		-0.117553	-0.239151	0.00742439	0.2018	0.0832015	0.0241865	-0.276955	0.3188	0.6224	0.363765	0.0430726	-0.0405007	0.129877	0.7627	0.416827
OXR1	Q8N573	OXR1_HUMAN	Oxidation resistance protein 1		-0.225968	0.00152281		220	129	252	146	182	97	237	176	167	119	255	157		31	23	35	26	34	22		116	53	127	98	127	75		-0.128749	-0.234829	-0.020944	0.1202	0.0491079	0.0564883	-0.0338042	0.141963	0.6383	0.369889	0.0375508	-0.05772	0.135048	0.7695	0.419188
FKBP1A	P62942	FKB1A_HUMAN	Peptidyl-prolyl cis-trans isomerase FKBP1A		-0.370661	8.62185e-05		969	1755	1182	1849	951	2089	2610	3034	1631	1885	877	2010		5	2	4	4	3	3		32	10	29	9	13	22		-0.167961	-0.408105	0.0696172	0.1935	0.0792078	0.087871	-0.131408	0.305631	0.4284	0.25146	0.0461265	-0.176074	0.26566	0.5982	0.354888
CADM2	Q8N3J6	CADM2_HUMAN	Cell adhesion molecule 2		-0.241499	0.000561095		961	1044	563	1157	766	830	1559	1339	686	932	783	721		8	7	10	6	11	6		32	25	36	19	40	25		-0.151283	-0.38279	0.0960372	0.235	0.0971199	-0.0206675	-0.156975	0.109935	0.7849	0.410516	0.000837695	-0.117738	0.11363	0.8985	0.447857
LAMP1	P11279	LAMP1_HUMAN	Lysosome-associated membrane glycoprotein 1		0.286069	0.00639736		2233	2492	1829	1943	1883	2112	2538	2172	1719	2488	1782	1932		2	2	5	4	5	3		9	4	11	9	12	7		0.176604	0.00050826	0.352773	0.1033	0.0419774	-0.00976326	-0.337784	0.28051	0.6925	0.387231	0.0151916	-0.0998458	0.129293	0.8431	0.436847
MGLL	Q99685	MGLL_HUMAN	Monoglyceride lipase		-0.374065	0.00233615		956	870	773	807	703	836	904	962	993	886	855	750		8	6	7	9	9	6		32	17	39	35	27	22		-0.163563	-0.385109	0.0541465	0.1835	0.0746686	0.0118228	-0.196688	0.232925	0.7304	0.398969	-0.0575656	-0.174787	0.057457	0.603	0.356717
ARF5	P84085	ARF5_HUMAN	ADP-ribosylation factor 5		-0.299722	0.000694389		1710	2405	1725	2999	1576	2086	1523	1557	1670	1580	1982	2880		3	3	3	7	5	2		15	5	15	20	12	6		-0.231815	-0.455046	-0.00117219	0.0704	0.02602	-0.210689	-0.462334	0.037835	0.1023	0.0496972	-0.0975316	-0.205518	0.00825244	0.277	0.138591
DHRS7	Q9Y394	DHRS7_HUMAN	Dehydrogenase/reductase SDR family member 7		0.185614	0.00915477		2333	2218	2216	1470	1722	2244	2979	2098	2177	2114	1936	2233		3	1	3	3	2	3		8	2	13	6	7	6		0.258083	-0.0934296	0.635515	0.1292	0.0521817	0.183788	-0.190184	0.572246	0.2439	0.128133	0.0845026	-0.0551979	0.22397	0.4228	0.241418
KIAA1279	Q96EK5	KBP_HUMAN	KIF1-binding protein		0.610774	0.00465574		2993	2378	2735	2606			2262	1835	4173	4273				2	1		6	1			4	1		11	1			0.293434	-0.365319	0.918549	0.2167	0.0890426	0.0224	-5.38863	5.58941	0.5165	0.312545
MAP7	Q14244	MAP7_HUMAN	Ensconsin		1.06106	0.000699529		2005	2195					3086	3094	2402	4187				5			4	4			11			6	6			0.20257	-0.0804903	0.488401	0.1616	0.0664712
TCEAL5	Q5H9L2	TCAL5_HUMAN	Transcription elongation factor A protein-like 5		0.538517	0.00419335		2298	1753	1040	1878	2149	1729	2041	1663	1954	1924				2	4	2	4	2			8	12	8	13	9			-0.337982	-0.766114	0.0993863	0.0935	0.0376625	0.219357	-0.055598	0.51103	0.1374	0.0649697	0.157588	-0.0545016	0.35294	0.1791	0.0852977
DMTN	Q08495	DEMA_HUMAN	Dematin		-0.27474	0.00157977		779	700			645	428	1246	1063						8		10	8				39		42	25				-0.226908	-0.394251	-0.0452368	0.0374	0.0149349						-0.161904	-0.293724	-0.0255824	0.0791	0.0358312
PKM	P14618	KPYM_HUMAN	Pyruvate kinase PKM		0.125859	0.00435184		8	14	0		12	15	12	12						62		53	58				860		721	557				0.169439	-0.00637699	0.326405	0.1006	0.0405823						0.124324	-0.00113617	0.239403	0.1668	0.0785792
DCLK1	O15075	DCLK1_HUMAN	Serine/threonine-protein kinase DCLK1		-0.27656	2.14997e-06		350	391	423	288	403	366	808	563	366	344	384	332		16	12	19	16	21	14		80	32	67	38	71	53		-0.0726438	-0.226331	0.080567	0.4842	0.244853	-0.116824	-0.299861	0.066473	0.2877	0.153596	-0.15288	-0.252245	-0.0533406	0.0492	0.0229492
PRKCG	P05129	KPCG_HUMAN	Protein kinase C gamma type		-0.274749	0.0059909		286	236	677	705	737	495	473	392	436	223	506	578		21	7	12	18	23	12		96	20	37	59	60	43		-0.149641	-0.756269	0.442823	0.3893	0.185074	-0.181705	-0.57713	0.237731	0.2648	0.139481	0.0557792	-0.166141	0.261472	0.5619	0.33814
MAP2K4	P45985	MP2K4_HUMAN	Dual specificity mitogen-activated protein kinase kinase 4		-0.157897	0.00256752		1375	1158	997	761	988	808	1344	1132	807	770	982	738		7	8	10	11	10	8		20	12	27	23	34	18		-0.126561	-0.345631	0.078975	0.282	0.122065	-0.0737566	-0.28121	0.115801	0.4902	0.292917	-0.201403	-0.356031	-0.0405001	0.0432	0.0193049
SYNPO	Q8N3V7	SYNPO_HUMAN	Synaptopodin		-0.789995	4.45584e-05		626	582	734	500	388	328	1267	1726	460	507	538	435		15	10	15	9	16	13		48	18	69	25	58	39		-0.203411	-0.711528	0.301738	0.2859	0.124652	-0.153776	-0.325884	0.0228058	0.1521	0.0737444	-0.214423	-0.369397	-0.0589562	0.0323	0.013927
DYNC1LI1	Q9Y6G9	DC1L1_HUMAN	Cytoplasmic dynein 1 light intermediate chain 1		-0.196258	7.18487e-05		830	876	957	1097	961	854	888	661	935	814	1390	1408		12	7	10	14	12	6		37	13	28	35	29	11		-0.157334	-0.462433	0.134265	0.2665	0.113195	-0.0334246	-0.332655	0.253151	0.6149	0.360516	-0.0712895	-0.266529	0.11606	0.495	0.294684
ABR	Q12979	ABR_HUMAN	Active breakpoint cluster region-related protein		-0.199455	0.000123254		1056	920	993	589	849	789	1731	1798	930	771	761	817		8	6	10	6	14	9		28	12	32	17	29	26		-0.016403	-0.269955	0.249949	0.6754	0.32726	0.00935289	-0.206747	0.243349	0.7181	0.395063	-0.0440647	-0.203127	0.112626	0.647	0.375916
CAMKK2	Q96RR4	KKCC2_HUMAN	Calcium/calmodulin-dependent protein kinase kinase 2		-0.536319	0.000205294		2330	2179	1808	1712	1253	1174	531	657	2080	2162	2857	2593		4	3	7	15	4	2		8	4	20	54	8	2		-0.0118773	-0.392935	0.366153	0.6288	0.312636	0.0827231	-0.63409	0.806966	0.4603	0.272991	-0.190943	-0.393862	0.0148182	0.1042	0.0498152
PSMA3	P25788	PSA3_HUMAN	Proteasome subunit alpha type-3		0.206131	9.89311e-05		1441	1282	913	1309	1402	1288	1454	1162	1167	1046	1108	954		6	5	5	7	7	4		19	14	17	21	22	15		0.103771	-0.0534642	0.260671	0.3182	0.141938	0.00123133	-0.165929	0.182686	0.7978	0.413671	0.0423655	-0.075408	0.163585	0.6964	0.395845
FIS1	Q9Y3D6	FIS1_HUMAN	Mitochondrial fission 1 protein		-0.196654	0.00245185		1460	1656	1023	1269	1356	1471	1671	2069	1256	1474	860	907		4	4	3	4	5	4		19	12	18	18	20	22		0.0457768	-0.130078	0.230718	0.6268	0.311841	0.130516	-0.071287	0.341722	0.2672	0.141132	0.064852	-0.0992894	0.225509	0.5438	0.328545
PDXK	O00764	PDXK_HUMAN	Pyridoxal kinase		0.185612	0.0100388		215	283	278	254	185	258	216	384	277	347	185	257		18	15	19	20	19	16		118	48	126	103	89	102		-0.14955	-0.386523	0.096887	0.2418	0.100151	-0.12714	-0.273692	0.031477	0.2166	0.112829	-0.147947	-0.295853	-0.011982	0.1219	0.058537
PTN	P21246	PTN_HUMAN	Pleiotrophin		1.18556	0.00115705				2182	3279			5108	5219	3100	3550	2573	2801			1		1	2	2			3		1	3	3							0.127688	-0.152049	0.40409	0.3098	0.168826
GRSF1	Q12849	GRSF1_HUMAN	G-rich sequence factor 1		0.490356	0.00739192		3378	3418			3190	2931	2614	3074	2909	2245	3286	2710		1		2	3	2	1		3		3	9	3	1		-0.231401	-1.57865	0.999898	0.3946	0.188871						-0.682436	-1.75997	0.211739	0.0761	0.0347491
CTNND1	O60716	CTND1_HUMAN	Catenin delta-1		-0.403865	0.00318952		2071	1711	1358	795	1392	1116	2682	2272	1768	1760	1431	914		6	5	7	4	8	6		10	7	17	8	11	10		-0.149277	-0.387961	0.090857	0.242	0.100249	0.140688	-0.244825	0.561733	0.3406	0.189003	-0.024603	-0.143514	0.0907189	0.7906	0.424851
DYNLL2	Q96FJ2	DYL2_HUMAN	Dynein light chain 2, cytoplasmic		-0.156113	0.000756896		3553	1960	2523	1159	2994	3324	4204	2751	2012	3186	2723	1164		1	1	2	2	1	1		2	1	4	2	9	2		-0.262992	-0.905501	0.382733	0.2435	0.100841	-0.22297	-5.75238	4.55892	0.43	0.252331	0.164737	-0.0776651	0.411492	0.1939	0.0933459
STUB1	Q9UNE7	CHIP_HUMAN	E3 ubiquitin-protein ligase CHIP		0.219643	0.000290292		2301	1844	2058	2109	2026	1608	1694	1084	1334	1119	2755	1906		4	2	4	8	7	2		8	3	9	17	18	2		-0.142983	-0.406909	0.130594	0.2867	0.125318	-0.0819466	-5.72481	5.07142	0.4893	0.291801	-0.136442	-0.298689	0.0149068	0.1877	0.0905718
HPCAL1	P37235	HPCL1_HUMAN	Hippocalcin-like protein 1		-0.403502	0.000106621		1645	2315	1163	1361	1444	757	2129	872	1798	2255	1610	499		3	3	2	2	2	2		16	10	16	12	11	8		-0.0240207	-0.370634	0.332654	0.6135	0.307108	0.138648	-0.0824643	0.360957	0.2569	0.135035	0.058902	-0.0980723	0.216713	0.5586	0.336181
WDR44	Q5JSH3	WDR44_HUMAN	WD repeat-containing protein 44		-0.3457	0.00536161		868	553	1236	1356	901	662	885	627	834	679	1430	850		13	6	11	15	11	5		35	9	30	35	33	10		-0.0618196	-0.174939	0.046806	0.5653	0.289203	0.014105	-0.231792	0.293541	0.6931	0.387459	-0.0298996	-0.105362	0.0449309	0.869	0.441588
ATP2B4	P23634	AT2B4_HUMAN	Plasma membrane calcium-transporting ATPase 4		-0.512291	0.00517492		652	407	452	378	870	330	781	579	292	435	314	81		15	8	14	13	19	18		46	30	31	39	86	63		0.0220632	-0.326163	0.355167	0.6227	0.310334	0.110276	-0.107484	0.315171	0.3432	0.19087	0.0586762	-0.124762	0.239315	0.5543	0.333994
HPRT1	P00492	HPRT_HUMAN	Hypoxanthine-guanine phosphoribosyltransferase		-0.182762	0.00148411		301	569	245	292	271	483	485	670	321	469	181	272		12	12	11	10	14	14		91	55	96	58	81	104		-0.0104858	-0.19628	0.167583	0.7696	0.345167	0.0167813	-0.154168	0.182733	0.7566	0.40374	0.0456451	-0.100837	0.181761	0.6556	0.379984
FABP7	O15540	FABP7_HUMAN	Fatty acid-binding protein, brain		0.891423	4.24002e-05		532	1420	407	889	707	1265	243	773	600	1165	261	1150		9	8	7	12	9	7		57	34	39	97	45	75		-0.0393858	-0.246946	0.16745	0.6346	0.314151	0.0699983	-0.126951	0.252868	0.5	0.299515	0.142306	-0.0613779	0.332493	0.2163	0.106494
CDKN1B	P46527	CDN1B_HUMAN	Cyclin-dependent kinase inhibitor 1B		0.769551	0.00489979		3584	2773	1838	2050	2862	2391	2396	2060	3053	3173				2	3	3	4	1			2	4	4	10	3			-0.0998947	-3.67065	3.79204	0.5069	0.259452	0.143727	-0.129564	0.442768	0.288	0.153773	0.31268	0.0335452	0.605008	0.0444	0.0203206
WDR7	Q9Y4E6	WDR7_HUMAN	WD repeat-containing protein 7		-0.179693	0.00904672		585	508	596	549	428	332	625	508	736	666	575	431		15	11	19	18	21	13		51	23	62	47	37	36		-0.136109	-0.351094	0.0792459	0.2495	0.103416	-0.103481	-0.347269	0.141545	0.3862	0.221512	-0.0451789	-0.151461	0.0630977	0.7017	0.397788
STX1A	Q16623	STX1A_HUMAN	Syntaxin-1A		-0.377636	7.59364e-05		308	514	306	381	213	435	328	719	371	570	311	396		13	9	14	14	13	12		90	44	113	80	70	64		-0.178707	-0.555583	0.164013	0.2512	0.104506	-0.166925	-0.381569	0.0409263	0.1665	0.0821166	-0.154741	-0.312103	-0.00206915	0.12	0.057944
PACS1	Q6VY07	PACS1_HUMAN	Phosphofurin acidic cluster sorting protein 1		-0.13476	0.00434551		1091	854	1160	1303	1180	1261	811	606	1142	1419	822	1095		9	5	6	18	8	8		27	10	22	38	23	24		-0.126029	-0.390389	0.116204	0.3185	0.142407	-0.10942	-0.409999	0.173666	0.3665	0.20735	-0.0200559	-0.144592	0.110533	0.804	0.427497
ACTN1	P12814	ACTN1_HUMAN	Alpha-actinin-1		-0.323751	0.0032709		91	47	209	26	167	36	360	250	210	44	244	40		33	21	35	23	31	24		192	62	131	72	111	79		-0.121134	-0.526545	0.303202	0.3914	0.186632	-0.0574798	-0.277106	0.157428	0.5525	0.336915	-0.063757	-0.267598	0.136448	0.5291	0.318959
TCEAL3	Q969E4	TCAL3_HUMAN	Transcription elongation factor A protein-like 3		0.334739	0.00549442		3611	2972					5072	5064			2093	2022		1			1		1		2			1		5		0.477387	-3.76478	4.25945	0.2478	0.102326
RTN1	Q16799	RTN1_HUMAN	Reticulon-1		-0.226271	0.000575969		280	173	237	138	267	205	179	110	192	172	302	211		23	17	20	27	25	17		98	56	97	119	118	65		0.0118308	-0.152187	0.173518	0.7779	0.346347	0.00263249	-0.186384	0.188533	0.7886	0.411822	-0.0144694	-0.176621	0.13223	0.7812	0.423064
GNAI1	P63096	GNAI1_HUMAN	Guanine nucleotide-binding protein G(i) subunit alpha-1		-0.252679	8.29132e-07		491	312	526	260	514	423	486	697	575	299	713	273		8	9	11	8	11	7		61	26	53	58	46	28		-0.119327	-0.327103	0.0695643	0.303	0.132777	-0.133855	-0.277205	0.0100908	0.1712	0.0842831	-0.0947597	-0.210159	0.0289346	0.3231	0.170848
TUBA1B	P68363	TBA1B_HUMAN	Tubulin alpha-1B chain		-0.154374	0.000557838						114	6	164	8			72	6				9	9		8				166	124		200												-0.00891858	-0.195734	0.177643	0.7623	0.41674
RAB3C	Q96E17	RAB3C_HUMAN	Ras-related protein Rab-3C		-0.224446	0.00633467		1629	1994	1170	1500	1812	2249	2106	2461	1112	1694	904	1325		5	4	3	4	5	5		16	10	12	13	24	21		-0.155838	-0.705417	0.375896	0.3603	0.167771	-0.0422032	-0.239125	0.148573	0.6216	0.36345	0.176431	-0.143225	0.501299	0.2345	0.116216
CD200	P41217	OX2G_HUMAN	OX-2 membrane glycoprotein		-0.417799	3.48407e-05				2407	2721			3754	4829	1651	2583	1822	3001			1		2	3	1			2		4	13	7							0.168918	-0.451745	0.777805	0.3522	0.198013
FXYD6	Q9H0Q3	FXYD6_HUMAN	FXYD domain-containing ion transport regulator 6		-0.512331	0.000206077		1828	1745	1419	1703	1858	1693	2577	2605	848	1358	940	1302		2	3	2	2	5	3		13	7	11	9	33	20		0.0631334	-0.472334	0.59497	0.5117	0.262163	0.24794	-0.155661	0.699709	0.1675	0.0827628	0.0835885	-0.466015	0.604927	0.4677	0.275184
SYT7	O43581	SYT7_HUMAN	Synaptotagmin-7		-0.260727	0.0029268		2013	2289	1543	1911	1202	1029	2181	2219	1223	1532	1370	1177		4	4	9	5	9	6		11	6	21	12	21	11		-0.0837815	-0.384767	0.225219	0.4675	0.235244	0.071661	-0.212734	0.390167	0.5021	0.300608	-0.0215977	-0.193006	0.132549	0.7464	0.411545
TCP11L1	Q9NUJ3	T11L1_HUMAN	T-complex protein 11-like protein 1		-0.703177	0.00287704		3017	2597	2646	2313	2057	1904	2665	2028	2910	2252	2244	1980		3	1	5	3	3	3		4	1	9	8	3	4		0.106664	-0.394008	0.59722	0.428	0.209753	-0.162304	-5.35388	5.68689	0.4246	0.249595	-0.0201394	-0.306909	0.239352	0.6573	0.380924
CCT4	P50991	TCPD_HUMAN	T-complex protein 1 subunit delta		-0.13416	0.000203181		316	253	232	207	333	248	288	240	225	157	198	116		19	19	16	21	25	22		88	57	78	87	106	95		-0.0947193	-0.177576	-0.01026	0.267	0.113585	-0.044671	-0.106022	0.0198563	0.8029	0.414999	-0.0113308	-0.0628854	0.0442097	0.9852	0.454957
PCDH1	Q08174	PCDH1_HUMAN	Protocadherin-1		-0.346393	0.000371059		831	877	2325	2188	1186	1624	1623	1041	1379	1037	1235	1266		13	2	6	8	8	8		37	2	22	18	17	13		-0.118884	-0.485905	0.24124	0.3867	0.18386	-0.171212	-0.725647	0.403375	0.3375	0.186496	-0.0745205	-0.201222	0.055938	0.4676	0.275009
AP2B1	P63010	AP2B1_HUMAN	AP-2 complex subunit beta		-0.17056	0.00364632		65	52	95	48	65	42	89	47	78	39	78	32		33	25	31	31	37	30		244	102	244	177	200	192		-0.13105	-0.390179	0.119257	0.3123	0.137386	-0.056961	-0.161772	0.0441336	0.6079	0.358225	-0.0425626	-0.159707	0.0879835	0.6892	0.392368
WASF3	Q9UPY6	WASF3_HUMAN	Wiskott-Aldrich syndrome protein family member 3		-0.279869	0.00692286		1420	1897	1312	1469	1227	1553	1421	1520	1660	1329	1646	1517		4	3	5	7	5	3		20	8	21	22	12	8		0.0473625	-0.151751	0.237316	0.6042	0.304216	0.00138815	-0.268352	0.269014	0.7062	0.392497	0.0769854	-0.0894761	0.234319	0.4738	0.279894
EEF1E1	O43324	MCA3_HUMAN	Eukaryotic translation elongation factor 1 epsilon-1		0.241372	0.00734838		3331	3087	1690	2072	2628	1807	4222	3068	2722	2702	2753	1889		1	1	2	2	1	1		3	5	5	2	4	2		-0.0542507	-0.257539	0.160122	0.5659	0.289354	-0.0720945	-0.358427	0.223742	0.4923	0.294361	0.033883	-0.211061	0.283102	0.632	0.369058
PVRL1	Q15223	PVRL1_HUMAN	Nectin-1		-0.297987	4.71361e-06		1209	1242	1000	815	2022	1524	2148	1758	1300	1336	1222	1059		6	6	4	4	8	5		24	12	9	12	19	13		-0.12644	-0.416488	0.166907	0.3459	0.158576	-0.0131615	-0.226721	0.194027	0.7233	0.396951	-0.0806584	-0.24583	0.0867238	0.443	0.25729
CCT7	Q99832	TCPH_HUMAN	T-complex protein 1 subunit eta		-0.118915	0.0033064		218	229	281	202	246	200	249	217	203	192	267	165		23	21	21	23	30	23		117	47	104	95	114	73		-0.0925213	-0.192232	-0.00455934	0.3057	0.13364	-0.0142499	-0.0723242	0.0401439	0.9712	0.427362	-0.000840869	-0.0874079	0.0901777	0.9496	0.453192
RAB3A	P20336	RAB3A_HUMAN	Ras-related protein Rab-3A		-0.276509	0.00739219		691	890	365	621	802	464	1081	866	770	541	421	428		4	5	4	4	4	6		44	38	34	29	35	50		-0.0791123	-0.623668	0.464631	0.4822	0.243455	0.0230004	-0.166179	0.208553	0.7256	0.397662	0.0838102	-0.122759	0.307348	0.4879	0.289585
GNAZ	P19086	GNAZ_HUMAN	Guanine nucleotide-binding protein G(z) subunit alpha		-0.152064	0.00531342		713	944	511	688	596	551	621	1238	570	698	741	879		9	12	10	7	12	7		43	27	46	48	47	27		-0.113969	-0.325218	0.10183	0.3286	0.148297	0.0716602	-0.0753057	0.216477	0.4916	0.293584	-0.0264024	-0.164663	0.105877	0.7617	0.416304
SEC24C	P53992	SC24C_HUMAN	Protein transport protein Sec24C		-0.285714	0.00234315		1337	1421	1439	2025	1415	1641	965	1053	1946	1767	1232	1185		9	4	6	12	5	5		21	7	17	33	9	13		-0.111713	-0.30285	0.0665431	0.3112	0.136908	-0.0731769	-0.318436	0.173633	0.4945	0.296343	-0.0247637	-0.164905	0.126121	0.7485	0.412402
SLC2A3	P11169	GTR3_HUMAN	Solute carrier family 2, facilitated glucose transporter member 3		-0.215084	0.00125503		1171	1193	967	1243	1037	1161	1570	1461	1208	1199	705	840		5	5	5	5	5	6		25	13	26	19	21	29		-0.201999	-0.624529	0.23937	0.2565	0.108331	-0.186309	-0.451046	0.0683314	0.1748	0.086443	-0.0490244	-0.285279	0.160465	0.5868	0.349182
CRIP2	P52943	CRIP2_HUMAN	Cysteine-rich protein 2		-0.366053	7.23374e-05		1166	1104	1086	1127	1560	1694	2083	2163	1067	1195	917	744		6	5	4	5	8	5		25	11	15	13	25	20		0.0229612	-0.279648	0.327884	0.636	0.314873	0.0691373	-0.135027	0.272854	0.4996	0.299186	0.0267511	-0.125141	0.181956	0.7433	0.410346
PSMD6	Q15008	PSMD6_HUMAN	26S proteasome non-ATPase regulatory subunit 6		-0.178816	0.00290344		1035	1318	923	2221	960	769	1202	834	1194	1011	1283	999		6	5	9	12	8	3		29	14	28	26	21	12		0.0806511	-0.090185	0.257879	0.4554	0.227496	0.0517304	-0.129388	0.220486	0.5964	0.353368	-0.0674792	-0.160274	0.0238863	0.5268	0.316941
PHACTR1	Q9C0D0	PHAR1_HUMAN	Phosphatase and actin regulator 1		-0.325623	0.00325307		2965	4420			2985	3247			3042	3101	2259	2140		3		3		3	3		5		4		3	4		-0.0717536	-0.328644	0.182973	0.4964	0.252694						-0.0951587	-0.396528	0.203352	0.4099	0.234467
NCKAP1	Q9Y2A7	NCKP1_HUMAN	Nck-associated protein 1		-0.139892	0.00912128		99	75	228	164	175	120	123	92	155	89	228	135		42	25	32	42	43	26		181	58	128	147	130	84		-0.143802	-0.465014	0.164381	0.3087	0.135372	-0.00623633	-0.109345	0.0912691	0.9043	0.425984	-0.0106194	-0.0811182	0.0629292	0.9564	0.453654
HPCAL4	Q9UM19	HPCL4_HUMAN	Hippocalcin-like protein 4		-0.265341	0.00055919		678	1050	1207	921	731	1563	917	1710	761	994	737	778		5	4	4	6	9	6		45	9	38	35	36	27		-0.010338	-0.331563	0.301453	0.6634	0.324009	-0.0180807	-0.249194	0.2068	0.6913	0.386662	0.0476948	-0.105701	0.21736	0.6237	0.365486
IARS	P41252	SYIC_HUMAN	Isoleucine--tRNA ligase, cytoplasmic		-0.378218	0.0078552		1232	936	1152	1193	788	795	607	547	1289	1115	1082	1636		11	7	14	18	12	10		23	10	35	48	19	16		-0.0442159	-0.338226	0.212911	0.5926	0.299348	-0.101326	-0.578107	0.414793	0.4349	0.255425	-0.023169	-0.200666	0.141144	0.7313	0.407547
SLC8A2	Q9UPR5	NAC2_HUMAN	Sodium/calcium exchanger 2		-0.299111	0.000570362		281	332	609	314	349	395	128	350	449	354	330	364		18	12	15	22	19	13		98	22	76	144	59	61		-0.0922869	-0.405601	0.199382	0.4387	0.216881	-0.143428	-0.473738	0.197446	0.3237	0.177245	0.022266	-0.131545	0.163149	0.7597	0.415344
CAMK4	Q16566	KCC4_HUMAN	Calcium/calmodulin-dependent protein kinase type IV		-0.513158	0.000322932		1374	1142	2208	1409	1627	1530	633	535	1664	1463	2240	1936		7	2	4	14	8	2		20	2	14	46	12	4		-0.0248329	-0.267336	0.220891	0.669	0.325004	0.215508	-5.04939	5.25196	0.4361	0.255919	-0.14149	-0.410053	0.127428	0.2841	0.142344
DIRAS1	O95057	DIRA1_HUMAN	GTP-binding protein Di-Ras1		-0.349339	0.000196925		2500	2824	2039	1954	1979	2185	2862	2817	2089	2231	1964	2535		3	2	3	2	3	2		7	3	10	7	8	6		-0.100257	-0.522091	0.335727	0.4263	0.208597	0.283743	-0.480219	1.11688	0.261	0.137075	-0.0663611	-0.272036	0.130655	0.519	0.311358
PPP5C	P53041	PPP5_HUMAN	Serine/threonine-protein phosphatase 5		-0.245085	9.88872e-07		611	597	818	902	833	1019	873	983	459	494	779	628		13	7	10	13	20	12		49	16	33	36	58	25		-0.0674972	-0.192489	0.0596089	0.5178	0.265921	0.0390983	-0.113671	0.213186	0.6662	0.379518	0.0308822	-0.0789379	0.144225	0.7767	0.421736
SMAP2	Q8WU79	SMAP2_HUMAN	Stromal membrane-associated protein 2		-0.224387	0.00498322		2498	2807	2024	1859	2937	2919	3658	3949	3422	3320	3375	2988		2	2	3	2	1	1		7	3	4	4	2	1		-0.0625641	-0.383248	0.303382	0.5189	0.26637	0.0883395	-0.380302	0.556949	0.4743	0.281705	-0.0668208	-0.459752	0.331427	0.5092	0.304905
PRUNE2	Q8WUY3	PRUN2_HUMAN	Protein prune homolog 2		-0.320952	0.00828194		3076	3091	2284	1951	2032	1684	2146	1729	2242	3002	3437	3229		3	2	5	6	5	1		4	2	9	12	7	1		-0.175955	-0.779856	0.477496	0.3395	0.155097	-0.205753	-5.87333	4.48862	0.4156	0.241482	-0.0560285	-0.245002	0.139443	0.5594	0.336483
TPD52	P55327	TPD52_HUMAN	Tumor protein D52		-0.228683	0.00551895		679	1236	862	969	642	1139	970	1337	763	1078	820	1070		8	5	8	8	8	6		45	15	43	33	36	24		0.0527653	-0.219032	0.313026	0.5557	0.284921	0.150123	-0.0370822	0.343972	0.1789	0.0894183	0.139168	-0.0286403	0.306236	0.1868	0.089956
RAD23A	P54725	RD23A_HUMAN	UV excision repair protein RAD23 homolog A		0.462814	0.000423647		1673	1509	1962	1365	1479	1644	2180	2214	2021	1321	2063	1753		5	2	5	4	5	2		15	3	16	12	8	5		0.00872864	-0.158321	0.183855	0.7767	0.345952	-0.0826815	-0.456495	0.268514	0.4704	0.27893	0.0488454	-0.0904317	0.184057	0.6319	0.368902
LRRC57	Q8N9N7	LRC57_HUMAN	Leucine-rich repeat-containing protein 57		-0.211371	0.00513682		1982	1856	1861	2198	2473	2234	3035	2726	1683	1826	2791	2231		6	2	3	2	6	2		11	4	6	6	12	2		-0.140886	-0.36873	0.100501	0.2591	0.109789	0.00142631	-0.278385	0.271252	0.7281	0.398256	0.0174391	-0.15651	0.184222	0.7447	0.410945
RPL35A	P18077	RL35A_HUMAN	60S ribosomal protein L35a		0.384826	0.00196429		2524	3156	1930	3364	1876	1922	2578	2608	2065	2051	3414	3131		2	3	5	3	3	1		7	4	11	9	8	1		-0.0128819	-0.288917	0.258667	0.6698	0.325338	-0.0461759	-0.255701	0.173317	0.5895	0.35111	-0.0520589	-0.223344	0.110663	0.6419	0.37365
PIP5K1C	O60331	PI51C_HUMAN	Phosphatidylinositol 4-phosphate 5-kinase type-1 gamma		-0.240748	0.00172465		932	860	1057	716	823	661	697	770	1432	901	1097	610		11	6	9	12	6	8		33	11	33	43	16	15		-0.0695845	-0.287474	0.162425	0.5005	0.255666	0.0240846	-0.191238	0.242846	0.6785	0.383277	-0.033944	-0.209581	0.138542	0.6746	0.387298
HNRNPH1	P31943	HNRH1_HUMAN	Heterogeneous nuclear ribonucleoprotein H		0.172479	0.000408547		3223	1105			2421	825	1772	479	3241	841	2590	2955		1		4	4	2	1		3		6	16	2	3		-0.289555	-1.38917	0.782729	0.3099	0.13595						-0.105111	-0.359698	0.148618	0.3879	0.219472
ARF3	P61204	ARF3_HUMAN	ADP-ribosylation factor 3		-0.233705	0.000178586		2157	362	2518	415	2225	2576	4550	4929	1727	459	2364	3276		2	1	2	2	2	1		9	1	8	2	11	4		-0.032776	-0.285375	0.209429	0.6288	0.312557	0.00022916	-6.29817	6.00468	0.5198	0.315246	-0.11415	-0.369435	0.128003	0.3532	0.19162
GDA	Q9Y2T3	GUAD_HUMAN	Guanine deaminase		-0.291312	0.000308254		137	123	239	169	121	112	518	640	122	118	123	114		23	20	22	12	25	24		158	56	162	55	154	143		-0.0671921	-0.33488	0.191595	0.5125	0.262691	-0.0149388	-0.236784	0.222197	0.705	0.392267	0.0202844	-0.139807	0.165914	0.7567	0.414562
NDUFV2	P19404	NDUV2_HUMAN	NADH dehydrogenase [ubiquinone] flavoprotein 2, mitochondrial		-0.21668	0.0099711		988	1218	807	730	720	753	826	968	1060	1111	742	915		7	6	10	11	7	5		31	16	38	38	25	27		-0.0239571	-0.180372	0.124606	0.7476	0.342206	0.0267493	-0.253389	0.333676	0.6253	0.364921	0.027889	-0.0702963	0.130252	0.8243	0.432919
ARPC1A	Q92747	ARC1A_HUMAN	Actin-related protein 2/3 complex subunit 1A		-0.141001	0.00320468		796	387	576	645	936	940	1117	970	638	446	637	618		10	8	9	10	14	9		38	24	29	28	42	32		-0.0989214	-0.383114	0.187949	0.4201	0.205458	-0.0636076	-0.228309	0.0987506	0.5387	0.327902	-0.00774787	-0.103963	0.0939086	0.9069	0.4486
NGEF	Q8N5V2	NGEF_HUMAN	Ephexin-1		-0.500086	0.00466255		3737	3811	2261	1814	1929	1504			2908	2233	2731	1586		2	1	4		3	2		2	2	10		3	2		0.0330418	-0.951532	1.01377	0.5509	0.28222	-0.108061	-0.60994	0.387519	0.4339	0.254808	-0.0352294	-0.253368	0.18216	0.6277	0.367038
PPM1B	O75688	PPM1B_HUMAN	Protein phosphatase 1B		0.661685	0.000112211		1974	1720	2634	2265	2293	2007	2386	1906	1556	1552	2227	1803		5	1	3	6	4	3		11	1	7	10	14	4		-0.0318799	-0.162626	0.106712	0.7182	0.337269	-0.0306488	-2.97124	3.14132	0.5359	0.326098	0.0505305	-0.118055	0.21681	0.5939	0.353064
BCAP31	P51572	BAP31_HUMAN	B-cell receptor-associated protein 31		0.172457	0.000703292		1207	1207	879	1653	1344	1277	1217	1303	1197	1028	1113	1065		8	4	8	9	9	6		24	15	18	26	21	15		0.0175232	-0.198454	0.229317	0.7138	0.335934	0.100284	-0.117883	0.316752	0.3832	0.219297	0.153362	-0.0161907	0.321514	0.149	0.0693836
CALM1	P62158	CALM_HUMAN	Calmodulin		-0.40596	7.77191e-08		75	154	207	281	57	145	25	189	90	225	273	262		11	8	11	10	11	6		229	63	262	357	177	72		-0.0311716	-0.143354	0.0798192	0.7726	0.345558	0.0762215	-0.0565712	0.218585	0.462	0.274043	0.0603873	-0.0423801	0.164732	0.5883	0.349868
SIRPA	P78324	SHPS1_HUMAN	Tyrosine-protein phosphatase non-receptor type substrate 1		-0.269238	0.00029596		367	330	424	298	249	294	364	408	256	369	451	288		14	7	14	15	16	8		77	32	103	72	94	47		-0.0943637	-0.391906	0.206829	0.4303	0.211153	0.0219245	-0.133454	0.169651	0.7618	0.405371	0.00345176	-0.124776	0.127416	0.8768	0.443719
SEC14L2	O76054	S14L2_HUMAN	SEC14-like protein 2		0.322663	0.000635466		1278	1234	1524	1602	920	1231	1342	1094	1114	1900	1382	1315		5	4	6	7	6	3		22	6	30	23	24	11		-0.0464256	-0.339877	0.244509	0.5719	0.291471	-0.0788854	-0.319908	0.166268	0.462	0.273926	-0.0919645	-0.246362	0.0776832	0.3865	0.217577
GSTM5	P46439	GSTM5_HUMAN	Glutathione S-transferase Mu 5		-0.892863	0.0061042		1532	1056	2442	2918	2072	2105	1698	1228	2071	2084	1946	2334		5	2	4	6	4	1		17	2	9	17	8	6		-0.147154	-0.769258	0.474373	0.3952	0.189299	-0.175333	-8.37547	8.67722	0.4777	0.283655	-0.278274	-1.05031	0.472441	0.283	0.141622
SNCA	P37840	SYUA_HUMAN	Alpha-synuclein		-0.398476	7.17699e-05		152	751	172	765	153	1068	209	1219	270	973	135	714		9	6	9	7	8	7		149	70	143	106	91	131		-0.0210821	-0.239398	0.202232	0.6826	0.32911	0.0457299	-0.120157	0.220065	0.6226	0.36387	0.0254132	-0.116727	0.162214	0.7566	0.414475
RPS15	P62841	RS15_HUMAN	40S ribosomal protein S15		0.49473	0.00581621		2035	2949	2100	2339	1895	2312	2212	2535	1638	2062	1420	2401		2	2	2	3	3	2		11	3	11	12	13	11		0.151206	-0.151723	0.476908	0.284	0.122834	0.0637864	-3.62589	3.9869	0.5709	0.344143	0.116798	-0.0522123	0.297184	0.2924	0.148746
NUCB1	Q02818	NUCB1_HUMAN	Nucleobindin-1		-0.382764	0.00646093		1107	1179	1364	949	972	1188	1340	1039	1193	997	1741	1307		8	4	7	10	10	3		27	7	28	23	21	7		0.0229079	-0.126358	0.190896	0.7395	0.340808	-0.0536428	-0.385946	0.297763	0.5463	0.332676	-0.0846063	-0.185225	0.0110734	0.3741	0.207267
PLEC	Q15149	PLEC_HUMAN	Plectin		0.327781	0.00145367		4	2	6	5	9	3	7	3	6	2	17	5		225	162	194	199	217	141		1118	463	746	718	796	536		-0.0580514	-0.553566	0.449451	0.5224	0.268242	-0.0474103	-0.246741	0.151683	0.5994	0.354808	-0.0770007	-0.235797	0.07147	0.4551	0.26624
CAMK2G	Q13555	KCC2G_HUMAN	Calcium/calmodulin-dependent protein kinase type II subunit gamma		0.14771	0.00504948		1354	1651	908	1080	1113	588	1905	2103	849	1440	748	1155		4	6	5	5	6	5		21	14	23	15	33	27		0.144718	-0.198477	0.490396	0.3155	0.140053	0.185589	-0.40262	0.734114	0.2903	0.155533	0.0991345	-0.117979	0.308824	0.382	0.214157
RPL36AL	Q969Q0	RL36L_HUMAN	60S ribosomal protein L36a-like		0.75995	0.00450352		2032	2802	2146	2938	3191	2932	2346	3025	1721	2646	3474	3396		4	2	3	5	4	1		11	3	3	11	12	1		0.0332296	-0.115517	0.179096	0.708	0.33514	-0.0274134	-0.284305	0.203512	0.6546	0.375809	-0.0334374	-0.219459	0.151341	0.668	0.385476
PRKAA1	Q13131	AAPK1_HUMAN	5'-AMP-activated protein kinase catalytic subunit alpha-1		0.333016	8.91982e-05		3661	3349			3579	3346	3803	2913	4111	4059	3415	3136		2		2	2	1	1		2		2	3	1	1		0.267094	-4.82348	5.30546	0.3901	0.185508						0.0621283	-2.0923	2.56351	0.526	0.31624
PPM1H	Q9ULR3	PPM1H_HUMAN	Protein phosphatase 1H		-0.234943	0.000723809		1228	613	1194	681	1329	574	759	632	1155	727	2015	1090		10	6	9	11	10	5		23	9	18	40	22	5		-0.109812	-0.315773	0.0961795	0.3385	0.154365	-0.159964	-0.496072	0.153572	0.2729	0.144587	-0.00823323	-0.106144	0.083924	0.9128	0.449562
PPP1CB	P62140	PP1B_HUMAN	Serine/threonine-protein phosphatase PP1-beta catalytic subunit		-0.104472	0.00404897		2044	697	1931	398	1744	765	2566	2500	2627	481	2405	533		2	3	3	4	3	1		10	3	12	9	4	3		-0.097577	-0.316149	0.116127	0.3946	0.188785	-0.303418	-0.689104	0.10496	0.0966	0.0480155	-0.0874029	-0.226526	0.0599029	0.3928	0.223312
ADD2	P35612	ADDB_HUMAN	Beta-adducin		-0.117561	0.0101602		165	136	174	108	129	114	141	112	115	80	136	167		26	23	27	31	35	23		144	69	157	133	160	128		-0.137491	-0.360271	0.0810226	0.2523	0.105197	-0.0475575	-0.148367	0.0499253	0.6973	0.389056	0.0142086	-0.0589996	0.0925797	0.9353	0.4524
SLC30A3	Q99726	ZNT3_HUMAN	Zinc transporter 3		-0.577625	0.00106316		1275	1181	1801	1683	1838	1162			1658	1233	1859	1483		7	3	5		6	2		22	4	11		12	6		-0.176386	-0.552516	0.220582	0.2769	0.119568	-0.117371	-0.692244	0.420633	0.4179	0.24418	-0.0938357	-0.332346	0.133684	0.4175	0.238841
CALB1	P05937	CALB1_HUMAN	Calbindin		-0.301806	0.00616735		576	510	802	660	875	612	154	230	860	884	651	606		8	7	7	18	9	8		52	16	31	127	32	31		-0.122908	-0.694193	0.399374	0.42	0.205209	-0.0411522	-0.300285	0.19904	0.6107	0.359057	-0.10115	-0.23817	0.0401044	0.2985	0.153309
ENSA	O43768	ENSA_HUMAN	Alpha-endosulfine		-0.332114	0.00508996		1698	2068	1269	2219	1504	2429	1829	2117	1419	2071	3225	2344		7	4	5	5	5	1		15	9	16	16	17	1		-0.025172	-0.161469	0.11399	0.7666	0.344875	0.0374137	-0.0970733	0.171237	0.7055	0.392382	-0.00275909	-0.061866	0.0651359	0.9808	0.454836
EDF1	O60869	EDF1_HUMAN	Endothelial differentiation-related factor 1		0.729169	0.0102818		2099	2012	1915	3141	2623	1653	1371	1469	1754	1555	2457	1938		3	2	3	8	6	2		10	4	5	23	11	3		0.131273	-0.130713	0.386293	0.3061	0.133928	0.00243489	-0.220158	0.216979	0.7505	0.402497	0.0394254	-0.208817	0.291589	0.6146	0.362018
OLFM1	Q99784	NOE1_HUMAN	Noelin		-0.417943	0.0038854		1604	1458	1422	1734	1556	1638	3382	3706	1583	2150	1805	2314		6	4	6	2	5	2		16	7	15	5	14	7		-0.154581	-0.580251	0.23467	0.3256	0.145965	-0.222563	-0.55197	0.11141	0.1397	0.0683243	-0.150576	-0.346281	0.0371912	0.1798	0.0856115
ACTR3B	Q9P1U1	ARP3B_HUMAN	Actin-related protein 3B		-0.347333	5.27251e-05		1189	1676	1151	1189	1777	1733	1832	2210	1394	1234	1554	1592		6	4	4	6	8	3		25	10	12	16	17	9		-0.0950598	-0.543274	0.341621	0.454	0.2263	-0.0845239	-0.370023	0.201585	0.443	0.261644	-0.0469085	-0.270498	0.155393	0.5998	0.355649
APOO	Q9BUR5	APOO_HUMAN	Apolipoprotein O		-0.235973	0.00162513		1935	2325	1927	3264	1491	1978	1430	1783	2232	2812	2096	2069		3	2	4	6	2	2		12	4	16	22	7	5		0.0861373	-0.104846	0.282335	0.4343	0.213454	0.132828	-0.297715	0.554768	0.364	0.20516	0.117756	-0.0201169	0.243263	0.2211	0.10901
SFXN1	Q9H9B4	SFXN1_HUMAN	Sideroflexin-1		-0.192141	0.00191344		666	577	990	565	606	439	504	516	1025	720	1275	432		10	6	11	12	8	9		45	12	45	56	26	12		0.00475024	-0.1569	0.148434	0.834	0.350806	-0.0692608	-0.283134	0.121271	0.5151	0.311081	0.00298104	-0.14738	0.142202	0.8476	0.438112
PTPRZ1	P23471	PTPRZ_HUMAN	Receptor-type tyrosine-protein phosphatase zeta		-0.146885	0.00900879		106	242	226	361	80	301	147	382	195	454	178	437		24	14	22	24	22	17		177	59	216	132	117	106		0.0403298	-0.195534	0.268003	0.6156	0.307815	0.050708	-0.130375	0.236769	0.5935	0.352441	0.0619143	-0.0854323	0.204556	0.5524	0.332937
NDUFA5	Q16718	NDUA5_HUMAN	NADH dehydrogenase [ubiquinone] 1 alpha subcomplex subunit 5		-0.261009	0.00711417		793	1678	1150	1184	427	1339	708	1486	767	1485	797	1310		7	4	6	7	5	3		39	10	63	43	36	25		0.0206156	-0.129253	0.176617	0.7561	0.343342	0.132221	-0.223083	0.47302	0.3253	0.178865	-0.0360752	-0.211254	0.129895	0.6667	0.385162
RPL18	Q07020	RL18_HUMAN	60S ribosomal protein L18		0.256655	0.00462505		1339	1442	1220	1183	1073	1541	1390	2144	765	1406	862	1026		5	4	5	4	6	6		21	9	25	23	36	22		-0.0150593	-0.18874	0.151592	0.755	0.343056	-0.0775676	-0.204551	0.055188	0.4599	0.272405	-0.0364893	-0.115304	0.0453591	0.8226	0.432164
RPL5	P46777	RL5_HUMAN	60S ribosomal protein L5		0.152145	0.00538024		1326	1215	1088	1169	1159	815	1406	1205	936	867	1173	1211		8	5	10	8	13	6		21	11	22	22	29	14		0.0925517	-0.0623074	0.24688	0.3907	0.186114	-0.0141287	-0.178274	0.13642	0.7835	0.409864	0.00239883	-0.128996	0.123921	0.8707	0.441689
LANCL2	Q9NS86	LANC2_HUMAN	LanC-like protein 2		-0.203397	0.00110454		700	516	646	557	699	654	875	1083	545	366	448	438		10	9	7	8	16	10		43	21	39	36	49	48		-0.024027	-0.19143	0.160094	0.7104	0.335492	0.171556	0.0149053	0.335304	0.0949	0.046337	0.0954965	-0.00298684	0.190279	0.289	0.145363
PDXP	Q96GD0	PLPP_HUMAN	Pyridoxal phosphate phosphatase		-0.128382	0.00697896		458	349	373	374	442	758	789	694	588	415	500	477		14	9	11	13	15	11		64	37	61	39	45	43		0.00584684	-0.191139	0.196303	0.7683	0.344972	-0.0811857	-0.308412	0.133105	0.46	0.272757	-0.0178636	-0.183628	0.1291	0.7723	0.420592
CD47	Q08722	CD47_HUMAN	Leukocyte surface antigen CD47		-0.249814	0.00385726		1184	1462	724	1100	865	1518	1150	1962	925	1673	468	1066		6	5	7	7	5	8		25	19	32	28	30	46		-0.0927192	-0.355635	0.147478	0.4241	0.207606	0.023841	-0.17485	0.210448	0.7019	0.390889	0.0185254	-0.125787	0.155651	0.7884	0.424581
DNAJB6	O75190	DNJB6_HUMAN	DnaJ homolog subfamily B member 6		0.161522	0.00799125		1369	928	1093	1249	1236	1997	1311	1329	1343	1258	1307	1324		7	4	5	6	6	4		20	11	21	24	18	12		0.154811	-0.135881	0.460296	0.2684	0.114652	0.167802	-0.0964526	0.447112	0.2155	0.112057	0.113683	-0.189043	0.393381	0.3583	0.195043
SNCB	Q16143	SYUB_HUMAN	Beta-synuclein		-0.383496	0.00496338		419	202	287	196	226	129	509	207	574	189	277	347		4	4	7	4	4	3		68	46	109	55	46	71		-0.0499809	-0.318074	0.203595	0.5759	0.29314	0.129908	0.000117678	0.260987	0.1653	0.0812487	0.0930839	-0.0523476	0.259003	0.3726	0.206374
BSN	Q9UPA5	BSN_HUMAN	Protein bassoon		-0.294553	0.0069065		503	266	698	445	734	444	277	70	475	288	1164	1012		22	13	18	49	30	12		59	19	37	89	56	14		-0.145783	-0.466559	0.146042	0.2928	0.127992	0.0776579	-0.132364	0.278965	0.4655	0.276259	0.056967	-0.0558878	0.170724	0.6081	0.358714
PAFAH1B3	Q15102	PA1B3_HUMAN	Platelet-activating factor acetylhydrolase IB subunit gamma		0.243204	0.00977048		1129	957	895	860	746	824	824	880	858	824	652	673		6	6	6	10	8	9		26	14	37	38	32	31		-0.042636	-0.342833	0.276744	0.59	0.297962	-0.118787	-0.307267	0.072454	0.2933	0.157627	-0.079099	-0.206171	0.0491185	0.4446	0.258036
ACTR2	P61160	ARP2_HUMAN	Actin-related protein 2		-0.135508	0.00148149		297	279	667	350	502	399	406	395	447	315	547	342		15	8	13	12	13	10		92	20	54	66	59	38		-0.0840913	-0.370571	0.2009	0.4606	0.230436	0.0257835	-0.13178	0.191421	0.7293	0.39885	0.0211091	-0.0684748	0.111751	0.8782	0.444127
RPS6	P62753	RS6_HUMAN	40S ribosomal protein S6		0.288871	0.00064108		1467	2539	1212	1069	1729	2417	2002	2268	1148	1764	1648	1528		5	5	3	6	7	5		19	9	13	14	23	8		0.0264999	-0.130062	0.177658	0.7318	0.339615	-0.0125758	-0.155664	0.135512	0.804	0.415267	-0.00479532	-0.110433	0.100473	0.9072	0.448706
VGF	O15240	VGF_HUMAN	Neurosecretory protein VGF		-1.57575	2.27648e-05		1230	868	1121	379	578	347	1710	1498	1047	542	1153	641		8	6	12	7	10	7		23	10	47	17	25	14		-0.101738	-0.371714	0.155106	0.4009	0.193137	-0.251907	-0.489328	-0.0182999	0.059	0.0296275	-0.1397	-0.31852	0.0403657	0.2033	0.0986773
HSD17B4	P51659	DHB4_HUMAN	Peroxisomal multifunctional enzyme type 2		0.189667	0.00217134		374	324	338	271	364	320	390	233	391	284	619	411		18	13	17	22	19	14		76	40	73	68	67	33		0.0231571	-0.108713	0.141215	0.7983	0.348267	-0.0653661	-0.18411	0.0439618	0.5541	0.337798	-0.0473097	-0.240669	0.147198	0.6178	0.363478
NUDT3	O95989	NUDT3_HUMAN	Diphosphoinositol polyphosphate phosphohydrolase 1		0.257198	0.00300697		1343	1507	953	991	1485	1858	2304	2343	1213	1301	1388	1371		5	6	5	4	6	5		21	13	16	11	21	11		0.0316097	-0.104916	0.163595	0.7348	0.340256	-0.053572	-0.273279	0.147654	0.5884	0.350906	0.0344339	-0.10286	0.167939	0.7181	0.403133
CCDC6	Q16204	CCDC6_HUMAN	Coiled-coil domain-containing protein 6		0.251466	0.00165402		537	526	1081	1048	1001	1059	1270	1805	742	858	935	1205		16	4	10	11	12	6		56	11	27	25	37	20		-0.039995	-0.208722	0.130222	0.6565	0.321535	0.0550827	-0.176362	0.265711	0.5496	0.335049	0.101347	-0.0151602	0.216541	0.2859	0.143209
NRCAM	Q92823	NRCAM_HUMAN	Neuronal cell adhesion molecule		-0.200162	0.00156329		160	141	113	105	186	151	212	219	68	123	90	101		31	24	27	25	40	32		146	88	125	104	218	177		0.0485539	-0.186516	0.313633	0.5751	0.292685	-0.0904029	-0.230066	0.0414361	0.3769	0.214682	-0.0772072	-0.194172	0.0426409	0.4518	0.262774
RHOB	P62745	RHOB_HUMAN	Rho-related GTP-binding protein RhoB		-0.197836	0.000275426		1750	1865	602	1064	1658	2294	2716	2594	793	1131	661	1078		4	4	3	2	8	4		14	23	14	8	35	31		-0.0336938	-0.192654	0.120974	0.6931	0.331754	0.00440585	-0.108241	0.111056	0.9	0.425823	0.00383868	-0.128866	0.152923	0.8437	0.437042
SGIP1	Q9BQI5	SGIP1_HUMAN	SH3-containing GRB2-like protein 3-interacting protein 1		-0.417615	1.60333e-07		271	295	301	238	320	229	359	362	431	333	397	321		20	18	23	21	17	15		101	44	80	73	61	52		-0.0875044	-0.291888	0.113146	0.425	0.208102	-0.0949349	-0.231021	0.0282871	0.3507	0.196512	-0.0609286	-0.165213	0.0363003	0.5762	0.344782
PPP3R1	P63098	CANB1_HUMAN	Calcineurin subunit B type 1		-0.18985	0.00173276		436	561	225	348	457	474	690	570	182	548	209	320		11	9	9	9	14	13		67	59	59	43	122	91		-0.104903	-0.482468	0.302811	0.4216	0.206367	0.0322285	-0.13168	0.190132	0.7001	0.390202	0.0332804	-0.088174	0.160429	0.7424	0.410004
CASKIN1	Q8WXD9	CSKI1_HUMAN	Caskin-1		-0.303993	5.53578e-05		1676	1578	1469	1002	1040	1250	813	638	1286	1031	788	899		7	4	7	17	12	10		15	6	26	38	19	25		0.0315925	-0.0965752	0.166062	0.7347	0.340164	0.113557	-0.273126	0.509594	0.3957	0.227935	0.023358	-0.138773	0.190504	0.7352	0.40839
ATP6V1D	Q9Y5K8	VATD_HUMAN	V-type proton ATPase subunit D		-0.191619	0.00962614		254	214	331	526	212	313	351	644	376	411	294	407		21	11	18	17	15	12		105	41	113	75	69	67		-0.0908308	-0.298435	0.11771	0.4207	0.205871	-0.0474031	-0.16533	0.0692274	0.6687	0.380399	-0.0334815	-0.10219	0.0394286	0.8681	0.441285
ACTN4	O43707	ACTN4_HUMAN	Alpha-actinin-4		-0.252527	0.000152691		232	209	380	220	265	175	377	64	275	249	517	263		28	15	23	24	25	14		111	36	98	70	89	41		0.0387873	-0.174722	0.251647	0.6263	0.311603	-0.01168	-0.164793	0.139455	0.7965	0.413007	-0.0317773	-0.116164	0.0462063	0.8483	0.438307
PPP1R7	Q15435	PP1R7_HUMAN	Protein phosphatase 1 regulatory subunit 7		-0.165699	0.00102589		370	486	336	224	315	284	585	497	448	330	285	372		15	15	21	16	20	15		77	40	82	49	59	69		-0.0723587	-0.184604	0.0473718	0.4835	0.244387	-0.05547	-0.163904	0.0662913	0.6077	0.358018	-0.0135224	-0.112311	0.080472	0.895	0.446704
DARS	P14868	SYDC_HUMAN	Aspartate--tRNA ligase, cytoplasmic		0.108768	0.00989688		596	464	616	539	898	622	711	447	527	478	542	584		17	9	13	18	17	8		50	22	30	42	51	39		0.0861643	-0.101462	0.279503	0.4317	0.211975	0.102306	-0.0707041	0.282501	0.3461	0.193638	-0.0185138	-0.138743	0.0951004	0.8209	0.431598
RPS25	P62851	RS25_HUMAN	40S ribosomal protein S25		0.313948	0.000332298		1560	1944	1268	2186	1320	1808	1438	1924	1368	1814	1322	1671		5	3	4	6	6	3		17	9	19	22	18	12		-0.00393672	-0.178492	0.156454	0.8065	0.349095	0.0331781	-0.0682304	0.139089	0.7806	0.409082	0.0291892	-0.0769039	0.144241	0.7869	0.424223
SEPT7	Q16181	SEPT7_HUMAN	Septin-7		-0.113738	0.00343574		163	246	204	171	127	188	167	194	238	198	162	159		16	16	17	21	18	17		146	63	158	124	99	113		0.00647936	-0.115482	0.142728	0.8519	0.352368	-0.0114498	-0.110335	0.0958068	0.8877	0.425509	-0.02864	-0.10346	0.0467088	0.8818	0.444739
RANBP1	P43487	RANG_HUMAN	Ran-specific GTPase-activating protein		-0.220419	0.00113375		3914	2170			3102	2181	3799	2863	3287	2505				1		2	1	2			1		3	3	2			-0.275186	-4.59935	4.9388	0.354	0.163286						-0.124537	-3.11344	2.88465	0.4364	0.251341
COQ3	Q9NZJ6	COQ3_HUMAN	Hexaprenyldihydroxybenzoate methyltransferase, mitochondrial		-0.57097	0.0046244		3284	2809			3489	2823	2869	2903	4053	3864				2		1	3	1			3		2	7	1			0.182384	-0.189621	0.587607	0.2665	0.113098						-0.0262707	-0.409358	0.38965	0.5899	0.350781
WDFY1	Q8IWB7	WDFY1_HUMAN	WD repeat and FYVE domain-containing protein 1		-0.426577	0.00465579										4033	3798								1							1
GTF2I	P78347	GTF2I_HUMAN	General transcription factor II-I		0.8358	0.00439845		2356	2502	2913	3146	1723	2315	714	574	2963	2639				5	1	6	16	3			8	1	13	42	3			0.0273509	-0.574826	0.580213	0.5608	0.287023	-0.165154	-3.44395	3.10683	0.407	0.234633	-0.0663278	-0.293074	0.167102	0.5073	0.303616
MACROD1	Q9BQ69	MACD1_HUMAN	O-acetyl-ADP-ribose deacetylase MACROD1		0.449355	0.00210998		3228	1942	2095	2309			3226	2512	1743	1384				1	3		2	5			3	3		5	11			-0.103245	-0.428685	0.221455	0.4153	0.20213	0.0210142	-0.355826	0.419677	0.624	0.364395
KRAS	P01116	RASK_HUMAN	GTPase KRas		-0.217855	8.85019e-05				1277	585			4790	4199	2129	3082					2		1	1				8		1	8								-0.026295	-0.236002	0.167429	0.6887	0.385979
ABRACL	Q9P1F3	ABRAL_HUMAN	Costars family protein ABRACL		-0.48235	0.0033577		2568	1956			1362	1686	2870	2921						4		4	3				6		18	7				-0.159998	-0.536723	0.206538	0.2856	0.124366						-0.0484256	-0.258318	0.165711	0.5952	0.353747
UBXN4	Q92575	UBXN4_HUMAN	UBX domain-containing protein 4		0.540657	0.00266347		4114	3729			3932	3381	4270	3609						1		1	2				1		1	2				0.0951208	-6.3509	6.02083	0.4904	0.248939						0.167593	-7.91899	7.69112	0.4791	0.284263
COA6	Q5JTJ3	COA6_HUMAN	Cytochrome c oxidase assembly factor 6 homolog		-0.45395	0.000463075		3137	3484			3720	4003	3671	4022						1		1	1				4		2	4				-0.022843	-0.294866	0.25222	0.6521	0.319733						-0.0656464	-0.235766	0.10416	0.5375	0.325292
SDPR	O95810	SDPR_HUMAN	Serum deprivation-response protein		0.687879	0.00876675								3989	4145									1							3
YTHDF3					-0.47762	4.0086e-05
APP	REMOVED - UNSURE IF SEYFRIED MEASUREMENT INCLUDES THE ABETA PEPTIDE OR IS APP TOTAL PROTEIN				0.278923	0.000301609
KATNAL2					0.925819	0.000813807
CROCC					0.326716	0.000844323
CKM					0.362468	0.00136179
HSP90AB2P					-0.681319	0.00173012
HIST1H2BM					0.397579	0.00572348
[truncated: 15 more columns]
